# Supplementary material for: A sophisticated, differentiated Golgi in the ancestor of eukaryotes
Source: BMC Biol. 2018 Mar 7;16:27. doi: 10.1186/s12915-018-0492-9 (PMC5840792; doi:10.1186/s12915-018-0492-9)
Supplement: Supplementary file 3 — Table S2. Annotated M. balamuthi genes encoding Golgi proteins. Predicted protein amino acid sequences of identified genes, after manual adjustment and annotation of gene models, are listed. BLAST search results are also listed for searches into H. sapiens, S. cerevisiae, and D. discoideum protein databases (Additional file 8: Figure S5) using the annotated M. balamuthi sequences as queries. (CSV 93 kb) [file 12915_2018_492_MOESM3_ESM.csv]

Protein name	Full protein name	Accession	Sequence	Search database	Top hit retrieved in search database	Forward BLAST E-value (top hit)	Reverse BLAST E-value (top hit)	Sequence length (Mastigamoeba)	Sequence length (search database)	Percent length compared to sequence in the search database
AP-1-Gamma	Adaptor protein complex 1 (AP-1), gamma subunit	m51a1_g4331	MSQKLRDLIKQVRSCKTAAEERAIIAKECAAIRSTFNDDSANRHRNIAKLLYIHMLGYPTHFGQMECVKLIVSPYYSDKRIGYLGLMILLDETQEVLTLVTNTLQNDLNHTNQFIVGLSLAAVGNISSEGIARDLAPDVAKLMASPNSYIRKKAVLAAIRVVRKCPDLAEDFVPKAKAMFASEKNHGVLVGAVALATELCAMNAAAFVPQLVGVVPQLVRTLKTLVGTGYVPEHDVNGVTDPFLQVKILRLLRVLGTEQLRNGDAKVSEMMNDILAQVATNTESTRNVGNAVLYECVQTIVGIPSEPGLRVLAINVLGRFLVNRDNNIRYVSLNTLQKVVEADVQAVQRHRQTVVDCLKDADISIRRRALDLVYALVDESNVRQLVRDLLGYLVVADQQ…	Homo sapiens	NP_001119.3 AP-1 complex subunit gamma-1 isoform b [Homo sapiens]	0	0	843	822	102.55
AP-1-Gamma	Adaptor protein complex 1 (AP-1), gamma subunit	m51a1_g4331	MSQKLRDLIKQVRSCKTAAEERAIIAKECAAIRSTFNDDSANRHRNIAKLLYIHMLGYPTHFGQMECVKLIVSPYYSDKRIGYLGLMILLDETQEVLTLVTNTLQNDLNHTNQFIVGLSLAAVGNISSEGIARDLAPDVAKLMASPNSYIRKKAVLAAIRVVRKCPDLAEDFVPKAKAMFASEKNHGVLVGAVALATELCAMNAAAFVPQLVGVVPQLVRTLKTLVGTGYVPEHDVNGVTDPFLQVKILRLLRVLGTEQLRNGDAKVSEMMNDILAQVATNTESTRNVGNAVLYECVQTIVGIPSEPGLRVLAINVLGRFLVNRDNNIRYVSLNTLQKVVEADVQAVQRHRQTVVDCLKDADISIRRRALDLVYALVDESNVRQLVRDLLGYLVVADQQ…	Saccharomyces cerevisiae	NP_015354.1 Apl4p [Saccharomyces cerevisiae S288c]	3.49E-98	1.95E-107	843	832	101.32
AP-1-Gamma	Adaptor protein complex 1 (AP-1), gamma subunit	m51a1_g4331	MSQKLRDLIKQVRSCKTAAEERAIIAKECAAIRSTFNDDSANRHRNIAKLLYIHMLGYPTHFGQMECVKLIVSPYYSDKRIGYLGLMILLDETQEVLTLVTNTLQNDLNHTNQFIVGLSLAAVGNISSEGIARDLAPDVAKLMASPNSYIRKKAVLAAIRVVRKCPDLAEDFVPKAKAMFASEKNHGVLVGAVALATELCAMNAAAFVPQLVGVVPQLVRTLKTLVGTGYVPEHDVNGVTDPFLQVKILRLLRVLGTEQLRNGDAKVSEMMNDILAQVATNTESTRNVGNAVLYECVQTIVGIPSEPGLRVLAINVLGRFLVNRDNNIRYVSLNTLQKVVEADVQAVQRHRQTVVDCLKDADISIRRRALDLVYALVDESNVRQLVRDLLGYLVVADQQ…	Dictyostelium discoideum	DDB0214928|DDB_G0281957 |Protein|gene: ap1g1 on chromosome: 3 position 5194623 to 5197502	0	0	843	896	94.08
AP-3-Delta	Adaptor protein complex 3 (AP-3), delta subunit	m51a1_g288	MAETPVIPRAEVEKHNTPEDAWVIVSGQVYDVTQCLRTHPPGLDIVKPHIGKDITDLFNRIHSKHAKTMLTEKRVGRAGPAMDALRTKLNKPLFEVTMTDLVRGIRANKRNEAAFISDQIQVIREELRQSNINKKANAILKLVYLQMLGYDMSWASFNVVEVMSCPKFTIKRIGYLAASQSFHDGTEVLMLITNLLKKDMATKNMYDAGLALGTLSTVCTPDLARDLAADVVTLLAHSKPYIRKRAVLALYRIFVRFPDSLRPSFPRLRDRLTDADPSVSSAAVNVVCELARRNPRNYLALAPTLFEILSAGQTGSVTGARPSNWTLIKIIKLFGALAPIEPRLAKLLVEPMHSLINSTPATSLMFECIQTCIAGLSAHLPTMKLCLSRLRSLAEDPDA…	Homo sapiens	XP_006722995.1 PREDICTED: AP-3 complex subunit delta-1 isoform X1 [Homo sapiens]	0	0	1226	1203	101.91
AP-3-Delta	Adaptor protein complex 3 (AP-3), delta subunit	m51a1_g288	MAETPVIPRAEVEKHNTPEDAWVIVSGQVYDVTQCLRTHPPGLDIVKPHIGKDITDLFNRIHSKHAKTMLTEKRVGRAGPAMDALRTKLNKPLFEVTMTDLVRGIRANKRNEAAFISDQIQVIREELRQSNINKKANAILKLVYLQMLGYDMSWASFNVVEVMSCPKFTIKRIGYLAASQSFHDGTEVLMLITNLLKKDMATKNMYDAGLALGTLSTVCTPDLARDLAADVVTLLAHSKPYIRKRAVLALYRIFVRFPDSLRPSFPRLRDRLTDADPSVSSAAVNVVCELARRNPRNYLALAPTLFEILSAGQTGSVTGARPSNWTLIKIIKLFGALAPIEPRLAKLLVEPMHSLINSTPATSLMFECIQTCIAGLSAHLPTMKLCLSRLRSLAEDPDA…	Saccharomyces cerevisiae	NP_015129.1 Apl5p [Saccharomyces cerevisiae S288c]	3.10E-106	1.60E-101	1226	932	131.55
AP-3-Delta	Adaptor protein complex 3 (AP-3), delta subunit	m51a1_g288	MAETPVIPRAEVEKHNTPEDAWVIVSGQVYDVTQCLRTHPPGLDIVKPHIGKDITDLFNRIHSKHAKTMLTEKRVGRAGPAMDALRTKLNKPLFEVTMTDLVRGIRANKRNEAAFISDQIQVIREELRQSNINKKANAILKLVYLQMLGYDMSWASFNVVEVMSCPKFTIKRIGYLAASQSFHDGTEVLMLITNLLKKDMATKNMYDAGLALGTLSTVCTPDLARDLAADVVTLLAHSKPYIRKRAVLALYRIFVRFPDSLRPSFPRLRDRLTDADPSVSSAAVNVVCELARRNPRNYLALAPTLFEILSAGQTGSVTGARPSNWTLIKIIKLFGALAPIEPRLAKLLVEPMHSLINSTPATSLMFECIQTCIAGLSAHLPTMKLCLSRLRSLAEDPDA…	Dictyostelium discoideum	DDB0234240|DDB_G0279537 |Protein|gene: ap3d1 on chromosome: 3 position 2224744 to 2228335	0	0	1226	1144	107.17
AP-4-Epsilon	Adaptor protein complex 4 (AP-4), epsilon subunit	m51a1_g8782	MAEVSKEFFEFVREIGETRSREEEEVIVRREVARLKAACAHPDPAVASNARKGREMLLRMIYCEMLGYEVPFAYMSALSSAQHHKVSNRRTGHLALSLFLGEEHELSIMNTNSVRKGLESANFAEVCTSLTALLHLASPKTIPVFLPVVRPLLNHKKAIVRQKAVAAVHAMIMKDSSAIPDGNKLMRSALCDREPAVMVAAICAVSDLVAADAALWHDVVPSICSILAQVIDRRLPKSYDYAGIPAPWVQLHLLDILGALGRDNKRCSEQMYPVLGQAFRAAAQVPGSNPMVLYGCIRTATKIYPKRELLAAAGTHITALLRSGDANLRYLGLRSLGELVRHDPSFAAQHQMTVVECLESDDETLRRETLELLYRMVNAKNVGAITARLLAHLGSPAAD…	Homo sapiens	NP_031373.2 AP-4 complex subunit epsilon-1 isoform 1 [Homo sapiens]	2.52E-127	5.93E-112	1162	1137	102.2
AP-4-Epsilon	Adaptor protein complex 4 (AP-4), epsilon subunit	m51a1_g8782	MAEVSKEFFEFVREIGETRSREEEEVIVRREVARLKAACAHPDPAVASNARKGREMLLRMIYCEMLGYEVPFAYMSALSSAQHHKVSNRRTGHLALSLFLGEEHELSIMNTNSVRKGLESANFAEVCTSLTALLHLASPKTIPVFLPVVRPLLNHKKAIVRQKAVAAVHAMIMKDSSAIPDGNKLMRSALCDREPAVMVAAICAVSDLVAADAALWHDVVPSICSILAQVIDRRLPKSYDYAGIPAPWVQLHLLDILGALGRDNKRCSEQMYPVLGQAFRAAAQVPGSNPMVLYGCIRTATKIYPKRELLAAAGTHITALLRSGDANLRYLGLRSLGELVRHDPSFAAQHQMTVVECLESDDETLRRETLELLYRMVNAKNVGAITARLLAHLGSPAAD…	Saccharomyces cerevisiae	NP_009516.1 Apl3p [Saccharomyces cerevisiae S288c]	3.00E-15	N/A (Does not retrieve m51a1_g8782 as top hit)	N/A	N/A	N/A
AP-4-Epsilon	Adaptor protein complex 4 (AP-4), epsilon subunit	m51a1_g8782	MAEVSKEFFEFVREIGETRSREEEEVIVRREVARLKAACAHPDPAVASNARKGREMLLRMIYCEMLGYEVPFAYMSALSSAQHHKVSNRRTGHLALSLFLGEEHELSIMNTNSVRKGLESANFAEVCTSLTALLHLASPKTIPVFLPVVRPLLNHKKAIVRQKAVAAVHAMIMKDSSAIPDGNKLMRSALCDREPAVMVAAICAVSDLVAADAALWHDVVPSICSILAQVIDRRLPKSYDYAGIPAPWVQLHLLDILGALGRDNKRCSEQMYPVLGQAFRAAAQVPGSNPMVLYGCIRTATKIYPKRELLAAAGTHITALLRSGDANLRYLGLRSLGELVRHDPSFAAQHQMTVVECLESDDETLRRETLELLYRMVNAKNVGAITARLLAHLGSPAAD…	Dictyostelium discoideum	DDB0237723|DDB_G0280427 |Protein|gene: ap4e1 on chromosome: 3 position 3335352 to 3338884	1.53E-106	6.40E-103	1162	1081	107.49
CASP	Cytohesin-associated scaffolding protein	m51a1_g1646	MAEGNLKTVEALAAEWASFDLHSTRQQLDKHAASIADTREASTASRKRLVKGTQEFKKSPEDKKMATLDGLLKMYQEEIDSVLRRSKQAEAAFAEAYKAFLGIPDVGPVLLNAADDRGRTQRVAELELENKRLRDELQGYQQEFSELQNQGVTVRRLEQQLRDFQQRLEDEARARAEERAQSEQAQRALAASREREAELELSVSQMQQDVARATKAHQDAQATLLNIKSTCEAQVSAKQSELDMVSAELERCHATIHGLEKSLQRARAESSSGAPSGSDSDKTALVELEMKYAQQGIEVERLAKQLAKTEEAATREAADHESTLAQLRAQLDAERAEKESLKAARPSQSEFIALLRDLETYKVLAGAADVGGSSSPAEGSAGAGSSASAQSIEQALQDR…	Homo sapiens	NP_001904.2 protein CASP isoform b [Homo sapiens]	2.26E-76	2.33E-68	654	678	96.46
CASP	Cytohesin-associated scaffolding protein	m51a1_g1646	MAEGNLKTVEALAAEWASFDLHSTRQQLDKHAASIADTREASTASRKRLVKGTQEFKKSPEDKKMATLDGLLKMYQEEIDSVLRRSKQAEAAFAEAYKAFLGIPDVGPVLLNAADDRGRTQRVAELELENKRLRDELQGYQQEFSELQNQGVTVRRLEQQLRDFQQRLEDEARARAEERAQSEQAQRALAASREREAELELSVSQMQQDVARATKAHQDAQATLLNIKSTCEAQVSAKQSELDMVSAELERCHATIHGLEKSLQRARAESSSGAPSGSDSDKTALVELEMKYAQQGIEVERLAKQLAKTEEAATREAADHESTLAQLRAQLDAERAEKESLKAARPSQSEFIALLRDLETYKVLAGAADVGGSSSPAEGSAGAGSSASAQSIEQALQDR…	Saccharomyces cerevisiae	NP_012742.1 Coy1p [Saccharomyces cerevisiae S288c]	9.05E-46	1.37E-39	654	679	96.32
CASP	Cytohesin-associated scaffolding protein	m51a1_g1646	MAEGNLKTVEALAAEWASFDLHSTRQQLDKHAASIADTREASTASRKRLVKGTQEFKKSPEDKKMATLDGLLKMYQEEIDSVLRRSKQAEAAFAEAYKAFLGIPDVGPVLLNAADDRGRTQRVAELELENKRLRDELQGYQQEFSELQNQGVTVRRLEQQLRDFQQRLEDEARARAEERAQSEQAQRALAASREREAELELSVSQMQQDVARATKAHQDAQATLLNIKSTCEAQVSAKQSELDMVSAELERCHATIHGLEKSLQRARAESSSGAPSGSDSDKTALVELEMKYAQQGIEVERLAKQLAKTEEAATREAADHESTLAQLRAQLDAERAEKESLKAARPSQSEFIALLRDLETYKVLAGAADVGGSSSPAEGSAGAGSSASAQSIEQALQDR…	Dictyostelium discoideum	DDB0233669|DDB_G0283375 |Protein|gene: coyA on chromosome: 4 position 574408 to 576993	6.40E-46	8.78E-43	654	862	75.87
COG1	Conserved oligomeric Golgi complex subunit 1	m51a1_g4975	MEGVSQRAIEAEADRVFEQFPSDDVRSKVTAARTDIIQRKQELRKFVGEHYKELLEVADSVLRVRDVSSQLLAESQRAASDAAAVRPPHLQRAAPERQIPSPRNPEIRESPAAVAASMRAVVHAPDIMCSAMDSGDFSTAAAAYLAAQAAHSSLPADVLANAPVVARQWASAAMVAKRVLQLARGCLEREEAGTPELSDALACLLLLSLAPPSALFRDFLAARSRSALRALSAPARDAAAARASLARLVAALSAALRQTDAIFCAQPDDARRCALADALAPFLPRAGDLPADAALALRRCAAPACAGAGAVALEDVRVACAAWLRDVCDAAAPAVARLLAAHAATAAEVALAAAEVQGALAAAAWRAVCLRTMGAEWPLWPALFDAPLLARAREAVSAQ…	Homo sapiens	NP_061184.1 conserved oligomeric Golgi complex subunit 1 [Homo sapiens]	6.83E-27	8.93E-10	898	980	91.63
COG1	Conserved oligomeric Golgi complex subunit 1	m51a1_g4975	MEGVSQRAIEAEADRVFEQFPSDDVRSKVTAARTDIIQRKQELRKFVGEHYKELLEVADSVLRVRDVSSQLLAESQRAASDAAAVRPPHLQRAAPERQIPSPRNPEIRESPAAVAASMRAVVHAPDIMCSAMDSGDFSTAAAAYLAAQAAHSSLPADVLANAPVVARQWASAAMVAKRVLQLARGCLEREEAGTPELSDALACLLLLSLAPPSALFRDFLAARSRSALRALSAPARDAAAARASLARLVAALSAALRQTDAIFCAQPDDARRCALADALAPFLPRAGDLPADAALALRRCAAPACAGAGAVALEDVRVACAAWLRDVCDAAAPAVARLLAAHAATAAEVALAAAEVQGALAAAAWRAVCLRTMGAEWPLWPALFDAPLLARAREAVSAQ…	Saccharomyces cerevisiae	No hits	N/A	N/A	N/A	N/A	N/A
COG1	Conserved oligomeric Golgi complex subunit 1	m51a1_g4975	MEGVSQRAIEAEADRVFEQFPSDDVRSKVTAARTDIIQRKQELRKFVGEHYKELLEVADSVLRVRDVSSQLLAESQRAASDAAAVRPPHLQRAAPERQIPSPRNPEIRESPAAVAASMRAVVHAPDIMCSAMDSGDFSTAAAAYLAAQAAHSSLPADVLANAPVVARQWASAAMVAKRVLQLARGCLEREEAGTPELSDALACLLLLSLAPPSALFRDFLAARSRSALRALSAPARDAAAARASLARLVAALSAALRQTDAIFCAQPDDARRCALADALAPFLPRAGDLPADAALALRRCAAPACAGAGAVALEDVRVACAAWLRDVCDAAAPAVARLLAAHAATAAEVALAAAEVQGALAAAAWRAVCLRTMGAEWPLWPALFDAPLLARAREAVSAQ…	Dictyostelium discoideum	DDB0237853|DDB_G0277691 |Protein|gene: cog1 on chromosome: 2 position 8323828 to 8328506	7.54E-12	2.18E-05	898	1450	61.93
COG2	Conserved oligomeric Golgi complex subunit 2	m51a1_g196	MDGERALSFSKDVFTGDAFNVDTFIADCRARLPIESVLVDLHSHSSALHAALLDVINAHYSSFADLSSGLGSIEKLIAQLADPLSSLHRDLTEWYVKVDAAAKELAAREAALAESSKRRLVLETMKEALASLSKVESILSQLDESESSATERACDIERVCNLLSKLALYQDSALKDTPLINSVRDRLASVRAKARERLGAAFLDAYRSKEREPLAACLRAYCALQGPAAAVLLFRTEVIRPYVFKALSPDRLDSGGAVGSYSNLTPALDAVVQWVAKEVLFIVEESRAVGEFEFLAAVWLDVDEVLSSAAPSLFSQSMGIADVFQKNYIRIVRFTEALESLCNTPDEVVRMRSVYSAQMLKRWNTKIYFHLRSQDIVGALEVSFALPRNQQLSQPSAAG…	Homo sapiens	NP_031383.1 conserved oligomeric Golgi complex subunit 2 isoform 1 [Homo sapiens]	1.08E-37	1.07E-39	697	738	94.44
COG2	Conserved oligomeric Golgi complex subunit 2	m51a1_g196	MLDSSGNNLPPTLAGVNKQNVTWVRGIVGSHAIQLMPAWYKVMMEDRQGATCPFLVSGLLRHWGIRGMAPLTLSMWIKPDQPVSFTKRAWIAAIGGLTSGNFDYDVLFWTVQTNQAIQVGTYAAMYMYPNFRHVAGEWVHVVTTYDGVTGGSVASVFINGDLTTTFLAHVNSGEAAKLYIGLRTWTDLCYSGLVDDMDGERALSFSKDVFTGDAFNVDTFIADCRARLPIESVLVDLHSHSSALHAALLDVINAHYSSFADLSSGLGSIEKLIAQLADPLSSLHRDLTEWYVKVDAAAKELAAREAALAESSKRRLVLETMKEALASLSKVESILSQLDESESSATERACDIERVCNLLSKLALYQDSALKDTPLINSVRDRLASVRAKARERLGAAFL…	Saccharomyces cerevisiae	No hits	N/A	N/A	N/A	N/A	N/A
COG2	Conserved oligomeric Golgi complex subunit 2	m51a1_g196	MDGERALSFSKDVFTGDAFNVDTFIADCRARLPIESVLVDLHSHSSALHAALLDVINAHYSSFADLSSGLGSIEKLIAQLADPLSSLHRDLTEWYVKVDAAAKELAAREAALAESSKRRLVLETMKEALASLSKVESILSQLDESESSATERACDIERVCNLLSKLALYQDSALKDTPLINSVRDRLASVRAKARERLGAAFLDAYRSKEREPLAACLRAYCALQGPAAAVLLFRTEVIRPYVFKALSPDRLDSGGAVGSYSNLTPALDAVVQWVAKEVLFIVEESRAVGEFEFLAAVWLDVDEVLSSAAPSLFSQSMGIADVFQKNYIRIVRFTEALESLCNTPDEVVRMRSVYSAQMLKRWNTKIYFHLRSQDIVGALEVSFALPRNQQLSQPSAAG…	Dictyostelium discoideum	DDB0237852|DDB_G0281163 |Protein|gene: cog2 on chromosome: 3 position 4125474 to 4128500	1.07E-15	2.26E-15	697	905	77.02
COG3	Conserved oligomeric Golgi complex subunit 3	m51a1_g2844	MATPISARKDAPQLIVRFRQLGELTQKQEQLLSRLDRITGDRPLPAKFAGVPLSAPADGAKPKLETLQQFEKWFEAQAPPGATPASAPTADVSPRGAGDGALEPVENVRAADLAAYAAGIAKARDAAAAWVSLVESTSQHFSKVQSRTSSIHARAQEITRQQRSKEGLAEALERRLWYFDQVYPLSTRLYGPGSMISGTAGLASVLNELDQCIDFLGRHRSYVDAATVLGRYKELQSRALTEIKTHVVTLLRSASKASAIPPDPATAKRSLEGMEAASPLYVQFRTLSSKLRPHCAEIEKRASGKEYSAMLYDCHSCYFQQRRLLMSAFVAESLAQAAVTGDVPSSVRAACSFVLRICRAELTLYSQFFRTPSALMRKLIEWLCTSLKEALRPALLHTQ…	Homo sapiens	NP_113619.2 conserved oligomeric Golgi complex subunit 3 [Homo sapiens]	1.04E-96	3.15E-96	763	828	92.15
COG3	Conserved oligomeric Golgi complex subunit 3	m51a1_g2844	MATPISARKDAPQLIVRFRQLGELTQKQEQLLSRLDRITGDRPLPAKFAGVPLSAPADGAKPKLETLQQFEKWFEAQAPPGATPASAPTADVSPRGAGDGALEPVENVRAADLAAYAAGIAKARDAAAAWVSLVESTSQHFSKVQSRTSSIHARAQEITRQQRSKEGLAEALERRLWYFDQVYPLSTRLYGPGSMISGTAGLASVLNELDQCIDFLGRHRSYVDAATVLGRYKELQSRALTEIKTHVVTLLRSASKASAIPPDPATAKRSLEGMEAASPLYVQFRTLSSKLRPHCAEIEKRASGKEYSAMLYDCHSCYFQQRRLLMSAFVAESLAQAAVTGDVPSSVRAACSFVLRICRAELTLYSQFFRTPSALMRKLIEWLCTSLKEALRPALLHTQ…	Saccharomyces cerevisiae	NP_011084.1 Cog3p [Saccharomyces cerevisiae S288c]	2.91E-33	1.20E-32	763	801	95.26
COG3	Conserved oligomeric Golgi complex subunit 3	m51a1_g2844	MATPISARKDAPQLIVRFRQLGELTQKQEQLLSRLDRITGDRPLPAKFAGVPLSAPADGAKPKLETLQQFEKWFEAQAPPGATPASAPTADVSPRGAGDGALEPVENVRAADLAAYAAGIAKARDAAAAWVSLVESTSQHFSKVQSRTSSIHARAQEITRQQRSKEGLAEALERRLWYFDQVYPLSTRLYGPGSMISGTAGLASVLNELDQCIDFLGRHRSYVDAATVLGRYKELQSRALTEIKTHVVTLLRSASKASAIPPDPATAKRSLEGMEAASPLYVQFRTLSSKLRPHCAEIEKRASGKEYSAMLYDCHSCYFQQRRLLMSAFVAESLAQAAVTGDVPSSVRAACSFVLRICRAELTLYSQFFRTPSALMRKLIEWLCTSLKEALRPALLHTQ…	Dictyostelium discoideum	DDB0237869|DDB_G0281511 |Protein|gene: cog3 on chromosome: 3 position 4648103 to 4651602	2.40E-83	3.02E-82	763	926	82.4
COG4A	Conserved oligomeric Golgi complex subunit 4A	m51a1_g2825	MSTAALPEVAYLRALTDPQRISELYELACASDRSISEDIAEWRQRNSSLNAIINNFDTLGQRLQPLQEALRELKKTTDKSCELATNVSGPVRKLDLAKQRVDRTARKIEDIIDLKDCMVTVVEALESGQYEAAARSVRRYLLLDESVLDSHSRELLKMRQLEMKNIMQVKLEEETRQGNEEGVRRFCRILAQLGSEEDALDCYCRFVRRQCASTADKIHRALSTTLARSGSDEAKTTCADALTKICEAAASVVDRQVGQTADDPLWPGSAPPVLRELQAQCDVDGCRVFDIFNDRHYILSRVAEVQSRRATTDLRSDPRELPRLLEEMTVLCQTAEVFDSFIRAKEREALSLVEKRAAEEAALSTEGQQQQQQKMPREGTRLAQCSEMNRRSQEMAGNY…	Homo sapiens	NP_001182068.1 conserved oligomeric Golgi complex subunit 4 isoform 2 [Homo sapiens]	5.43E-78	2.93E-77	733	768	95.44
COG4A	Conserved oligomeric Golgi complex subunit 4A	m51a1_g2825	MSTAALPEVAYLRALTDPQRISELYELACASDRSISEDIAEWRQRNSSLNAIINNFDTLGQRLQPLQEALRELKKTTDKSCELATNVSGPVRKLDLAKQRVDRTARKIEDIIDLKDCMVTVVEALESGQYEAAARSVRRYLLLDESVLDSHSRELLKMRQLEMKNIMQVKLEEETRQGNEEGVRRFCRILAQLGSEEDALDCYCRFVRRQCASTADKIHRALSTTLARSGSDEAKTTCADALTKICEAAASVVDRQVGQTADDPLWPGSAPPVLRELQAQCDVDGCRVFDIFNDRHYILSRVAEVQSRRATTDLRSDPRELPRLLEEMTVLCQTAEVFDSFIRAKEREALSLVEKRAAEEAALSTEGQQQQQQKMPREGTRLAQCSEMNRRSQEMAGNY…	Saccharomyces cerevisiae	No hits	N/A	N/A	N/A	N/A	N/A
COG4A	Conserved oligomeric Golgi complex subunit 4A	m51a1_g2825	MSTAALPEVAYLRALTDPQRISELYELACASDRSISEDIAEWRQRNSSLNAIINNFDTLGQRLQPLQEALRELKKTTDKSCELATNVSGPVRKLDLAKQRVDRTARKIEDIIDLKDCMVTVVEALESGQYEAAARSVRRYLLLDESVLDSHSRELLKMRQLEMKNIMQVKLEEETRQGNEEGVRRFCRILAQLGSEEDALDCYCRFVRRQCASTADKIHRALSTTLARSGSDEAKTTCADALTKICEAAASVVDRQVGQTADDPLWPGSAPPVLRELQAQCDVDGCRVFDIFNDRHYILSRVAEVQSRRATTDLRSDPRELPRLLEEMTVLCQTAEVFDSFIRAKEREALSLVEKRAAEEAALSTEGQQQQQQKMPREGTRLAQCSEMNRRSQEMAGNY…	Dictyostelium discoideum	DDB0237854|DDB_G0267960 |Protein|gene: cog4 on chromosome: 1 position 1187972 to 1190807	8.07E-29	9.57E-31	733	912	80.37
COG4B	Conserved oligomeric Golgi complex subunit 4B	m51a1_g7736	MGLLCEVIFTEEERKILVCEEFENDVHEVLRKVWNSVKRSAKVAEAKALAEAAEATAAPAKAKVAEDEEESGTDSEMDTEAAAHQSDARDVHADASEPLPSLLSRVVALLERRLPGRAHAELQAHLRSRATAGGPPALVLALDTAGATPEDLAALDEAKLWACTALESCFKSRFSRETADDILWSCAVAYALGVGDGPSGERLEGLVVRYSKAAISHNTVHLTRELLPPADDPSPPSSTGDVFVRHFDVIEALLRAVALRAPRGPDALRVVRAVAAHAASETSALLAVASRRLEGLAAATFARNDAERPGAADADAALDEASVVLQQCRLYAQFVADAVAELDKRCCPPTPPAALAAVAAVAAPADDDGVATVRLEDLLGPGEEAQQRSPSLVAREARP…	Homo sapiens	NP_001182068.1 conserved oligomeric Golgi complex subunit 4 isoform 2 [Homo sapiens]	1.23E-26	2.93E-77	810	768	105.47
COG4B	Conserved oligomeric Golgi complex subunit 4B	m51a1_g7736	MGLLCEVIFTEEERKILVCEEFENDVHEVLRKVWNSVKRSAKVAEAKALAEAAEATAAPAKAKVAEDEEESGTDSEMDTEAAAHQSDARDVHADASEPLPSLLSRVVALLERRLPGRAHAELQAHLRSRATAGGPPALVLALDTAGATPEDLAALDEAKLWACTALESCFKSRFSRETADDILWSCAVAYALGVGDGPSGERLEGLVVRYSKAAISHNTVHLTRELLPPADDPSPPSSTGDVFVRHFDVIEALLRAVALRAPRGPDALRVVRAVAAHAASETSALLAVASRRLEGLAAATFARNDAERPGAADADAALDEASVVLQQCRLYAQFVADAVAELDKRCCPPTPPAALAAVAAVAAPADDDGVATVRLEDLLGPGEEAQQRSPSLVAREARP…	Saccharomyces cerevisiae	No hits	N/A	N/A	N/A	N/A	N/A
COG4B	Conserved oligomeric Golgi complex subunit 4B	m51a1_g7736	MGLLCEVIFTEEERKILVCEEFENDVHEVLRKVWNSVKRSAKVAEAKALAEAAEATAAPAKAKVAEDEEESGTDSEMDTEAAAHQSDARDVHADASEPLPSLLSRVVALLERRLPGRAHAELQAHLRSRATAGGPPALVLALDTAGATPEDLAALDEAKLWACTALESCFKSRFSRETADDILWSCAVAYALGVGDGPSGERLEGLVVRYSKAAISHNTVHLTRELLPPADDPSPPSSTGDVFVRHFDVIEALLRAVALRAPRGPDALRVVRAVAAHAASETSALLAVASRRLEGLAAATFARNDAERPGAADADAALDEASVVLQQCRLYAQFVADAVAELDKRCCPPTPPAALAAVAAVAAPADDDGVATVRLEDLLGPGEEAQQRSPSLVAREARP…	Dictyostelium discoideum	DDB0348314|DDB_G0293106 |Protein|gene: DDB_G0293106 on chromosome: 6 position 2517023 to 2520139	7.73E-22	8.31E-22	810	818	99.02
COG5	Conserved oligomeric Golgi complex subunit 5	m51a1_g11024	MSATKTPPRTPAVPDAPEAPSQAQQAQQAQQVQQAMMDARAVLAALPRGSPLEQSLERLSAAVNDLNFEIDRRVAEHYEELLGQASALRDAAAAIREISEGAAALHAALARVRNELLGPYERIKTRTVQLQSLHDGAEMLRKVLKFAHLLRRLKDGMGVNDLAKSAATHSEIMELLRDSELRGVEAVEAAREGLARDGESLLQAAERTLARGLEAQNQADVSTALTAYRHLNRLDDGTHAALAAALDRFTSVVTSATASAASDFKQAAAGAVGSSATQAQAQAQSSLEAAARAALWPRLAQIGEAAWVACGQAWTLGSVMASVREDASQRDAPVRAFWKSASRAIGEKLCAAARSTPTLELALVTEYPRLLKSLQDTVARCAPSLVAIPEAEETLLAAV…	Homo sapiens	NP_006339.3 conserved oligomeric Golgi complex subunit 5 isoform 1 [Homo sapiens]	2.54E-82	2.69E-76	793	860	92.21
COG5	Conserved oligomeric Golgi complex subunit 5	m51a1_g11024	MSATKTPPRTPAVPDAPEAPSQAQQAQQAQQVQQAMMDARAVLAALPRGSPLEQSLERLSAAVNDLNFEIDRRVAEHYEELLGQASALRDAAAAIREISEGAAALHAALARVRNELLGPYERIKTRTVQLQSLHDGAEMLRKVLKFAHLLRRLKDGMGVNDLAKSAATHSEIMELLRDSELRGVEAVEAAREGLARDGESLLQAAERTLARGLEAQNQADVSTALTAYRHLNRLDDGTHAALAAALDRFTSVVTSATASAASDFKQAAAGAVGSSATQAQAQAQSSLEAAARAALWPRLAQIGEAAWVACGQAWTLGSVMASVREDASQRDAPVRAFWKSASRAIGEKLCAAARSTPTLELALVTEYPRLLKSLQDTVARCAPSLVAIPEAEETLLAAV…	Saccharomyces cerevisiae	No hits	N/A	N/A	N/A	N/A	N/A
COG5	Conserved oligomeric Golgi complex subunit 5	m51a1_g11024	MSATKTPPRTPAVPDAPEAPSQAQQAQQAQQVQQAMMDARAVLAALPRGSPLEQSLERLSAAVNDLNFEIDRRVAEHYEELLGQASALRDAAAAIREISEGAAALHAALARVRNELLGPYERIKTRTVQLQSLHDGAEMLRKVLKFAHLLRRLKDGMGVNDLAKSAATHSEIMELLRDSELRGVEAVEAAREGLARDGESLLQAAERTLARGLEAQNQADVSTALTAYRHLNRLDDGTHAALAAALDRFTSVVTSATASAASDFKQAAAGAVGSSATQAQAQAQSSLEAAARAALWPRLAQIGEAAWVACGQAWTLGSVMASVREDASQRDAPVRAFWKSASRAIGEKLCAAARSTPTLELALVTEYPRLLKSLQDTVARCAPSLVAIPEAEETLLAAV…	Dictyostelium discoideum	DDB0237951|DDB_G0289535 |Protein|gene: cog5 on chromosome: 5 position 2897974 to 2900900	4.50E-23	1.16E-18	793	899	88.21
COG6	Conserved oligomeric Golgi complex subunit 6	m51a1_g4972	MATAASANPALLKRLQGVLDLEQSLGTDELRDALACAGDVLGPTADASRTALRGALELRAIANANEFLASYDELRKARPHSHSGGLSGPGLGGLEAELRDIGAETAKRLHDSALLLDESRALSRQKEYYEGCIALCEAFAARYRLAPDEARALRGEVSPALLAALERAQSIRSSCGPLVQSAHHRLGLELVDEMSAHVEDAQRRISRWVRAAVAGLAREEPPSADALLRGALAALRGAPDVYRAALEELGAQRGRAVARGFTAALTVGGPGGAPRPIEMHAHDPLRYVGDMLAWVHQAVASEYEFVASLLSPDGAAPARPPRGHQQQAGGEGEGDEERALVMDRAFEGLVKPFALRAQQVLEMRPGAVVLWKLASTLDFYARIVGDLLRAQSPLSAALR…	Homo sapiens	NP_065802.1 conserved oligomeric Golgi complex subunit 6 isoform 1 [Homo sapiens]	9.96E-83	8.22E-75	661	657	100.61
COG6	Conserved oligomeric Golgi complex subunit 6	m51a1_g4972	MATAASANPALLKRLQGVLDLEQSLGTDELRDALACAGDVLGPTADASRTALRGALELRAIANANEFLASYDELRKARPHSHSGGLSGPGLGGLEAELRDIGAETAKRLHDSALLLDESRALSRQKEYYEGCIALCEAFAARYRLAPDEARALRGEVSPALLAALERAQSIRSSCGPLVQSAHHRLGLELVDEMSAHVEDAQRRISRWVRAAVAGLAREEPPSADALLRGALAALRGAPDVYRAALEELGAQRGRAVARGFTAALTVGGPGGAPRPIEMHAHDPLRYVGDMLAWVHQAVASEYEFVASLLSPDGAAPARPPRGHQQQAGGEGEGDEERALVMDRAFEGLVKPFALRAQQVLEMRPGAVVLWKLASTLDFYARIVGDLLRAQSPLSAALR…	Saccharomyces cerevisiae	NP_014357.1 Cog6p [Saccharomyces cerevisiae S288c]	3.51E-14	4.95E-11	661	839	78.78
COG6	Conserved oligomeric Golgi complex subunit 6	m51a1_g4972	MATAASANPALLKRLQGVLDLEQSLGTDELRDALACAGDVLGPTADASRTALRGALELRAIANANEFLASYDELRKARPHSHSGGLSGPGLGGLEAELRDIGAETAKRLHDSALLLDESRALSRQKEYYEGCIALCEAFAARYRLAPDEARALRGEVSPALLAALERAQSIRSSCGPLVQSAHHRLGLELVDEMSAHVEDAQRRISRWVRAAVAGLAREEPPSADALLRGALAALRGAPDVYRAALEELGAQRGRAVARGFTAALTVGGPGGAPRPIEMHAHDPLRYVGDMLAWVHQAVASEYEFVASLLSPDGAAPARPPRGHQQQAGGEGEGDEERALVMDRAFEGLVKPFALRAQQVLEMRPGAVVLWKLASTLDFYARIVGDLLRAQSPLSAALR…	Dictyostelium discoideum	DDB0237952|DDB_G0292784 |Protein|gene: cog6 on chromosome: 6 position 2027082 to 2029262	2.11E-103	3.99E-94	661	674	98.07
COG8	Conserved oligomeric Golgi complex subunit 8	m51a1_g8562	MEGARSPAPAETPSLDSTTLLSSLWDSKAPIGAQLEADLTDYLTSITSSSLDKLTLEPDKQRQNLESVRASMKDLACRNYATILQNCKCVAYTYEKLDSVQKRLDKITATLPNLTAGLTTFLTAGQSTLAQSRGVRSAMRNLPTLLDVLEVPQLMGTCARCQAYDEALQLDAMARRALAANPGSAVLRCVGREADGQRAAMQRRLEGALRGASQLPVIVRSVGLLRRLDAYSPHELRLAFLVCRDAALADAVAAIPDLQPLPFTSKMTDVVRTHVFDIVTQYKAIFGDDASAADQAGSLLTSWMVAKVDWFLNTLERNLQKINEGSSIASLLDQCMYTGQSLGRVGLDLRGLVAPVFTARIACMFDTSLASAAAQFRSALASYRFLRSPWASATSPPPS…	Homo sapiens	NP_115758.3 conserved oligomeric Golgi complex subunit 8 [Homo sapiens]	2.77E-68	2.41E-64	1256	612	205.23
COG8	Conserved oligomeric Golgi complex subunit 8	m51a1_g8562	MEGARSPAPAETPSLDSTTLLSSLWDSKAPIGAQLEADLTDYLTSITSSSLDKLTLEPDKQRQNLESVRASMKDLACRNYATILQNCKCVAYTYEKLDSVQKRLDKITATLPNLTAGLTTFLTAGQSTLAQSRGVRSAMRNLPTLLDVLEVPQLMGTCARCQAYDEALQLDAMARRALAANPGSAVLRCVGREADGQRAAMQRRLEGALRGASQLPVIVRSVGLLRRLDAYSPHELRLAFLVCRDAALADAVAAIPDLQPLPFTSKMTDVVRTHVFDIVTQYKAIFGDDASAADQAGSLLTSWMVAKVDWFLNTLERNLQKINEGSSIASLLDQCMYTGQSLGRVGLDLRGLVAPVFTARIACMFDTSLASAAAQFRSALASYRFLRSPWASATSPPPS…	Saccharomyces cerevisiae	NP_013207.1 AAA family ATPase midasin [Saccharomyces cerevisiae S288c]	0.00047267	N/A (Does not retrieve m51a1_g8562 as top hit)	N/A	N/A	N/A
COG8	Conserved oligomeric Golgi complex subunit 8	m51a1_g8562	MEGARSPAPAETPSLDSTTLLSSLWDSKAPIGAQLEADLTDYLTSITSSSLDKLTLEPDKQRQNLESVRASMKDLACRNYATILQNCKCVAYTYEKLDSVQKRLDKITATLPNLTAGLTTFLTAGQSTLAQSRGVRSAMRNLPTLLDVLEVPQLMGTCARCQAYDEALQLDAMARRALAANPGSAVLRCVGREADGQRAAMQRRLEGALRGASQLPVIVRSVGLLRRLDAYSPHELRLAFLVCRDAALADAVAAIPDLQPLPFTSKMTDVVRTHVFDIVTQYKAIFGDDASAADQAGSLLTSWMVAKVDWFLNTLERNLQKINEGSSIASLLDQCMYTGQSLGRVGLDLRGLVAPVFTARIACMFDTSLASAAAQFRSALASYRFLRSPWASATSPPPS…	Dictyostelium discoideum	DDB0307480|DDB_G0271388 |Protein|gene: cog8 on chromosome: 2 position 199855 to 202858	7.57E-57	9.88E-67	1256	780	161.03
CopB	Coatomer subunit beta	m51a1_g5927	MSVERPCSLLLFDASKVEVKVDELRKMLEKGDADTKIAALKKIVMCTVNGEKLPSLLLPIIQYAMPESNHTIKKLLLLYFESVEKTDPNTGKLRPEMILACNSLMRDLNHPSEYVCGSTLRLLCRLKEPEILDPLVGSVCKNLEHRHAYVRRNAVWSLFAIHKSFPNLIPNAPDLVFHFIQNEGDASCKRNALLMLYHCDPEKAMAYVDSVLDQVPNLSEILQLAVVEIVLKVCRANPVVRGRYLPCVVSLLSSSSPAVRFEAAGTLLSLSTAPTSVRQAALTYIDLLVSESDNNVKLVALDRVSDINSKTTGGAQVLQELVMDVLRALSCPTVDIRRRALEIALQLVTQRNVGEVIAHLKNELVAAGSSPEAAEYRQVIVQSIHQCAVRFPGVAAAVV…	Homo sapiens	NP_057535.1 coatomer subunit beta [Homo sapiens]	0	0	954	953	100.1
CopB	Coatomer subunit beta	m51a1_g5927	MSVERPCSLLLFDASKVEVKVDELRKMLEKGDADTKIAALKKIVMCTVNGEKLPSLLLPIIQYAMPESNHTIKKLLLLYFESVEKTDPNTGKLRPEMILACNSLMRDLNHPSEYVCGSTLRLLCRLKEPEILDPLVGSVCKNLEHRHAYVRRNAVWSLFAIHKSFPNLIPNAPDLVFHFIQNEGDASCKRNALLMLYHCDPEKAMAYVDSVLDQVPNLSEILQLAVVEIVLKVCRANPVVRGRYLPCVVSLLSSSSPAVRFEAAGTLLSLSTAPTSVRQAALTYIDLLVSESDNNVKLVALDRVSDINSKTTGGAQVLQELVMDVLRALSCPTVDIRRRALEIALQLVTQRNVGEVIAHLKNELVAAGSSPEAAEYRQVIVQSIHQCAVRFPGVAAAVV…	Saccharomyces cerevisiae	NP_010524.3 Sec26p [Saccharomyces cerevisiae S288c]	0	0	954	973	98.05
CopB	Coatomer subunit beta	m51a1_g5927	MSVERPCSLLLFDASKVEVKVDELRKMLEKGDADTKIAALKKIVMCTVNGEKLPSLLLPIIQYAMPESNHTIKKLLLLYFESVEKTDPNTGKLRPEMILACNSLMRDLNHPSEYVCGSTLRLLCRLKEPEILDPLVGSVCKNLEHRHAYVRRNAVWSLFAIHKSFPNLIPNAPDLVFHFIQNEGDASCKRNALLMLYHCDPEKAMAYVDSVLDQVPNLSEILQLAVVEIVLKVCRANPVVRGRYLPCVVSLLSSSSPAVRFEAAGTLLSLSTAPTSVRQAALTYIDLLVSESDNNVKLVALDRVSDINSKTTGGAQVLQELVMDVLRALSCPTVDIRRRALEIALQLVTQRNVGEVIAHLKNELVAAGSSPEAAEYRQVIVQSIHQCAVRFPGVAAAVV…	Dictyostelium discoideum	DDB0191250|DDB_G0284735 |Protein|gene: copB on chromosome: 4 position 2394561 to 2397811	0	0	954	913	104.49
GBF1	Golgi brefeldin A resistant guanine nucleotide exchange factor 1	m51a1_g7185	MSAPDPRAAAPPAAVATTAVPCGVDPVHVVTGEAHLVLAAMRLNKRWAADVLAPDPSAALAPETQLLSAFFTLLETLSDTVASAGGMANVDPMAYLRPFLDVIQAESTSGPITGVALSAVHKILLHVLSPASPGLPSAMREIARALANCRFEATDPEADQSTLARLLHVLVACVQVPPGTLMPDDALCDLYDTVFRLAVPQRSRSVSSLLRSLAEQSIVEFARAVFRHFGALRTVADSTAATASAPYGQAALLRILKSAACALHPNASQSAQIVPASPLPIHQSASAPVSAASSPQPRALVVAPAMAQPQGQIAPGLPPAPANPKTKAEAQYVALNVVNAVVEVCGAAMPASPEFAALISTDLCCALLQLLQTPHTSILAVALRALLNLFATCRPLLKL…	Homo sapiens	XP_011538614.1 PREDICTED: golgi-specific brefeldin A-resistance guanine nucleotide exchange factor 1 isoform X7 [Homo sapiens]	1.15E-98	4.39E-86	1460	1846	79.09
GBF1	Golgi brefeldin A resistant guanine nucleotide exchange factor 1	m51a1_g7185	MSAPDPRAAAPPAAVATTAVPCGVDPVHVVTGEAHLVLAAMRLNKRWAADVLAPDPSAALAPETQLLSAFFTLLETLSDTVASAGGMANVDPMAYLRPFLDVIQAESTSGPITGVALSAVHKILLHVLSPASPGLPSAMREIARALANCRFEATDPEADQSTLARLLHVLVACVQVPPGTLMPDDALCDLYDTVFRLAVPQRSRSVSSLLRSLAEQSIVEFARAVFRHFGALRTVADSTAATASAPYGQAALLRILKSAACALHPNASQSAQIVPASPLPIHQSASAPVSAASSPQPRALVVAPAMAQPQGQIAPGLPPAPANPKTKAEAQYVALNVVNAVVEVCGAAMPASPEFAALISTDLCCALLQLLQTPHTSILAVALRALLNLFATCRPLLKL…	Saccharomyces cerevisiae	NP_010892.1 Arf family guanine nucleotide exchange factor GEA2 [Saccharomyces cerevisiae S288c]	4.17E-58	1.98E-29	1460	1459	100.07
GBF1	Golgi brefeldin A resistant guanine nucleotide exchange factor 1	m51a1_g7185	MSAPDPRAAAPPAAVATTAVPCGVDPVHVVTGEAHLVLAAMRLNKRWAADVLAPDPSAALAPETQLLSAFFTLLETLSDTVASAGGMANVDPMAYLRPFLDVIQAESTSGPITGVALSAVHKILLHVLSPASPGLPSAMREIARALANCRFEATDPEADQSTLARLLHVLVACVQVPPGTLMPDDALCDLYDTVFRLAVPQRSRSVSSLLRSLAEQSIVEFARAVFRHFGALRTVADSTAATASAPYGQAALLRILKSAACALHPNASQSAQIVPASPLPIHQSASAPVSAASSPQPRALVVAPAMAQPQGQIAPGLPPAPANPKTKAEAQYVALNVVNAVVEVCGAAMPASPEFAALISTDLCCALLQLLQTPHTSILAVALRALLNLFATCRPLLKL…	Dictyostelium discoideum	DDB0233595|DDB_G0290771 |Protein|gene: DDB_G0290771 on chromosome: 5 position 4578736 to 4584404	1.45E-67	3.68E-58	1460	1749	83.48
GCP16	Golgi complex associated protein of 16 kD	m51a1_g600	MSAVELSQSPAGTSSTASAPSYAAYPPPNVPVPCAAPPAPPAPAAPPAPPAPFTHGRVALERDYSRGLVPRFCVALPPQLEGRVSADELARVVAGVNEQLEAAESLSAATVAEGCLAFVTLWTSSLLLESAYSKCLRRMEAFLREQNELFAERGIEFINPCLNGLVQFDVMVQPSADKTCN*	Homo sapiens	NP_057183.2 Golgin subfamily A member 7 isoform a [Homo sapiens]	7.19E-17	5.56E-18	182	137	132.85
GCP16	Golgi complex associated protein of 16 kD	m51a1_g600	MSAVELSQSPAGTSSTASAPSYAAYPPPNVPVPCAAPPAPPAPAAPPAPPAPFTHGRVALERDYSRGLVPRFCVALPPQLEGRVSADELARVVAGVNEQLEAAESLSAATVAEGCLAFVTLWTSSLLLESAYSKCLRRMEAFLREQNELFAERGIEFINPCLNGLVQFDVMVQPSADKTCN*	Saccharomyces cerevisiae	NP_009959.2 Syp1p [Saccharomyces cerevisiae S288c]	0.0293637	N/A (Does not retrieve m51a1_g600 as top hit)	N/A	N/A	N/A
GCP16	Golgi complex associated protein of 16 kD	m51a1_g600	MSAVELSQSPAGTSSTASAPSYAAYPPPNVPVPCAAPPAPPAPAAPPAPPAPFTHGRVALERDYSRGLVPRFCVALPPQLEGRVSADELARVVAGVNEQLEAAESLSAATVAEGCLAFVTLWTSSLLLESAYSKCLRRMEAFLREQNELFAERGIEFINPCLNGLVQFDVMVQPSADKTCN*	Dictyostelium discoideum	DDB0349384|DDB_G0277093 |Protein|gene: DDB_G0277093 on chromosome: 2 position 7495473 to 7496419	8.74E-18	5.07E-18	182	285	63.86
GMAP210	Golgi microtubule-associated protein 210	m51a1_g14866	MDQQAAAEPQEQREQQPAAAEPRPASAPPEPPGAAGPAESPRPPQPCPACADALARIAALASDLDREHSLREEAEKAAAAAKEEAGKVLQLRVACARLEGLRGSLEHRCKELEAARAASDARAASSDRLLAECRQREAQEAQSSGDGGAERSEREARELREALEECRGELERAREEAAGQGERSAGLAEAEASARAAAEAAERRAAEAERELARLRQHLLEQEEENTQHILDVEARAEDLQRQLAEEKEVSSKVETLSAYYEELQGMYKAKDAEAQQFATAASNLQTVLEQLQADQEQLVAQQLRPVRLELEAARSELRAAQKTAARIPELERLVADERAAAEGLRREVARRDEALARLRAEVEPLRGTVDRMAEQLQSMTRDEQACVDKRIVKQIIIT…	Homo sapiens	XP_005268272.1 PREDICTED: thyroid receptor-interacting protein 11 isoform X4 [Homo sapiens]	3.04E-07	1.35E-05	478	969	49.33
GMAP210	Golgi microtubule-associated protein 210	m51a1_g14866	MDQQAAAEPQEQREQQPAAAEPRPASAPPEPPGAAGPAESPRPPQPCPACADALARIAALASDLDREHSLREEAEKAAAAAKEEAGKVLQLRVACARLEGLRGSLEHRCKELEAARAASDARAASSDRLLAECRQREAQEAQSSGDGGAERSEREARELREALEECRGELERAREEAAGQGERSAGLAEAEASARAAAEAAERRAAEAERELARLRQHLLEQEEENTQHILDVEARAEDLQRQLAEEKEVSSKVETLSAYYEELQGMYKAKDAEAQQFATAASNLQTVLEQLQADQEQLVAQQLRPVRLELEAARSELRAAQKTAARIPELERLVADERAAAEGLRREVARRDEALARLRAEVEPLRGTVDRMAEQLQSMTRDEQACVDKRIVKQIIIT…	Saccharomyces cerevisiae	NP_010225.1 Uso1p [Saccharomyces cerevisiae S288c]	0.024118	N/A (Does not retrieve m51a1_g14866 as top hit)	N/A	N/A	N/A
GMAP210	Golgi microtubule-associated protein 210	m51a1_g14866	MDQQAAAEPQEQREQQPAAAEPRPASAPPEPPGAAGPAESPRPPQPCPACADALARIAALASDLDREHSLREEAEKAAAAAKEEAGKVLQLRVACARLEGLRGSLEHRCKELEAARAASDARAASSDRLLAECRQREAQEAQSSGDGGAERSEREARELREALEECRGELERAREEAAGQGERSAGLAEAEASARAAAEAAERRAAEAERELARLRQHLLEQEEENTQHILDVEARAEDLQRQLAEEKEVSSKVETLSAYYEELQGMYKAKDAEAQQFATAASNLQTVLEQLQADQEQLVAQQLRPVRLELEAARSELRAAQKTAARIPELERLVADERAAAEGLRREVARRDEALARLRAEVEPLRGTVDRMAEQLQSMTRDEQACVDKRIVKQIIIT…	Dictyostelium discoideum	DDB0346834|DDB_G0346831 |Protein|gene: DDB_G0346831 on chromosome: 1 position 4895305 to 4897930	1.12E-27	7.67E-25	478	754	63.4
GRASP	Golgi reassembly and stacking protein	m51a1_g183	MGASQSTAAKCGQQVLAVQPKSPAERAGLRPIFDYIVAANGAPLSTDGPQLVDTLKGNLDKEVRLQVYNTREESLRECVIVPTLTWGGGGCAGLSIRFSSFESAADLVWHITEVYPQSPALEAGLCAGSDYIVGSPEVLFNDSEDFYLLINSSYGRRVELYVYSAVTDRVRVVAITPKRWAGSGYLGCNVGSGILHRVPAAAKPGDLVYAYPPPPSPRSNIEPPSPHSAMASAAAALGEQQQVPMLPVDTPVSLPGRAPAAVAAAPAAAPGPMPAAVAAASVPVPVPQAVPAPAPALVPVPAPAVPLPVPTAQP*	Homo sapiens	NP_056345.3 Golgi reassembly-stacking protein 2 isoform 1 [Homo sapiens]	1.82E-55	4.39E-54	315	452	69.69
GRASP	Golgi reassembly and stacking protein	m51a1_g183	MGASQSTAAKCGQQVLAVQPKSPAERAGLRPIFDYIVAANGAPLSTDGPQLVDTLKGNLDKEVRLQVYNTREESLRECVIVPTLTWGGGGCAGLSIRFSSFESAADLVWHITEVYPQSPALEAGLCAGSDYIVGSPEVLFNDSEDFYLLINSSYGRRVELYVYSAVTDRVRVVAITPKRWAGSGYLGCNVGSGILHRVPAAAKPGDLVYAYPPPPSPRSNIEPPSPHSAMASAAAALGEQQQVPMLPVDTPVSLPGRAPAAVAAAPAAAPGPMPAAVAAASVPVPVPQAVPAPAPALVPVPAPAVPLPVPTAQP*	Saccharomyces cerevisiae	NP_010805.1 Grh1p [Saccharomyces cerevisiae S288c]	3.75E-10	7.04E-10	315	372	84.68
GRASP	Golgi reassembly and stacking protein	m51a1_g183	MGASQSTAAKCGQQVLAVQPKSPAERAGLRPIFDYIVAANGAPLSTDGPQLVDTLKGNLDKEVRLQVYNTREESLRECVIVPTLTWGGGGCAGLSIRFSSFESAADLVWHITEVYPQSPALEAGLCAGSDYIVGSPEVLFNDSEDFYLLINSSYGRRVELYVYSAVTDRVRVVAITPKRWAGSGYLGCNVGSGILHRVPAAAKPGDLVYAYPPPPSPRSNIEPPSPHSAMASAAAALGEQQQVPMLPVDTPVSLPGRAPAAVAAAPAAAPGPMPAAVAAASVPVPVPQAVPAPAPALVPVPAPAVPLPVPTAQP*	Dictyostelium discoideum	DDB0238345|DDB_G0293248 |Protein|gene: grpA on chromosome: 6 position 2631684 to 2632667	3.35E-62	5.19E-62	315	328	96.04
GRIPA	GRIP domain containing protein A	m51a1_g4392	MDLFKKIATVTEAAKPSPAADDPHPAAPSEPPSSNPSINLKTASREEMVEFIKRFAVHNKQVEARCKELIEANKKLAAERDELARAADASSQAEVELFRAREECAVLRAEVEQLRAATSLPQSPASLSPAPAAPEEQQQQPVPAAQHEDQQQQQQQQGAAEWEAERSALQEKITKLQVLLARGKEQLDAKARVASERAVEAARLREDVAALPDLRARLADEEAQRAALEDSFERFKSASAAQCEELEARAREAEAELAETQEAFSAYKSRALAAIRELEDRERELVAAAAASAQAPSGSGSAAAEAQETAGASQQEQQQAESIVSRAREEMDALRARLEEAEARAQELDRRAREALSQRDAALQEAETARAQYKTSSERADAASALLEELRVSLREQRE…	Homo sapiens	XP_011510274.1 PREDICTED: RANBP2-like and GRIP domain-containing protein 5/6 isoform X2 [Homo sapiens]	2.33E-07	N/A (Does not retrieve m51a1_g4392 as top hit)	N/A	N/A	N/A
GRIPA	GRIP domain containing protein A	m51a1_g4392	MDLFKKIATVTEAAKPSPAADDPHPAAPSEPPSSNPSINLKTASREEMVEFIKRFAVHNKQVEARCKELIEANKKLAAERDELARAADASSQAEVELFRAREECAVLRAEVEQLRAATSLPQSPASLSPAPAAPEEQQQQPVPAAQHEDQQQQQQQQGAAEWEAERSALQEKITKLQVLLARGKEQLDAKARVASERAVEAARLREDVAALPDLRARLADEEAQRAALEDSFERFKSASAAQCEELEARAREAEAELAETQEAFSAYKSRALAAIRELEDRERELVAAAAASAQAPSGSGSAAAEAQETAGASQQEQQQAESIVSRAREEMDALRARLEEAEARAQELDRRAREALSQRDAALQEAETARAQYKTSSERADAASALLEELRVSLREQRE…	Saccharomyces cerevisiae	No hits	N/A	N/A	N/A	N/A	N/A
GRIPA	GRIP domain containing protein A	m51a1_g4392	MDLFKKIATVTEAAKPSPAADDPHPAAPSEPPSSNPSINLKTASREEMVEFIKRFAVHNKQVEARCKELIEANKKLAAERDELARAADASSQAEVELFRAREECAVLRAEVEQLRAATSLPQSPASLSPAPAAPEEQQQQPVPAAQHEDQQQQQQQQGAAEWEAERSALQEKITKLQVLLARGKEQLDAKARVASERAVEAARLREDVAALPDLRARLADEEAQRAALEDSFERFKSASAAQCEELEARAREAEAELAETQEAFSAYKSRALAAIRELEDRERELVAAAAASAQAPSGSGSAAAEAQETAGASQQEQQQAESIVSRAREEMDALRARLEEAEARAQELDRRAREALSQRDAALQEAETARAQYKTSSERADAASALLEELRVSLREQRE…	Dictyostelium discoideum	DDB0308117|DDB_G0289185 |Protein|gene: DDB_G0289185 on chromosome: 5 position 2448283 to 2451363	4.16E-11	3.16E-11	578	1027	56.28
GRIPB	GRIP domain containing protein B	m51a1_g4161	MAEAKEKAGPTIVTPQHPQAVPRALSSSAGAGLMPAPKGPARKESFSIASPRSPPPGSQQATPQRPKIDVKDLESELQMYKDLKASMEIQRVEEIARISAERDELSMKLESALNEIASLQERAVSRRSLDVPRGAAPVGASLIRVQRPMAMGSLPRPKNRSDGAVNAGYVATLEARVLELERVLRAKDDSESEPGQMTAVRLEDTTRLAQEYERKLQGLQEELERDRAAHELETVKMRQAVDVLRTKLEHRRAHDRKHATAEREKIEQLERGLRAANERLTGLGAQPVSVSVSPGPAQAPGGASSEDAAGAPLSSPRTESESPAVPPEASAAAEERVQTLRERQVSIDEHELRIRALNAQIVKAEAEQPAKEARANRSFDTMREEELREQAKMMATIIA…	Homo sapiens	NP_001071638.2 RANBP2-like and GRIP domain-containing protein 2 [Homo sapiens]	7.29E-07	N/A (Does not retrieve m51a1_g4161 as top hit)	N/A	N/A	N/A
GRIPB	GRIP domain containing protein B	m51a1_g4161	MAEAKEKAGPTIVTPQHPQAVPRALSSSAGAGLMPAPKGPARKESFSIASPRSPPPGSQQATPQRPKIDVKDLESELQMYKDLKASMEIQRVEEIARISAERDELSMKLESALNEIASLQERAVSRRSLDVPRGAAPVGASLIRVQRPMAMGSLPRPKNRSDGAVNAGYVATLEARVLELERVLRAKDDSESEPGQMTAVRLEDTTRLAQEYERKLQGLQEELERDRAAHELETVKMRQAVDVLRTKLEHRRAHDRKHATAEREKIEQLERGLRAANERLTGLGAQPVSVSVSPGPAQAPGGASSEDAAGAPLSSPRTESESPAVPPEASAAAEERVQTLRERQVSIDEHELRIRALNAQIVKAEAEQPAKEARANRSFDTMREEELREQAKMMATIIA…	Saccharomyces cerevisiae	No hits	N/A	N/A	N/A	N/A	N/A
GRIPB	GRIP domain containing protein B	m51a1_g4161	MAEAKEKAGPTIVTPQHPQAVPRALSSSAGAGLMPAPKGPARKESFSIASPRSPPPGSQQATPQRPKIDVKDLESELQMYKDLKASMEIQRVEEIARISAERDELSMKLESALNEIASLQERAVSRRSLDVPRGAAPVGASLIRVQRPMAMGSLPRPKNRSDGAVNAGYVATLEARVLELERVLRAKDDSESEPGQMTAVRLEDTTRLAQEYERKLQGLQEELERDRAAHELETVKMRQAVDVLRTKLEHRRAHDRKHATAEREKIEQLERGLRAANERLTGLGAQPVSVSVSPGPAQAPGGASSEDAAGAPLSSPRTESESPAVPPEASAAAEERVQTLRERQVSIDEHELRIRALNAQIVKAEAEQPAKEARANRSFDTMREEELREQAKMMATIIA…	Dictyostelium discoideum	DDB0308117|DDB_G0289185 |Protein|gene: DDB_G0289185 on chromosome: 5 position 2448283 to 2451363	3.02E-07	3.16E-11	484	1027	47.13
GRIPC	GRIP domain containing protein B	m51a1_g5982	MSGSGGCGPASRVLRPLTHARASAQRIEELERALRVTQEIKQQVEAAYQEQMALLVDERDAFRLKYEKRPYSFPSCVFVRVLWVVHRKTAADLEALYARVNSKSSFDIPRSRCGAAIRAIRPRTANSNGERGGGGCTDGLVPALQNRISELETALASLEERCAGSASSSSLRRASRSRSGTFSVTPSSEEPVARRNSAPVPPVLSGDATASRAHDEMAIIKDLQKRLAAAERKAHEDKVRAELACANAASTIGTLELELSSLRARLTLADTRNAELQEQLEDSGGGPGRHQHTGAAEGNREPQQVTPSKENAAYGESTQSSRSSPADNICQAFDTMCLEELRIKARSLVLLVKQHEKAERALQQRLADVEASAETGPNVEYIRNSLLRFLESDEQQRRA…	Homo sapiens	No hits	N/A	N/A	N/A	N/A	N/A
GRIPC	GRIP domain containing protein C	m51a1_g5982	MASESSLSSQCIKEARESPLIFTIFPGLSETQAKTAALFHSLVAQSEQDSPADARSRSYGGESAGRVLRPRTSAHASAQRIEELEEALRATREIKIAAELAYQEQLEELAEERDVFRRKYEKAAADLEALYLRMKSRRSYDVAHRGTSTHTAIPSIRPRSSGGTPAAELVPALRSRLSELETVLARQEDMCSATSAPESPIQARAGAGTFSVTPPGGSVDDRSTSSTPSRCPSPSSRAHDEMAVIKDLQKRLAAAEQRAHEERVRAEIACANAARTLGTLHLELSSLRARLSAAEKRNADLEEKLRDAVPSCQQEDNETGREAKRPPRSDRRSAEALIASDERGTPTTHGDGICQELETMHSEELRTTASSLLLLAKEHEKAERALQQRLAELEANAKE…	Saccharomyces cerevisiae	NP_009839.4 SCF ubiquitin ligase complex subunit SAF1 [Saccharomyces cerevisiae S288c]	0.0296411	N/A (Does not retrieve m51a1_g5982 as top hit)	N/A	N/A	N/A
GRIPC	GRIP domain containing protein C	m51a1_g5982	MASESSLSSQCIKEARESPLIFTIFPGLSETQAKTAALFHSLVAQSEQDSPADARSRSYGGESAGRVLRPRTSAHASAQRIEELEEALRATREIKIAAELAYQEQLEELAEERDVFRRKYEKAAADLEALYLRMKSRRSYDVAHRGTSTHTAIPSIRPRSSGGTPAAELVPALRSRLSELETVLARQEDMCSATSAPESPIQARAGAGTFSVTPPGGSVDDRSTSSTPSRCPSPSSRAHDEMAVIKDLQKRLAAAEQRAHEERVRAEIACANAARTLGTLHLELSSLRARLSAAEKRNADLEEKLRDAVPSCQQEDNETGREAKRPPRSDRRSAEALIASDERGTPTTHGDGICQELETMHSEELRTTASSLLLLAKEHEKAERALQQRLAELEANAKE…	Dictyostelium discoideum	DDB0308117|DDB_G0289185 |Protein|gene: DDB_G0289185 on chromosome: 5 position 2448283 to 2451363	0.00836824	3.16E-11	453	1027	44.11
GRIPD	GRIP domain containing protein D	m51a1_g14867	MSGSGGCGPASRVLRPLTHARASAQRIEELERALRVTQEIKQQVEAAYQEQMALLVDERDAFRLKYEKRPYSFPSCVFVRVLWVVHRKTAADLEALYARVNSKSSFDIPRSRCGAAIRAIRPRTANSNGERGGGGCTDGLVPALQNRISELETALASLEERCAGSASSSSLRRASRSRSGTFSVTPSSEEPVARRNSAPVPPVLSGDATASRAHDEMAIIKDLQKRLAAAERKAHEDKVRAELACANAASTIGTLELELSSLRARLTLADTRNAELQEQLEDSGGGPGRHQHTGAAEGNREPQQVTPSKENAAYGESTQSSRSSPADNICQAFDTMCLEELRIKARSLVLLVKQHEKAERALQQRLADVEASAETGPNVEYIRNSLLRFLESDEQQRRA…	Homo sapiens	XP_011531387.1 PREDICTED: RANBP2-like and GRIP domain-containing protein 2 isoform X1 [Homo sapiens]	0.0440165	N/A (Does not retrieve m51a1_g14867 as top hit)	N/A	N/A	N/A
GRIPD	GRIP domain containing protein D	m51a1_g14867	MSGSGGCGPASRVLRPLTHARASAQRIEELERALRVTQEIKQQVEAAYQEQMALLVDERDAFRLKYEKRPYSFPSCVFVRVLWVVHRKTAADLEALYARVNSKSSFDIPRSRCGAAIRAIRPRTANSNGERGGGGCTDGLVPALQNRISELETALASLEERCAGSASSSSLRRASRSRSGTFSVTPSSEEPVARRNSAPVPPVLSGDATASRAHDEMAIIKDLQKRLAAAERKAHEDKVRAELACANAASTIGTLELELSSLRARLTLADTRNAELQEQLEDSGGGPGRHQHTGAAEGNREPQQVTPSKENAAYGESTQSSRSSPADNICQAFDTMCLEELRIKARSLVLLVKQHEKAERALQQRLADVEASAETGPNVEYIRNSLLRFLESDEQQRRA…	Saccharomyces cerevisiae	NP_010056.1 septin SHS1 [Saccharomyces cerevisiae S288c]	0.0110285	0.0490791	430	551	78.04
GRIPD	GRIP domain containing protein D	m51a1_g14867	MSGSGGCGPASRVLRPLTHARASAQRIEELERALRVTQEIKQQVEAAYQEQMALLVDERDAFRLKYEKRPYSFPSCVFVRVLWVVHRKTAADLEALYARVNSKSSFDIPRSRCGAAIRAIRPRTANSNGERGGGGCTDGLVPALQNRISELETALASLEERCAGSASSSSLRRASRSRSGTFSVTPSSEEPVARRNSAPVPPVLSGDATASRAHDEMAIIKDLQKRLAAAERKAHEDKVRAELACANAASTIGTLELELSSLRARLTLADTRNAELQEQLEDSGGGPGRHQHTGAAEGNREPQQVTPSKENAAYGESTQSSRSSPADNICQAFDTMCLEELRIKARSLVLLVKQHEKAERALQQRLADVEASAETGPNVEYIRNSLLRFLESDEQQRRA…	Dictyostelium discoideum	DDB0308117|DDB_G0289185 |Protein|gene: DDB_G0289185 on chromosome: 5 position 2448283 to 2451363	0.00817705	3.16E-11	430	1027	41.87
Sec16	hypothetical protein (1707) ;mRNA; r:1419827-1425605	m51a1_g2060	MVVHSVVVCSSAGKQLLTKEVDETPGAGADELVRRAGQVQAGSYAEENGVRYAVDRVGDLVVVMATACGQSAPENDAAALKIFSDLLRSTCGEQLNEQGVADAFFDLMFGFDQAADQCAEMYSALQQQQQQAAEEERRKAAEAEAQAAAAAAAAAEAAAKEEEQRRAAEAEAAAAAAREEEQRRAAEAEAAAAAAREAELRRAQEEAAAAAAAAAEEERRKAQEAAAEEERLRKEREDAEAAAAAAAEQERQRAAQEQEERARAEQQAADDRQRAEQAAEEERRRAQADEEERQRAEQAAAAAAAASAAATAAAEEERLKAQEQQELAAAAAPAAAAEVTAAAEEDHQTAEQPEAEGMQRPEQGAAEPQPQPEQSSAQADSTVAAAEEPAKGVDALFAP…	Homo sapiens	XP_011517565.1 PREDICTED: protein transport protein Sec16A isoform X15 [Homo sapiens]	1.18E-39	3.20E-34	1707	2100	81.29
Sec16	hypothetical protein (1707) ;mRNA; r:1419827-1425605	m51a1_g2060	MVVHSVVVCSSAGKQLLTKEVDETPGAGADELVRRAGQVQAGSYAEENGVRYAVDRVGDLVVVMATACGQSAPENDAAALKIFSDLLRSTCGEQLNEQGVADAFFDLMFGFDQAADQCAEMYSALQQQQQQAAEEERRKAAEAEAQAAAAAAAAAEAAAKEEEQRRAAEAEAAAAAAREEEQRRAAEAEAAAAAAREAELRRAQEEAAAAAAAAAEEERRKAQEAAAEEERLRKEREDAEAAAAAAAEQERQRAAQEQEERARAEQQAADDRQRAEQAAEEERRRAQADEEERQRAEQAAAAAAAASAAATAAAEEERLKAQEQQELAAAAAPAAAAEVTAAAEEDHQTAEQPEAEGMQRPEQGAAEPQPQPEQSSAQADSTVAAAEEPAKGVDALFAP…	Saccharomyces cerevisiae	NP_013169.1 Fyv7p [Saccharomyces cerevisiae S288c]	0.000589095	N/A (Does not retrieve m51a1_g2060 as top hit)	N/A	N/A	N/A
Sec16	hypothetical protein (1707) ;mRNA; r:1419827-1425605	m51a1_g2060	MVVHSVVVCSSAGKQLLTKEVDETPGAGADELVRRAGQVQAGSYAEENGVRYAVDRVGDLVVVMATACGQSAPENDAAALKIFSDLLRSTCGEQLNEQGVADAFFDLMFGFDQAADQCAEMYSALQQQQQQAAEEERRKAAEAEAQAAAAAAAAAEAAAKEEEQRRAAEAEAAAAAAREEEQRRAAEAEAAAAAAREAELRRAQEEAAAAAAAAAEEERRKAQEAAAEEERLRKEREDAEAAAAAAAEQERQRAAQEQEERARAEQQAADDRQRAEQAAEEERRRAQADEEERQRAEQAAAAAAAASAAATAAAEEERLKAQEQQELAAAAAPAAAAEVTAAAEEDHQTAEQPEAEGMQRPEQGAAEPQPQPEQSSAQADSTVAAAEEPAKGVDALFAP…	Dictyostelium discoideum	DDB0191321|DDB_G0269198 |Protein|gene: wimA on chromosome: 1 position 4776808 to 4782904	6.96E-80	7.15E-69	1707	1993	85.65
Sec22A	Vesicle transport protein Sec22A	m51a1_g3651	MTLVTLLARVSDGLILCESGDATAPAPTRPGSSGSAAAKEDPGAALELHRAQAKQVFRKLGPQSPARLTIDADKFYYAYVIKNNVCFLTICERVFPKKLAYDFLAELAKEFETMHGPEVASATSPYSFIKFDTFIQKTKRVYQDSRSQSALSKVSDDLREVQSIMNRSIQEILERGDKIDSVMNRSEALVSATSQYGKSARDFERHMWWQQRMPIIVAGGVVVLFIILRVFFF*	Homo sapiens	NP_004883.3 vesicle-trafficking protein SEC22b precursor [Homo sapiens]	2.74E-51	3.07E-52	234	215	108.84
Sec22A	Vesicle transport protein Sec22A	m51a1_g3651	MTLVTLLARVSDGLILCESGDATAPAPTRPGSSGSAAAKEDPGAALELHRAQAKQVFRKLGPQSPARLTIDADKFYYAYVIKNNVCFLTICERVFPKKLAYDFLAELAKEFETMHGPEVASATSPYSFIKFDTFIQKTKRVYQDSRSQSALSKVSDDLREVQSIMNRSIQEILERGDKIDSVMNRSEALVSATSQYGKSARDFERHMWWQQRMPIIVAGGVVVLFIILRVFFF*	Saccharomyces cerevisiae	NP_013370.1 SNAP receptor SEC22 [Saccharomyces cerevisiae S288c]	3.55E-32	8.77E-32	234	214	109.35
Sec22A	Vesicle transport protein Sec22A	m51a1_g3651	MTLVTLLARVSDGLILCESGDATAPAPTRPGSSGSAAAKEDPGAALELHRAQAKQVFRKLGPQSPARLTIDADKFYYAYVIKNNVCFLTICERVFPKKLAYDFLAELAKEFETMHGPEVASATSPYSFIKFDTFIQKTKRVYQDSRSQSALSKVSDDLREVQSIMNRSIQEILERGDKIDSVMNRSEALVSATSQYGKSARDFERHMWWQQRMPIIVAGGVVVLFIILRVFFF*	Dictyostelium discoideum	DDB0305332|DDB_G0269942 |Protein|gene: DDB_G0269942 on chromosome: 1 position 3911017 to 3912100	8.94E-51	9.37E-51	234	215	108.84
Sec22B	Vesicle transport protein Sec22B	m51a1_g6778	MKARSFRVSDGLELFSSVPRTEGADWRYHAVLTELDHLTADCPARMNFPKGDHYYEVLTRSGAWFAVVCQSSVERLTSQAFLDDLQREFDDVCGADNTDISASLGFNESFELFVQRLRSRHSGDGRGARVGGVELRDNDPLFHNPEQRAEAKNVAATAEAKHSLFTWFLGAVVVFVVVRLLVFRN*	Homo sapiens	NP_004883.3 vesicle-trafficking protein SEC22b precursor [Homo sapiens]	5.52E-07	3.07E-52	186	215	86.51
Sec22B	Vesicle transport protein Sec22B	m51a1_g6778	MKARSFRVSDGLELFSSVPRTEGADWRYHAVLTELDHLTADCPARMNFPKGDHYYEVLTRSGAWFAVVCQSSVERLTSQAFLDDLQREFDDVCGADNTDISASLGFNESFELFVQRLRSRHSGDGRGARVGGVELRDNDPLFHNPEQRAEAKNVAATAEAKHSLFTWFLGAVVVFVVVRLLVFRN*	Saccharomyces cerevisiae	No hits	N/A	N/A	N/A	N/A	N/A
Sec22B	Vesicle transport protein Sec22B	m51a1_g6778	MKARSFRVSDGLELFSSVPRTEGADWRYHAVLTELDHLTADCPARMNFPKGDHYYEVLTRSGAWFAVVCQSSVERLTSQAFLDDLQREFDDVCGADNTDISASLGFNESFELFVQRLRSRHSGDGRGARVGGVELRDNDPLFHNPEQRAEAKNVAATAEAKHSLFTWFLGAVVVFVVVRLLVFRN*	Dictyostelium discoideum	No hits	N/A	N/A	N/A	N/A	N/A
Syn16	Syntaxin 16	m51a1_g13788	MALSVAAAGVLQGITRNRTSTFITYRNQRHAYSGAVVSGKSVELTVTADGTSSVLQGADFAMSEAPPRYFPVIEDIRATLGMIHNKQMDLQRLHESQFLVQIDDTSDEQHAIEIATAEITRLLAEAQQRIKGLGAAGGTDSNDEERRLLKNVQSALASQLGDETKRFRQSQQVYLTKLRKRNQKVRGTLSSPLDDEEEAYSGDKGFTEAQMSQLATMNSTTVERDKEIRQIYKSIVELSEITKDLAVLIVDQGTLLDRIDYNIEVSAENTKEGVVELKKANESQKGIRTKLCIILLLVAIMLGLIIVLIKVII*	Homo sapiens	NP_001191797.1 syntaxin-16 isoform e [Homo sapiens]	8.63E-40	2.15E-44	314	272	115.44
Syn16	Syntaxin 16	m51a1_g13788	MALSVAAAGVLQGITRNRTSTFITYRNQRHAYSGAVVSGKSVELTVTADGTSSVLQGADFAMSEAPPRYFPVIEDIRATLGMIHNKQMDLQRLHESQFLVQIDDTSDEQHAIEIATAEITRLLAEAQQRIKGLGAAGGTDSNDEERRLLKNVQSALASQLGDETKRFRQSQQVYLTKLRKRNQKVRGTLSSPLDDEEEAYSGDKGFTEAQMSQLATMNSTTVERDKEIRQIYKSIVELSEITKDLAVLIVDQGTLLDRIDYNIEVSAENTKEGVVELKKANESQKGIRTKLCIILLLVAIMLGLIIVLIKVII*	Saccharomyces cerevisiae	NP_014624.1 Tlg2p [Saccharomyces cerevisiae S288c]	2.46E-18	2.59E-20	314	397	79.09
Syn16	Syntaxin 16	m51a1_g13788	MALSVAAAGVLQGITRNRTSTFITYRNQRHAYSGAVVSGKSVELTVTADGTSSVLQGADFAMSEAPPRYFPVIEDIRATLGMIHNKQMDLQRLHESQFLVQIDDTSDEQHAIEIATAEITRLLAEAQQRIKGLGAAGGTDSNDEERRLLKNVQSALASQLGDETKRFRQSQQVYLTKLRKRNQKVRGTLSSPLDDEEEAYSGDKGFTEAQMSQLATMNSTTVERDKEIRQIYKSIVELSEITKDLAVLIVDQGTLLDRIDYNIEVSAENTKEGVVELKKANESQKGIRTKLCIILLLVAIMLGLIIVLIKVII*	Dictyostelium discoideum	DDB0233594|DDB_G0276575 |Protein|gene: syn16A on chromosome: 2 position 6993306 to 6994463	4.55E-43	1.63E-42	314	315	99.68
Syn5	Syntaxin 5	m51a1_g3321	MVDWRNRTSEFQALADTYRAAGAATAARPRSPAPATRFASMAASLGRDLGRTSSKLARLAELAKTRSLFSEQTVAPQVQRLTAEVSEDVRGLTAQLEQLRGEAEAGPAERQNAGHAETVVAYLKGQVAAATAQFRDVLQLRTENLKAQQERKQKFAGAPSSSVLSARSLDSPLYQQLRDRGESERTSAVDGLRNRHSNGEDGEVALAMPQMAVAQEQRYTASRVEAVTQIERYLGEVQTIFQQLAHLVADQGEMLQRIDHNVDTALIDVEEAHGRLSNQLRSMRKNRWLIIKIFGVLLVFVVLFLVFFL*	Homo sapiens	XP_011543525.1 PREDICTED: syntaxin-5 isoform X2 [Homo sapiens]	7.84E-39	7.95E-40	310	301	102.99
Syn5	Syntaxin 5	m51a1_g3321	MVDWRNRTSEFQALADTYRAAGAATAARPRSPAPATRFASMAASLGRDLGRTSSKLARLAELAKTRSLFSEQTVAPQVQRLTAEVSEDVRGLTAQLEQLRGEAEAGPAERQNAGHAETVVAYLKGQVAAATAQFRDVLQLRTENLKAQQERKQKFAGAPSSSVLSARSLDSPLYQQLRDRGESERTSAVDGLRNRHSNGEDGEVALAMPQMAVAQEQRYTASRVEAVTQIERYLGEVQTIFQQLAHLVADQGEMLQRIDHNVDTALIDVEEAHGRLSNQLRSMRKNRWLIIKIFGVLLVFVVLFLVFFL*	Saccharomyces cerevisiae	NP_013126.1 Sed5p [Saccharomyces cerevisiae S288c]	6.91E-17	1.78E-19	310	340	91.18
Syn5	Syntaxin 5	m51a1_g3321	MVDWRNRTSEFQALADTYRAAGAATAARPRSPAPATRFASMAASLGRDLGRTSSKLARLAELAKTRSLFSEQTVAPQVQRLTAEVSEDVRGLTAQLEQLRGEAEAGPAERQNAGHAETVVAYLKGQVAAATAQFRDVLQLRTENLKAQQERKQKFAGAPSSSVLSARSLDSPLYQQLRDRGESERTSAVDGLRNRHSNGEDGEVALAMPQMAVAQEQRYTASRVEAVTQIERYLGEVQTIFQQLAHLVADQGEMLQRIDHNVDTALIDVEEAHGRLSNQLRSMRKNRWLIIKIFGVLLVFVVLFLVFFL*	Dictyostelium discoideum	DDB0233599|DDB_G0277565 |Protein|gene: syn5 on chromosome: 2 position 8154194 to 8155649	4.72E-38	1.34E-37	310	303	102.31
TM9SF3	Transmembrane 9 superfamily member 3	m51a1_g6375	MITRALLAALLFVAVVSGEGNRYTLQQETFVWVHSIGPFNNPNEIYNYFSLPLCKPDSKTVRAHAGLSESLLGYELVRSQIRIQFGVSVDDQEECLQKLEIDDVNTLREAIRQQYWYQWFYDDLPVWGTLGVTLRDPTTDVESPFIYTHRDFVIAYNNDRVVEVTLNSSSLRPLDPSQKLQFTYSVRWVKSTLPWSHRWDRYLDKAFFEHQIHWFSLFNALMLMVFLLGVVVMILLRTVHRDISKAEDIEDAKDDMSDESGWKQVAGDVFRQPEHPTMFAALVGSGYQLASLLLFLFFVASFGSAYVGRGRILSWFLALYSLASVIGGYKSGAVYAQTKGRAWIRTALLTAAVFPALTGSAVFVLNSVAAAFDSMATIHFGSQVEVVSVWAFVVVPLTF…	Homo sapiens	NP_064508.3 transmembrane 9 superfamily member 3 precursor [Homo sapiens]	6.86E-159	4.83E-153	579	589	98.3
TM9SF3	Transmembrane 9 superfamily member 3	m51a1_g6375	MITRALLAALLFVAVVSGEGNRYTLQQETFVWVHSIGPFNNPNEIYNYFSLPLCKPDSKTVRAHAGLSESLLGYELVRSQIRIQFGVSVDDQEECLQKLEIDDVNTLREAIRQQYWYQWFYDDLPVWGTLGVTLRDPTTDVESPFIYTHRDFVIAYNNDRVVEVTLNSSSLRPLDPSQKLQFTYSVRWVKSTLPWSHRWDRYLDKAFFEHQIHWFSLFNALMLMVFLLGVVVMILLRTVHRDISKAEDIEDAKDDMSDESGWKQVAGDVFRQPEHPTMFAALVGSGYQLASLLLFLFFVASFGSAYVGRGRILSWFLALYSLASVIGGYKSGAVYAQTKGRAWIRTALLTAAVFPALTGSAVFVLNSVAAAFDSMATIHFGSQVEVVSVWAFVVVPLTF…	Saccharomyces cerevisiae	NP_010392.1 Tmn2p [Saccharomyces cerevisiae S288c]	3.60E-57	N/A (Does not retrieve m51a1_g6375 as top hit)	N/A	N/A	N/A
TM9SF3	Transmembrane 9 superfamily member 3	m51a1_g6375	MITRALLAALLFVAVVSGEGNRYTLQQETFVWVHSIGPFNNPNEIYNYFSLPLCKPDSKTVRAHAGLSESLLGYELVRSQIRIQFGVSVDDQEECLQKLEIDDVNTLREAIRQQYWYQWFYDDLPVWGTLGVTLRDPTTDVESPFIYTHRDFVIAYNNDRVVEVTLNSSSLRPLDPSQKLQFTYSVRWVKSTLPWSHRWDRYLDKAFFEHQIHWFSLFNALMLMVFLLGVVVMILLRTVHRDISKAEDIEDAKDDMSDESGWKQVAGDVFRQPEHPTMFAALVGSGYQLASLLLFLFFVASFGSAYVGRGRILSWFLALYSLASVIGGYKSGAVYAQTKGRAWIRTALLTAAVFPALTGSAVFVLNSVAAAFDSMATIHFGSQVEVVSVWAFVVVPLTF…	Dictyostelium discoideum	DDB0185226|DDB_G0277273 |Protein|gene: phg1B on chromosome: 2 position 7806204 to 7808472	6.57E-106	N/A (Does not retrieve m51a1_g6375 as top hit)	N/A	N/A	N/A
TMF	TATA element modulatory factor	m51a1_g1405	MASPASWGFGRALKSFVDDALSPPPSAPAATSPQPAKPPSDDSRSTTSQGSQRLSEARSSAPSLRDASSDAPAPAPASPAAENSSDAPAEPPAASPAAPGGEAQPPEAGGAPAPELGALLRERERQLQSAVQQNANLTDSITKLQAEIAELRVVPSVAEVQELKAEFSKRIFQMEKRYDTLRKERDTLVRSADTDVARRELATAQEALAARTREVEALRAEGESLSKRLGAMDSVLKRARSEKKDDDATIASLRDKLAAAEAAGDRLRVRVGELEAFEKRCSETLDMVKDLTAAGAKQQDKWERQVTELQAQKSELQAALEKAWKDLADVRRAHAAAQDKLGAANIEANERAQQQLREALDKAKSDAAQREAQLGSVVEELRAAMQRTNEEFAWREEEL…	Homo sapiens	NP_009045.2 TATA element modulatory factor [Homo sapiens]	4.15E-41	1.34E-31	710	1093	64.96
TMF	TATA element modulatory factor	m51a1_g1405	MASPASWGFGRALKSFVDDALSPPPSAPAATSPQPAKPPSDDSRSTTSQGSQRLSEARSSAPSLRDASSDAPAPAPASPAAENSSDAPAEPPAASPAAPGGEAQPPEAGGAPAPELGALLRERERQLQSAVQQNANLTDSITKLQAEIAELRVVPSVAEVQELKAEFSKRIFQMEKRYDTLRKERDTLVRSADTDVARRELATAQEALAARTREVEALRAEGESLSKRLGAMDSVLKRARSEKKDDDATIASLRDKLAAAEAAGDRLRVRVGELEAFEKRCSETLDMVKDLTAAGAKQQDKWERQVTELQAQKSELQAALEKAWKDLADVRRAHAAAQDKLGAANIEANERAQQQLREALDKAKSDAAQREAQLGSVVEELRAAMQRTNEEFAWREEEL…	Saccharomyces cerevisiae	NP_012668.3 Sgm1p [Saccharomyces cerevisiae S288c]	0.0373485	0.0325315	710	707	100.42
TMF	TATA element modulatory factor	m51a1_g1405	MASPASWGFGRALKSFVDDALSPPPSAPAATSPQPAKPPSDDSRSTTSQGSQRLSEARSSAPSLRDASSDAPAPAPASPAAENSSDAPAEPPAASPAAPGGEAQPPEAGGAPAPELGALLRERERQLQSAVQQNANLTDSITKLQAEIAELRVVPSVAEVQELKAEFSKRIFQMEKRYDTLRKERDTLVRSADTDVARRELATAQEALAARTREVEALRAEGESLSKRLGAMDSVLKRARSEKKDDDATIASLRDKLAAAEAAGDRLRVRVGELEAFEKRCSETLDMVKDLTAAGAKQQDKWERQVTELQAQKSELQAALEKAWKDLADVRRAHAAAQDKLGAANIEANERAQQQLREALDKAKSDAAQREAQLGSVVEELRAAMQRTNEEFAWREEEL…	Dictyostelium discoideum	DDB0237556|DDB_G0274785 |Protein|gene: DDB_G0274785 on chromosome: 2 position 3826769 to 3830106	1.35E-42	5.89E-40	710	1085	65.44
Trs120	Transport protein particle (TRAPP) component Trs120	m51a1_g10153	MSGAARVSEGRKFSFLDERAVLVVVIPVGDIAQAKFSELAAHVVRAGSDVDLRNVTRMPPSQNKWNAGHMHYAYVTGPAATALAQRSDWDDFHSFKKVAVVVGIAHCPTFRSLRDAHTLFEAAAQTYGTARHRICLAFEPLPTQVDEPLDEIVMVPPSRDVHQLHMYIETHINDLTSQLISAFERNVFTSEGAKDPVICTPLDSNKTAEDVRVLMRKKPGRMAKIRGDWCLQSGQIRDAIFRYEKAAEEAKLQADTEWMAGAIEGHISALISFDVDERGNLNDREAEVVVRAEEALGLYGRRNAPVLEYELMLRVADFEASVGHRVEAAEWLSRAQAVADDEKRLGVQDRIALLSCIGAAYRAMRMPRKAAQALVQAAQLYRTTFEAPAAHALLCLAAP…	Homo sapiens	XP_011515628.1 PREDICTED: trafficking protein particle complex subunit 9 isoform X2 [Homo sapiens]	1.60E-31	1.92E-18	1066	1237	86.18
Trs120	Transport protein particle (TRAPP) component Trs120	m51a1_g10153	MSGAARVSEGRKFSFLDERAVLVVVIPVGDIAQAKFSELAAHVVRAGSDVDLRNVTRMPPSQNKWNAGHMHYAYVTGPAATALAQRSDWDDFHSFKKVAVVVGIAHCPTFRSLRDAHTLFEAAAQTYGTARHRICLAFEPLPTQVDEPLDEIVMVPPSRDVHQLHMYIETHINDLTSQLISAFERNVFTSEGAKDPVICTPLDSNKTAEDVRVLMRKKPGRMAKIRGDWCLQSGQIRDAIFRYEKAAEEAKLQADTEWMAGAIEGHISALISFDVDERGNLNDREAEVVVRAEEALGLYGRRNAPVLEYELMLRVADFEASVGHRVEAAEWLSRAQAVADDEKRLGVQDRIALLSCIGAAYRAMRMPRKAAQALVQAAQLYRTTFEAPAAHALLCLAAP…	Saccharomyces cerevisiae	No hits	N/A	N/A	N/A	N/A	N/A
Trs120	Transport protein particle (TRAPP) component Trs120	m51a1_g10153	MSGAARVSEGRKFSFLDERAVLVVVIPVGDIAQAKFSELAAHVVRAGSDVDLRNVTRMPPSQNKWNAGHMHYAYVTGPAATALAQRSDWDDFHSFKKVAVVVGIAHCPTFRSLRDAHTLFEAAAQTYGTARHRICLAFEPLPTQVDEPLDEIVMVPPSRDVHQLHMYIETHINDLTSQLISAFERNVFTSEGAKDPVICTPLDSNKTAEDVRVLMRKKPGRMAKIRGDWCLQSGQIRDAIFRYEKAAEEAKLQADTEWMAGAIEGHISALISFDVDERGNLNDREAEVVVRAEEALGLYGRRNAPVLEYELMLRVADFEASVGHRVEAAEWLSRAQAVADDEKRLGVQDRIALLSCIGAAYRAMRMPRKAAQALVQAAQLYRTTFEAPAAHALLCLAAP…	Dictyostelium discoideum	DDB0346895|DDB_G0274803 |Protein|gene: DDB_G0274803 on chromosome: 2 position 3928531 to 3933047	4.11E-19	3.92E-26	1066	1465	72.76
Trs130A	Transport protein particle (TRAPP) component Trs130A	m51a1_g5501	MDLDSSGGFIWEMLWPQLKARLPLQDVQWRTKVGATRSVPQLQVDFLPQGDPRITFPLDSMTNWHRLPYLRLFLVNGDDNEKYASAKKTAQHWIEGLSGTPTTGQWLVVVVTQRAPSKQIFQGSFLDKLRRDLNRKDRIVALRMDGGGEDLWIEFLAKVKEALTASFETFTGLLSDEIKLLDSQRQRPGWDFLNYFLIKEALAMTYERAQIPQSAVVQYNQLECTFVEHKASTGVFKEQWGMYLSESSTAMLIDAPRDKCRELITTHRISPFDFGQYLFSRQAAIYFSMMSPVFVASKASSFITQTHKDLCRMTPAPPFLFAETWTMTATLAVAQECLKHISTAPRIDPIRMSTASAPADGPGALQRCTSTVNMSSSASVAAGDTMSVLGIPVLHMRSR…	Homo sapiens	NP_003265.3 trafficking protein particle complex subunit 10 [Homo sapiens]	5.60E-26	5.42E-27	1587	1259	126.05
Trs130A	Transport protein particle (TRAPP) component Trs130A	m51a1_g5501	MDLDSSGGFIWEMLWPQLKARLPLQDVQWRTKVGATRSVPQLQVDFLPQGDPRITFPLDSMTNWHRLPYLRLFLVNGDDNEKYASAKKTAQHWIEGLSGTPTTGQWLVVVVTQRAPSKQIFQGSFLDKLRRDLNRKDRIVALRMDGGGEDLWIEFLAKVKEALTASFETFTGLLSDEIKLLDSQRQRPGWDFLNYFLIKEALAMTYERAQIPQSAVVQYNQLECTFVEHKASTGVFKEQWGMYLSESSTAMLIDAPRDKCRELITTHRISPFDFGQYLFSRQAAIYFSMMSPVFVASKASSFITQTHKDLCRMTPAPPFLFAETWTMTATLAVAQECLKHISTAPRIDPIRMSTASAPADGPGALQRCTSTVNMSSSASVAAGDTMSVLGIPVLHMRSR…	Saccharomyces cerevisiae	NP_013945.1 Trs130p [Saccharomyces cerevisiae S288c]	0.000140945	0.000315719	1587	1102	144.01
Trs130A	Transport protein particle (TRAPP) component Trs130A	m51a1_g5501	MDLDSSGGFIWEMLWPQLKARLPLQDVQWRTKVGATRSVPQLQVDFLPQGDPRITFPLDSMTNWHRLPYLRLFLVNGDDNEKYASAKKTAQHWIEGLSGTPTTGQWLVVVVTQRAPSKQIFQGSFLDKLRRDLNRKDRIVALRMDGGGEDLWIEFLAKVKEALTASFETFTGLLSDEIKLLDSQRQRPGWDFLNYFLIKEALAMTYERAQIPQSAVVQYNQLECTFVEHKASTGVFKEQWGMYLSESSTAMLIDAPRDKCRELITTHRISPFDFGQYLFSRQAAIYFSMMSPVFVASKASSFITQTHKDLCRMTPAPPFLFAETWTMTATLAVAQECLKHISTAPRIDPIRMSTASAPADGPGALQRCTSTVNMSSSASVAAGDTMSVLGIPVLHMRSR…	Dictyostelium discoideum	DDB0302652|DDB_G0273719 |Protein|gene: trappc10-2 on chromosome: 2 position 3316025 to 3320736	7.41E-44	7.38E-46	1587	1443	109.98
Trs130B	Transport protein particle (TRAPP) component Trs130B	m51a1_g302	MGDRHCVSYVDSSGGTLWAALWPLLCPRLPLCWRPAGCRPAAPPLPLPLDFVPPGPGAAGWRCWHRLPLLHLFLVDGRDAEQSAAAQRAARDWVEGLGATPTGGQWLVVVATQGSPVRQLFQGSAVARLRRALGCRDRHALVALRWDGGGEELWSGFLARASEAAAAGFEDLARLLRDQAALHAVRGDALGYCGAQEALAAALERAGLPRAALAQLDELEAALGERADSEGQWRWAAGERGPESCAASLIDAPPERCRELIAEGRLSRLDALQFLFSRQAALCFALRSPASVASRAASIVRRTHAELCQTSPAPAPLFAAAWTLTAAPSVVSACLAHAAAASAPSAAPDADDALSAHSLPAPRSRWRSPAGPKSAADAPLRSPAPRPRGDEEAVAAADV…	Homo sapiens	XP_005261225.1 PREDICTED: trafficking protein particle complex subunit 10 isoform X4 [Homo sapiens]	7.60E-10	7.12E-27	1283	1218	105.34
Trs130B	Transport protein particle (TRAPP) component Trs130B	m51a1_g302	MGDRHCVSYVDSSGGTLWAALWPLLCPRLPLCWRPAGCRPAAPPLPLPLDFVPPGPGAAGWRCWHRLPLLHLFLVDGRDAEQSAAAQRAARDWVEGLGATPTGGQWLVVVATQGSPVRQLFQGSAVARLRRALGCRDRHALVALRWDGGGEELWSGFLARASEAAAAGFEDLARLLRDQAALHAVRGDALGYCGAQEALAAALERAGLPRAALAQLDELEAALGERADSEGQWRWAAGERGPESCAASLIDAPPERCRELIAEGRLSRLDALQFLFSRQAALCFALRSPASVASRAASIVRRTHAELCQTSPAPAPLFAAAWTLTAAPSVVSACLAHAAAASAPSAAPDADDALSAHSLPAPRSRWRSPAGPKSAADAPLRSPAPRPRGDEEAVAAADV…	Saccharomyces cerevisiae	No hits	N/A	N/A	N/A	N/A	N/A
Trs130B	Transport protein particle (TRAPP) component Trs130B	m51a1_g302	MGDRHCVSYVDSSGGTLWAALWPLLCPRLPLCWRPAGCRPAAPPLPLPLDFVPPGPGAAGWRCWHRLPLLHLFLVDGRDAEQSAAAQRAARDWVEGLGATPTGGQWLVVVATQGSPVRQLFQGSAVARLRRALGCRDRHALVALRWDGGGEELWSGFLARASEAAAAGFEDLARLLRDQAALHAVRGDALGYCGAQEALAAALERAGLPRAALAQLDELEAALGERADSEGQWRWAAGERGPESCAASLIDAPPERCRELIAEGRLSRLDALQFLFSRQAALCFALRSPASVASRAASIVRRTHAELCQTSPAPAPLFAAAWTLTAAPSVVSACLAHAAAASAPSAAPDADDALSAHSLPAPRSRWRSPAGPKSAADAPLRSPAPRPRGDEEAVAAADV…	Dictyostelium discoideum	DDB0302652|DDB_G0273719 |Protein|gene: trappc10-2 on chromosome: 2 position 3316025 to 3320736	8.12E-20	7.38E-46	1283	1443	88.91
Vps35	Vacuolar protein sorting 35	m51a1_g5684	MSTAATPAKSGSALPVSEEEQTKLLETAKAQIKVEAFYMKRNLDGGKLLDALKNASNMVSELRTSLLSPKNYFALYMVAFDELKHLESVLYEDREKFGKKISELYELVQYAGNILPRLYLLITVGSVYIKTKEAPAKDVLRDLVEMCRGVQHPTRGLFLRNYLSEMVKDKLPDVGCAADDGDVANSVDFVLANFAEMNKLWVRLHMGPAREREKREGERQQLRMLVAKNLSRLSQLEGVDVAMYQKTVLPRVLDQIVGCRDRLAQQCLMEIVIQVFPDEFHLATLDVFLGACAKLLPRVDVKSIICSLIDRLWRYVSSSPSDSSSRSVDMFRTFSAAIEDIARARQQHSSRSVDMFRTFSAAIEDIARARQQQSADGQLGEAPSSPSAGAPAQAPAAAP…	Homo sapiens	NP_060676.2 vacuolar protein sorting-associated protein 35 [Homo sapiens]	0	0	855	796	107.41
Vps35	Vacuolar protein sorting 35	m51a1_g5684	MSTAATPAKSGSALPVSEEEQTKLLETAKAQIKVEAFYMKRNLDGGKLLDALKNASNMVSELRTSLLSPKNYFALYMVAFDELKHLESVLYEDREKFGKKISELYELVQYAGNILPRLYLLITVGSVYIKTKEAPAKDVLRDLVEMCRGVQHPTRGLFLRNYLSEMVKDKLPDVGCAADDGDVANSVDFVLANFAEMNKLWVRLHMGPAREREKREGERQQLRMLVAKNLSRLSQLEGVDVAMYQKTVLPRVLDQIVGCRDRLAQQCLMEIVIQVFPDEFHLATLDVFLGACAKLLPRVDVKSIICSLIDRLWRYVSSSPSDSSSRSVDMFRTFSAAIEDIARARQQHSSRSVDMFRTFSAAIEDIARARQQQSADGQLGEAPSSPSAGAPAQAPAAAP…	Saccharomyces cerevisiae	NP_012381.1 Vps35p [Saccharomyces cerevisiae S288c]	9.56E-72	5.76E-75	855	944	90.57
Vps35	Vacuolar protein sorting 35	m51a1_g5684	MSTAATPAKSGSALPVSEEEQTKLLETAKAQIKVEAFYMKRNLDGGKLLDALKNASNMVSELRTSLLSPKNYFALYMVAFDELKHLESVLYEDREKFGKKISELYELVQYAGNILPRLYLLITVGSVYIKTKEAPAKDVLRDLVEMCRGVQHPTRGLFLRNYLSEMVKDKLPDVGCAADDGDVANSVDFVLANFAEMNKLWVRLHMGPAREREKREGERQQLRMLVAKNLSRLSQLEGVDVAMYQKTVLPRVLDQIVGCRDRLAQQCLMEIVIQVFPDEFHLATLDVFLGACAKLLPRVDVKSIICSLIDRLWRYVSSSPSDSSSRSVDMFRTFSAAIEDIARARQQHSSRSVDMFRTFSAAIEDIARARQQQSADGQLGEAPSSPSAGAPAQAPAAAP…	Dictyostelium discoideum	DDB0234193|DDB_G0293218 |Protein|gene: vps35 on chromosome: 6 position 2686279 to 2688810	0	0	855	782	109.34
Ykt6A	Synaptobrevin homologue Ykt6 A	m51a1_g1774	MIVYAIYVFRVKERGSAFLRLTAYELSSLSFFQRGTAKEVLLFGNRQVASLAAPGSREVVKIGDGSYLCHAYHGGCTAARGPLVATCTTDGEYPQRVAFSMLAKVLEAYGRARPADNAADADAADAELPEISEILRAYQDPAKADPVARMQKDLDETKQVLVKTIDQMLERGRTLDQLVDSSQDLSFQSRAFLHQAEKANSCCSIL*	Homo sapiens	NP_006546.1 synaptobrevin homolog YKT6 [Homo sapiens]	6.13E-32	2.98E-39	207	198	104.55
Ykt6A	Synaptobrevin homologue Ykt6 A	m51a1_g1774	MIVYAIYVFRVKERGSAFLRLTAYELSSLSFFQRGTAKEVLLFGNRQVASLAAPGSREVVKIGDGSYLCHAYHGGCTAARGPLVATCTTDGEYPQRVAFSMLAKVLEAYGRARPADNAADADAADAELPEISEILRAYQDPAKADPVARMQKDLDETKQVLVKTIDQMLERGRTLDQLVDSSQDLSFQSRAFLHQAEKANSCCSIL*	Saccharomyces cerevisiae	NP_012725.1 palmitoyltransferase YKT6 [Saccharomyces cerevisiae S288c]	7.78E-40	2.17E-36	207	200	103.5
Ykt6A	Synaptobrevin homologue Ykt6 A	m51a1_g1774	MIVYAIYVFRVKERGSAFLRLTAYELSSLSFFQRGTAKEVLLFGNRQVASLAAPGSREVVKIGDGSYLCHAYHGGCTAARGPLVATCTTDGEYPQRVAFSMLAKVLEAYGRARPADNAADADAADAELPEISEILRAYQDPAKADPVARMQKDLDETKQVLVKTIDQMLERGRTLDQLVDSSQDLSFQSRAFLHQAEKANSCCSIL*	Dictyostelium discoideum	DDB0238214|DDB_G0291656 |Protein|gene: ykt6 on chromosome: 6 position 180176 to 180784	7.37E-42	3.08E-40	207	203	101.97
Ykt6B	Synaptobrevin homologue Ykt6 B	m51a1_g7929	MVVYAVHIFWCAGQGDATRAVQAAAAYSLGALSVLQRRGAREVVLFGSRTVAERIPPAQRLVVGIQHQFSCHAYLTPSKVAVTVTTDSDYPQSAAFALLGQALQAFVSRHGQAASSPADASLAVPELEALLSRYQRPTALSEAEAGGRVAAVQALVDQTRAVVAKNVEDLLRRGERLETLVDRTDQLSASTKVFVRGSRKAGRSCCLLM*	Homo sapiens	NP_006546.1 synaptobrevin homolog YKT6 [Homo sapiens]	1.51E-24	2.98E-39	210	198	106.06
Ykt6B	Synaptobrevin homologue Ykt6 B	m51a1_g7929	MVVYAVHIFWCAGQGDATRAVQAAAAYSLGALSVLQRRGAREVVLFGSRTVAERIPPAQRLVVGIQHQFSCHAYLTPSKVAVTVTTDSDYPQSAAFALLGQALQAFVSRHGQAASSPADASLAVPELEALLSRYQRPTALSEAEAGGRVAAVQALVDQTRAVVAKNVEDLLRRGERLETLVDRTDQLSASTKVFVRGSRKAGRSCCLLM*	Saccharomyces cerevisiae	NP_012725.1 palmitoyltransferase YKT6 [Saccharomyces cerevisiae S288c]	2.09E-28	2.17E-36	210	200	105
Ykt6B	Synaptobrevin homologue Ykt6 B	m51a1_g7929	MVVYAVHIFWCAGQGDATRAVQAAAAYSLGALSVLQRRGAREVVLFGSRTVAERIPPAQRLVVGIQHQFSCHAYLTPSKVAVTVTTDSDYPQSAAFALLGQALQAFVSRHGQAASSPADASLAVPELEALLSRYQRPTALSEAEAGGRVAAVQALVDQTRAVVAKNVEDLLRRGERLETLVDRTDQLSASTKVFVRGSRKAGRSCCLLM*	Dictyostelium discoideum	DDB0238214|DDB_G0291656 |Protein|gene: ykt6 on chromosome: 6 position 180176 to 180784	2.87E-24	3.08E-40	210	203	103.45
ZFPL1	Zinc finger protein-like 1	m51a1_g8621	MGICTRCKAKTDLYCFVHRRAVCESCCVSDEHFDCHVRTYAEFVTKADFPQPACAFCSGPLTREGSVRLPCLDVVHIECLDKYGASMPPETAQAGFQCPSCSKPFFVPERTGAELLGRLCSALAGRQWAEHYVRGLRSALEAASVIEPAAPQAAQAQAVLSGPAPAAVGVFVPSKPSPAPQDDNGFRMSASLPISERAQDLDGEDSAQYTAINIPPLGAITQGPAPRKPTLLSTLPFDAEDEDKYRRRTLSQLLALLGLMKQQGSRGVDWKRAGLFFGAILGITLLLYLAQHGGAADDAPATADKLD*	Homo sapiens	NP_006773.2 zinc finger protein-like 1 [Homo sapiens]	8.53E-24	9.10E-25	308	310	99.35
ZFPL1	Zinc finger protein-like 1	m51a1_g8621	MGICTRCKAKTDLYCFVHRRAVCESCCVSDEHFDCHVRTYAEFVTKADFPQPACAFCSGPLTREGSVRLPCLDVVHIECLDKYGASMPPETAQAGFQCPSCSKPFFVPERTGAELLGRLCSALAGRQWAEHYVRGLRSALEAASVIEPAAPQAAQAQAVLSGPAPAAVGVFVPSKPSPAPQDDNGFRMSASLPISERAQDLDGEDSAQYTAINIPPLGAITQGPAPRKPTLLSTLPFDAEDEDKYRRRTLSQLLALLGLMKQQGSRGVDWKRAGLFFGAILGITLLLYLAQHGGAADDAPATADKLD*	Saccharomyces cerevisiae	No hits	N/A	N/A	N/A	N/A	N/A
ZFPL1	Zinc finger protein-like 1	m51a1_g8621	MGICTRCKAKTDLYCFVHRRAVCESCCVSDEHFDCHVRTYAEFVTKADFPQPACAFCSGPLTREGSVRLPCLDVVHIECLDKYGASMPPETAQAGFQCPSCSKPFFVPERTGAELLGRLCSALAGRQWAEHYVRGLRSALEAASVIEPAAPQAAQAQAVLSGPAPAAVGVFVPSKPSPAPQDDNGFRMSASLPISERAQDLDGEDSAQYTAINIPPLGAITQGPAPRKPTLLSTLPFDAEDEDKYRRRTLSQLLALLGLMKQQGSRGVDWKRAGLFFGAILGITLLLYLAQHGGAADDAPATADKLD*	Dictyostelium discoideum	DDB0305483|DDB_G0276489 |Protein|gene: DDB_G0276489 on chromosome: 2 position 6853485 to 6854897	2.76E-22	2.70E-22	308	355	86.76
