# Supplementary material for: A sophisticated, differentiated Golgi in the ancestor of eukaryotes
Source: BMC Biol. 2018 Mar 7;16:27. doi: 10.1186/s12915-018-0492-9 (PMC5840792; doi:10.1186/s12915-018-0492-9)
Supplement: Supplementary file 6 — Table S3. All potential Golgi stacking protein sequences identified. Some databases, including for Homo sapiens and Rattus norvegicus, include several predicted sequences for a single locus; therefore, each sequence does not necessarily correspond to a separate gene. (CSV 526 kb) [file 12915_2018_492_MOESM6_ESM.csv]

Protein name	Reverse BLAST database	HMM name	Subject organism	Positive hit accession	Positive hit HMMer Evalue	Top reverse BLAST hit in query database	Reverse BLAST E-value	Order of magnitude e-value difference top hit and first negative hit	Order of magnitude e-value difference last positive hit and first negative hit	First negative reverse BLAST hit
Bicaudal-D	Homo sapiens	Bicaudal-D1_2016_01_14_15_43_23_seqs_positive_mod0.A.1.3.A.	Amphimedon queenslandica	2508061388	8.00E-190	NP_056065.1 protein bicaudal D homolog 2 isoform 2 [Homo sapiens]	5.05E-14	8.124583148	1.997402366	NP_000417.2 laminin subunit alpha-2 isoform a precursor [Homo sapiens]
Bicaudal-D	Homo sapiens	Bicaudal-D1_2016_01_14_15_43_23_seqs_positive_mod0.A.1.3.A.	Botryllus schlosseri	Boschl.CG.Botznik2013.chr5.g22533.01.p	6.70E-106	XP_005253523.1 PREDICTED: protein bicaudal D homolog 1 isoform X8 [Homo sapiens]	2.56E-39	N/A	N/A	N/A
Bicaudal-D	Homo sapiens	Bicaudal-D1_2016_01_14_15_43_23_seqs_positive_mod0.A.1.3.A.	Botryllus schlosseri	Boschl.CG.Botznik2013.chrUn.g01882.01.p	2.50E-91	XP_006719197.1 PREDICTED: protein bicaudal D homolog 1 isoform X7 [Homo sapiens]	2.96E-63	N/A	N/A	N/A
Bicaudal-D	Homo sapiens	Bicaudal-D1_2016_01_14_15_43_23_seqs_positive_mod0.A.1.3.A.	Branchiostoma floridae	76861	0	XP_005253522.1 PREDICTED: protein bicaudal D homolog 1 isoform X6 [Homo sapiens]	4.69E-125	119.509776	74.85154155	XP_011534122.1 PREDICTED: laminin subunit alpha-2 isoform X2 [Homo sapiens]
Bicaudal-D	Homo sapiens	Bicaudal-D1_2016_01_14_15_43_23_seqs_positive_mod0.A.1.3.A.	Branchiostoma floridae	227145	0	NP_056065.1 protein bicaudal D homolog 2 isoform 2 [Homo sapiens]	0	295.9056453	143.1505376	XP_005267039.1 PREDICTED: laminin subunit alpha-2 isoform X3 [Homo sapiens]
Bicaudal-D	Homo sapiens	Bicaudal-D1_2016_01_14_15_43_23_seqs_positive_mod0.A.1.3.A.	Branchiostoma floridae	196232	1.20E-60	NP_056065.1 protein bicaudal D homolog 2 isoform 2 [Homo sapiens]	2.38E-35	33.12661095	31.40378109	NP_067058.1 epidermal growth factor receptor substrate 15-like 1 isoform 2 [Homo sapiens]
Bicaudal-D	Homo sapiens	Bicaudal-D1_2016_01_14_15_43_23_seqs_positive_mod0.A.1.3.A.	Caenorhabditis elegans	NP_001293734.1	2.10E-168	XP_011519117.1 PREDICTED: protein bicaudal D homolog 1 isoform X4 [Homo sapiens]	1.19E-43	40.34922304	22.00913147	XP_005264475.1 PREDICTED: girdin isoform X2 [Homo sapiens]
Bicaudal-D	Homo sapiens	Bicaudal-D1_2016_01_14_15_43_23_seqs_positive_mod0.A.1.3.A.	Caenorhabditis elegans	NP_001293735.1	2.40E-167	XP_011519118.1 PREDICTED: protein bicaudal D homolog 1 isoform X5 [Homo sapiens]	7.47E-43	39.51340245	21.83709248	XP_005264475.1 PREDICTED: girdin isoform X2 [Homo sapiens]
Bicaudal-D	Homo sapiens	Bicaudal-D1_2016_01_14_15_43_23_seqs_positive_mod0.A.1.3.A.	Callorhinchus milii	XP_007892866.1	0	XP_011519114.1 PREDICTED: protein bicaudal D homolog 1 isoform X1 [Homo sapiens]	0	N/A	N/A	N/A
Bicaudal-D	Homo sapiens	Bicaudal-D1_2016_01_14_15_43_23_seqs_positive_mod0.A.1.3.A.	Callorhinchus milii	XP_007892865.1	0	NP_001003398.1 protein bicaudal D homolog 1 isoform 2 [Homo sapiens]	0	N/A	N/A	N/A
Bicaudal-D	Homo sapiens	Bicaudal-D1_2016_01_14_15_43_23_seqs_positive_mod0.A.1.3.A.	Callorhinchus milii	XP_007901564.1	0	NP_056065.1 protein bicaudal D homolog 2 isoform 2 [Homo sapiens]	0	N/A	N/A	N/A
Bicaudal-D	Homo sapiens	Bicaudal-D1_2016_01_14_15_43_23_seqs_positive_mod0.A.1.3.A.	Callorhinchus milii	XP_007906884.1	5.20E-281	NP_056065.1 protein bicaudal D homolog 2 isoform 2 [Homo sapiens]	0	298.6648609	166.7608984	NP_001230127.1 huntingtin-interacting protein 1 isoform 2 [Homo sapiens]
Bicaudal-D	Homo sapiens	Bicaudal-D1_2016_01_14_15_43_23_seqs_positive_mod0.A.1.3.A.	Ciona intestinalis	275740	2.80E-76	NP_056065.1 protein bicaudal D homolog 2 isoform 2 [Homo sapiens]	2.05E-50	N/A	N/A	N/A
Bicaudal-D	Homo sapiens	Bicaudal-D1_2016_01_14_15_43_23_seqs_positive_mod0.A.1.3.A.	Ciona intestinalis	278688	8.60E-48	NP_001003398.1 protein bicaudal D homolog 1 isoform 2 [Homo sapiens]	1.74E-35	N/A	N/A	N/A
Bicaudal-D	Homo sapiens	Bicaudal-D1_2016_01_14_15_43_23_seqs_positive_mod0.A.1.3.A.	Ciona savignyi	Cisavi.CG.ENS81.R14.1149990-1151633.18237.p|Cisavi.CG.ENS81.R14.1149990-1151633.18435.t	4.60E-40	NP_056065.1 protein bicaudal D homolog 2 isoform 2 [Homo sapiens]	1.89E-19	N/A	N/A	N/A
Bicaudal-D	Homo sapiens	Bicaudal-D1_2016_01_14_15_43_23_seqs_positive_mod0.A.1.3.A.	Ciona savignyi	Cisavi.CG.ENS81.R14.1142117-1144081.18236.p|Cisavi.CG.ENS81.R14.1142117-1144081.18434.t	9.90E-25	NP_056065.1 protein bicaudal D homolog 2 isoform 2 [Homo sapiens]	1.39E-09	7.144291371	5.95954411	XP_011532891.1 PREDICTED: protein Spindly isoform X1 [Homo sapiens]
Bicaudal-D	Homo sapiens	Bicaudal-D1_2016_01_14_15_43_23_seqs_positive_mod0.A.1.3.A.	Danio rerio	XP_684729.2	0	XP_011519117.1 PREDICTED: protein bicaudal D homolog 1 isoform X4 [Homo sapiens]	0	298.2581414	298.2581414	XP_011544882.1 PREDICTED: disks large homolog 5 isoform X8 [Homo sapiens]
Bicaudal-D	Homo sapiens	Bicaudal-D1_2016_01_14_15_43_23_seqs_positive_mod0.A.1.3.A.	Danio rerio	XP_009291760.1	0	XP_011519118.1 PREDICTED: protein bicaudal D homolog 1 isoform X5 [Homo sapiens]	0	298.6336855	298.6336855	XP_011544882.1 PREDICTED: disks large homolog 5 isoform X8 [Homo sapiens]
Bicaudal-D	Homo sapiens	Bicaudal-D1_2016_01_14_15_43_23_seqs_positive_mod0.A.1.3.A.	Danio rerio	XP_005156526.1	0	NP_001003398.1 protein bicaudal D homolog 1 isoform 2 [Homo sapiens]	0	N/A	N/A	N/A
Bicaudal-D	Homo sapiens	Bicaudal-D1_2016_01_14_15_43_23_seqs_positive_mod0.A.1.3.A.	Danio rerio	XP_005156527.1	0	NP_001003398.1 protein bicaudal D homolog 1 isoform 2 [Homo sapiens]	0	N/A	N/A	N/A
Bicaudal-D	Homo sapiens	Bicaudal-D1_2016_01_14_15_43_23_seqs_positive_mod0.A.1.3.A.	Danio rerio	XP_005155947.1	0	NP_001003800.1 protein bicaudal D homolog 2 isoform 1 [Homo sapiens]	0	N/A	N/A	N/A
Bicaudal-D	Homo sapiens	Bicaudal-D1_2016_01_14_15_43_23_seqs_positive_mod0.A.1.3.A.	Danio rerio	XP_685529.1	0	NP_056065.1 protein bicaudal D homolog 2 isoform 2 [Homo sapiens]	0	N/A	N/A	N/A
Bicaudal-D	Homo sapiens	Bicaudal-D1_2016_01_14_15_43_23_seqs_positive_mod0.A.1.3.A.	Danio rerio	XP_009302599.1	0	NP_056065.1 protein bicaudal D homolog 2 isoform 2 [Homo sapiens]	0	N/A	N/A	N/A
Bicaudal-D	Homo sapiens	Bicaudal-D1_2016_01_14_15_43_23_seqs_positive_mod0.A.1.3.A.	Danio rerio	NP_001077017.1	4.30E-282	NP_001003800.1 protein bicaudal D homolog 2 isoform 1 [Homo sapiens]	0	N/A	N/A	N/A
Bicaudal-D	Homo sapiens	Bicaudal-D1_2016_01_14_15_43_23_seqs_positive_mod0.A.1.3.A.	Drosophila melanogaster	FBpp0303259	5.60E-235	NP_001003398.1 protein bicaudal D homolog 1 isoform 2 [Homo sapiens]	2.06E-151	147.4815728	87.8769449	XP_006711650.1 PREDICTED: liprin-alpha-4 isoform X3 [Homo sapiens]
Bicaudal-D	Homo sapiens	Bicaudal-D1_2016_01_14_15_43_23_seqs_positive_mod0.A.1.3.A.	Drosophila melanogaster	FBpp0080555	6.70E-235	XP_006719197.1 PREDICTED: protein bicaudal D homolog 1 isoform X7 [Homo sapiens]	1.02E-150	146.773446	88.22672016	XP_006711650.1 PREDICTED: liprin-alpha-4 isoform X3 [Homo sapiens]
Bicaudal-D	Homo sapiens	Bicaudal-D1_2016_01_14_15_43_23_seqs_positive_mod0.A.1.3.A.	Drosophila melanogaster	FBpp0303258	6.70E-235	XP_006719197.1 PREDICTED: protein bicaudal D homolog 1 isoform X7 [Homo sapiens]	1.02E-150	146.773446	88.22672016	XP_006711650.1 PREDICTED: liprin-alpha-4 isoform X3 [Homo sapiens]
Bicaudal-D	Homo sapiens	Bicaudal-D1_2016_01_14_15_43_23_seqs_positive_mod0.A.1.3.A.	Drosophila melanogaster	FBpp0296968	2.70E-230	XP_005253522.1 PREDICTED: protein bicaudal D homolog 1 isoform X6 [Homo sapiens]	3.63E-150	146.3828165	88.30374439	XP_006711650.1 PREDICTED: liprin-alpha-4 isoform X3 [Homo sapiens]
Bicaudal-D	Homo sapiens	Bicaudal-D1_2016_01_14_15_43_23_seqs_positive_mod0.A.1.3.A.	Gallus gallus	XP_425492.3	0	NP_001705.2 protein bicaudal D homolog 1 isoform 1 [Homo sapiens]	0	N/A	N/A	N/A
Bicaudal-D	Homo sapiens	Bicaudal-D1_2016_01_14_15_43_23_seqs_positive_mod0.A.1.3.A.	Gallus gallus	XP_004937940.1	0	XP_011519114.1 PREDICTED: protein bicaudal D homolog 1 isoform X1 [Homo sapiens]	0	N/A	N/A	N/A
Bicaudal-D	Homo sapiens	Bicaudal-D1_2016_01_14_15_43_23_seqs_positive_mod0.A.1.3.A.	Gallus gallus	XP_004937939.1	0	XP_011519116.1 PREDICTED: protein bicaudal D homolog 1 isoform X3 [Homo sapiens]	0	247.9326741	247.9326741	NP_001291409.1 FYVE RhoGEF and PH domain-containing protein 4 isoform 1 [Homo sapiens]
Bicaudal-D	Homo sapiens	Bicaudal-D1_2016_01_14_15_43_23_seqs_positive_mod0.A.1.3.A.	Gallus gallus	XP_004937943.1	0	XP_011519117.1 PREDICTED: protein bicaudal D homolog 1 isoform X4 [Homo sapiens]	0	N/A	N/A	N/A
Bicaudal-D	Homo sapiens	Bicaudal-D1_2016_01_14_15_43_23_seqs_positive_mod0.A.1.3.A.	Gallus gallus	XP_004937941.1	0	XP_011519116.1 PREDICTED: protein bicaudal D homolog 1 isoform X3 [Homo sapiens]	0	N/A	N/A	N/A
Bicaudal-D	Homo sapiens	Bicaudal-D1_2016_01_14_15_43_23_seqs_positive_mod0.A.1.3.A.	Gallus gallus	XP_004937942.1	0	XP_011519118.1 PREDICTED: protein bicaudal D homolog 1 isoform X5 [Homo sapiens]	0	N/A	N/A	N/A
Bicaudal-D	Homo sapiens	Bicaudal-D1_2016_01_14_15_43_23_seqs_positive_mod0.A.1.3.A.	Gallus gallus	XP_004937944.1	0	NP_001003398.1 protein bicaudal D homolog 1 isoform 2 [Homo sapiens]	0	N/A	N/A	N/A
Bicaudal-D	Homo sapiens	Bicaudal-D1_2016_01_14_15_43_23_seqs_positive_mod0.A.1.3.A.	Gallus gallus	XP_004937945.1	0	NP_001003398.1 protein bicaudal D homolog 1 isoform 2 [Homo sapiens]	0	N/A	N/A	N/A
Bicaudal-D	Homo sapiens	Bicaudal-D1_2016_01_14_15_43_23_seqs_positive_mod0.A.1.3.A.	Gallus gallus	XP_004937946.1	0	NP_001003398.1 protein bicaudal D homolog 1 isoform 2 [Homo sapiens]	0	N/A	N/A	N/A
Bicaudal-D	Homo sapiens	Bicaudal-D1_2016_01_14_15_43_23_seqs_positive_mod0.A.1.3.A.	Gallus gallus	XP_004937948.1	0	XP_006719197.1 PREDICTED: protein bicaudal D homolog 1 isoform X7 [Homo sapiens]	0	N/A	N/A	N/A
Bicaudal-D	Homo sapiens	Bicaudal-D1_2016_01_14_15_43_23_seqs_positive_mod0.A.1.3.A.	Gallus gallus	XP_004937947.1	0	XP_005253522.1 PREDICTED: protein bicaudal D homolog 1 isoform X6 [Homo sapiens]	0	N/A	N/A	N/A
Bicaudal-D	Homo sapiens	Bicaudal-D1_2016_01_14_15_43_23_seqs_positive_mod0.A.1.3.A.	Gallus gallus	XP_004937949.1	0	XP_006719197.1 PREDICTED: protein bicaudal D homolog 1 isoform X7 [Homo sapiens]	0	N/A	N/A	N/A
Bicaudal-D	Homo sapiens	Bicaudal-D1_2016_01_14_15_43_23_seqs_positive_mod0.A.1.3.A.	Gallus gallus	XP_004944615.1	0	NP_001003800.1 protein bicaudal D homolog 2 isoform 1 [Homo sapiens]	0	N/A	N/A	N/A
Bicaudal-D	Homo sapiens	Bicaudal-D1_2016_01_14_15_43_23_seqs_positive_mod0.A.1.3.A.	Gallus gallus	XP_004944616.1	0	NP_056065.1 protein bicaudal D homolog 2 isoform 2 [Homo sapiens]	0	N/A	N/A	N/A
Bicaudal-D	Homo sapiens	Bicaudal-D1_2016_01_14_15_43_23_seqs_positive_mod0.A.1.3.A.	Gallus gallus	XP_004944617.1	0	NP_056065.1 protein bicaudal D homolog 2 isoform 2 [Homo sapiens]	0	N/A	N/A	N/A
Bicaudal-D	Homo sapiens	Bicaudal-D1_2016_01_14_15_43_23_seqs_positive_mod0.A.1.3.A.	Gallus gallus	XP_414332.3	0	NP_056065.1 protein bicaudal D homolog 2 isoform 2 [Homo sapiens]	0	N/A	N/A	N/A
Bicaudal-D	Homo sapiens	Bicaudal-D1_2016_01_14_15_43_23_seqs_positive_mod0.A.1.3.A.	Hellobdella robusta	171094	1.30E-237	XP_005253522.1 PREDICTED: protein bicaudal D homolog 1 isoform X6 [Homo sapiens]	1.29E-142	N/A	N/A	N/A
Bicaudal-D	Homo sapiens	Bicaudal-D1_2016_01_14_15_43_23_seqs_positive_mod0.A.1.3.A.	Hellobdella robusta	77074	8.60E-183	NP_056065.1 protein bicaudal D homolog 2 isoform 2 [Homo sapiens]	1.74E-84	N/A	N/A	N/A
Bicaudal-D	Homo sapiens	Bicaudal-D1_2016_01_14_15_43_23_seqs_positive_mod0.A.1.3.A.	Hellobdella robusta	194327	9.40E-140	NP_001705.2 protein bicaudal D homolog 1 isoform 1 [Homo sapiens]	6.62E-13	N/A	N/A	N/A
Bicaudal-D	Homo sapiens	Bicaudal-D1_2016_01_14_15_43_23_seqs_positive_mod0.A.1.3.A.	Hellobdella robusta	111038	5.90E-86	XP_005253522.1 PREDICTED: protein bicaudal D homolog 1 isoform X6 [Homo sapiens]	2.33E-44	42.00738485	0.267860931	XP_011537247.1 PREDICTED: neuron navigator 3 isoform X8 [Homo sapiens]
Bicaudal-D	Homo sapiens	Bicaudal-D1_2016_01_14_15_43_23_seqs_positive_mod0.A.1.3.A.	Homo sapiens	XP_011519117.1	0	XP_011519117.1 PREDICTED: protein bicaudal D homolog 1 isoform X4 [Homo sapiens]	0	N/A	N/A	N/A
Bicaudal-D	Homo sapiens	Bicaudal-D1_2016_01_14_15_43_23_seqs_positive_mod0.A.1.3.A.	Homo sapiens	XP_011519116.1	0	XP_011519116.1 PREDICTED: protein bicaudal D homolog 1 isoform X3 [Homo sapiens]	0	N/A	N/A	N/A
Bicaudal-D	Homo sapiens	Bicaudal-D1_2016_01_14_15_43_23_seqs_positive_mod0.A.1.3.A.	Homo sapiens	XP_011519115.1	0	XP_011519115.1 PREDICTED: protein bicaudal D homolog 1 isoform X2 [Homo sapiens]	0	N/A	N/A	N/A
Bicaudal-D	Homo sapiens	Bicaudal-D1_2016_01_14_15_43_23_seqs_positive_mod0.A.1.3.A.	Homo sapiens	NP_001705.2	0	NP_001705.2 protein bicaudal D homolog 1 isoform 1 [Homo sapiens]	0	N/A	N/A	N/A
Bicaudal-D	Homo sapiens	Bicaudal-D1_2016_01_14_15_43_23_seqs_positive_mod0.A.1.3.A.	Homo sapiens	XP_011519114.1	0	XP_011519114.1 PREDICTED: protein bicaudal D homolog 1 isoform X1 [Homo sapiens]	0	N/A	N/A	N/A
Bicaudal-D	Homo sapiens	Bicaudal-D1_2016_01_14_15_43_23_seqs_positive_mod0.A.1.3.A.	Homo sapiens	XP_011519118.1	0	XP_011519118.1 PREDICTED: protein bicaudal D homolog 1 isoform X5 [Homo sapiens]	0	N/A	N/A	N/A
Bicaudal-D	Homo sapiens	Bicaudal-D1_2016_01_14_15_43_23_seqs_positive_mod0.A.1.3.A.	Homo sapiens	NP_001003398.1	0	NP_001003398.1 protein bicaudal D homolog 1 isoform 2 [Homo sapiens]	0	N/A	N/A	N/A
Bicaudal-D	Homo sapiens	Bicaudal-D1_2016_01_14_15_43_23_seqs_positive_mod0.A.1.3.A.	Homo sapiens	XP_005253522.1	0	XP_005253522.1 PREDICTED: protein bicaudal D homolog 1 isoform X6 [Homo sapiens]	0	N/A	N/A	N/A
Bicaudal-D	Homo sapiens	Bicaudal-D1_2016_01_14_15_43_23_seqs_positive_mod0.A.1.3.A.	Homo sapiens	XP_006719197.1	0	XP_006719197.1 PREDICTED: protein bicaudal D homolog 1 isoform X7 [Homo sapiens]	0	N/A	N/A	N/A
Bicaudal-D	Homo sapiens	Bicaudal-D1_2016_01_14_15_43_23_seqs_positive_mod0.A.1.3.A.	Homo sapiens	NP_001003800.1	0	NP_001003800.1 protein bicaudal D homolog 2 isoform 1 [Homo sapiens]	0	N/A	N/A	N/A
Bicaudal-D	Homo sapiens	Bicaudal-D1_2016_01_14_15_43_23_seqs_positive_mod0.A.1.3.A.	Homo sapiens	NP_056065.1	0	NP_056065.1 protein bicaudal D homolog 2 isoform 2 [Homo sapiens]	0	N/A	N/A	N/A
Bicaudal-D	Homo sapiens	Bicaudal-D1_2016_01_14_15_43_23_seqs_positive_mod0.A.1.3.A.	Homo sapiens	XP_005253523.1	0	XP_005253523.1 PREDICTED: protein bicaudal D homolog 1 isoform X8 [Homo sapiens]	0	N/A	N/A	N/A
Bicaudal-D	Homo sapiens	Bicaudal-D1_2016_01_14_15_43_23_seqs_positive_mod0.A.1.3.A.	Molgula oculata	Moocul.CG.ELv1_2.S94314.g07751.01.p	3.30E-227	NP_056065.1 protein bicaudal D homolog 2 isoform 2 [Homo sapiens]	5.30E-150	N/A	N/A	N/A
Bicaudal-D	Homo sapiens	Bicaudal-D1_2016_01_14_15_43_23_seqs_positive_mod0.A.1.3.A.	Nematostella vectensis	92474	9.60E-163	NP_056065.1 protein bicaudal D homolog 2 isoform 2 [Homo sapiens]	2.15E-90	N/A	N/A	N/A
Bicaudal-D	Homo sapiens	Bicaudal-D1_2016_01_14_15_43_23_seqs_positive_mod0.A.1.3.A.	Nematostella vectensis	92616	9.60E-61	XP_005253523.1 PREDICTED: protein bicaudal D homolog 1 isoform X8 [Homo sapiens]	6.26E-34	N/A	N/A	N/A
Bicaudal-D	Homo sapiens	Bicaudal-D1_2016_01_14_15_43_23_seqs_positive_mod0.A.1.3.A.	Petromyzon marinus	ENSPMAP00000007699.1	5.20E-290	NP_056065.1 protein bicaudal D homolog 2 isoform 2 [Homo sapiens]	0	N/A	N/A	N/A
Bicaudal-D	Homo sapiens	Bicaudal-D1_2016_01_14_15_43_23_seqs_positive_mod0.A.1.3.A.	Petromyzon marinus	ENSPMAP00000000459.1	1.60E-103	NP_056065.1 protein bicaudal D homolog 2 isoform 2 [Homo sapiens]	7.54E-62	59.5128986	56.64376874	NP_001028727.1 cytospin-B isoform 2 [Homo sapiens]
Bicaudal-D	Homo sapiens	Bicaudal-D1_2016_01_14_15_43_23_seqs_positive_mod0.A.1.3.A.	Rattus norvegicus	XP_006237765.1	0	NP_001705.2 protein bicaudal D homolog 1 isoform 1 [Homo sapiens]	0	N/A	N/A	N/A
Bicaudal-D	Homo sapiens	Bicaudal-D1_2016_01_14_15_43_23_seqs_positive_mod0.A.1.3.A.	Rattus norvegicus	NP_001102123.1	0	NP_001003398.1 protein bicaudal D homolog 1 isoform 2 [Homo sapiens]	0	N/A	N/A	N/A
Bicaudal-D	Homo sapiens	Bicaudal-D1_2016_01_14_15_43_23_seqs_positive_mod0.A.1.3.A.	Rattus norvegicus	XP_006237767.1	0	XP_005253522.1 PREDICTED: protein bicaudal D homolog 1 isoform X6 [Homo sapiens]	0	N/A	N/A	N/A
Bicaudal-D	Homo sapiens	Bicaudal-D1_2016_01_14_15_43_23_seqs_positive_mod0.A.1.3.A.	Rattus norvegicus	XP_006237768.1	0	XP_006719197.1 PREDICTED: protein bicaudal D homolog 1 isoform X7 [Homo sapiens]	0	N/A	N/A	N/A
Bicaudal-D	Homo sapiens	Bicaudal-D1_2016_01_14_15_43_23_seqs_positive_mod0.A.1.3.A.	Rattus norvegicus	NP_001028846.1	0	NP_001003800.1 protein bicaudal D homolog 2 isoform 1 [Homo sapiens]	0	N/A	N/A	N/A
Bicaudal-D	Homo sapiens	Bicaudal-D1_2016_01_14_15_43_23_seqs_positive_mod0.A.1.3.A.	Rattus norvegicus	NP_942060.1	0	NP_056065.1 protein bicaudal D homolog 2 isoform 2 [Homo sapiens]	0	N/A	N/A	N/A
Bicaudal-D	Homo sapiens	Bicaudal-D1_2016_01_14_15_43_23_seqs_positive_mod0.A.1.3.A.	Trichoplax adhaerens	52435	1.90E-46	XP_011519114.1 PREDICTED: protein bicaudal D homolog 1 isoform X1 [Homo sapiens]	1.37E-22	18.6460676	0.778385112	NP_001137154.1 calcium-binding and coiled-coil domain-containing protein 1 isoform 2 [Homo sapiens]
Bicaudal-D	Homo sapiens	Bicaudal-D1_2016_01_14_15_43_23_seqs_positive_mod0.A.1.3.A.	Xenopus tropicalis	406409	0	NP_001003800.1 protein bicaudal D homolog 2 isoform 1 [Homo sapiens]	0	N/A	N/A	N/A
Bicaudal-D	Homo sapiens	Bicaudal-D1_2016_01_14_15_43_23_seqs_positive_mod0.A.1.3.A.	Xenopus tropicalis	428848	0	XP_006719197.1 PREDICTED: protein bicaudal D homolog 1 isoform X7 [Homo sapiens]	0	298.2059483	298.2059483	XP_011534122.1 PREDICTED: laminin subunit alpha-2 isoform X2 [Homo sapiens]
Bicaudal-D	Homo sapiens	Bicaudal-D1_2016_01_14_15_43_23_seqs_positive_mod0.A.1.3.A.	Xenopus tropicalis	166479	4.90E-194	NP_056065.1 protein bicaudal D homolog 2 isoform 2 [Homo sapiens]	1.39E-161	156.5160389	138.4747521	XP_011534122.1 PREDICTED: laminin subunit alpha-2 isoform X2 [Homo sapiens]
Bicaudal-D	Homo sapiens	Bicaudal-D1_2016_01_14_15_43_23_seqs_positive_mod0.A.1.3.A.	Xenopus tropicalis	166481	1.40E-63	XP_005253522.1 PREDICTED: protein bicaudal D homolog 1 isoform X6 [Homo sapiens]	2.78E-48	N/A	N/A	N/A
CASP	Homo sapiens	CASP_2016_01_14_15_43_23_seqs_positive_mod0.A.A.A.1.A.B.1.A.1.A.1.A.A.A.1.A.	Acanthamoeba castellanii	ELR24051.1	6.80E-160	NP_852477.1 protein CASP isoform c [Homo sapiens]	4.29E-98	N/A	N/A	N/A
CASP	Homo sapiens	CASP_2016_01_14_15_43_23_seqs_positive_mod0.A.A.A.1.A.B.1.A.1.A.1.A.A.A.1.A.	Acanthamoeba castellanii	ELR24051.1	6.80E-160	NP_852477.1 protein CASP isoform c [Homo sapiens]	4.29E-98	N/A	N/A	N/A
CASP	Homo sapiens	CASP_2016_01_14_15_43_23_seqs_positive_mod0.A.A.A.1.A.B.1.A.1.A.1.A.A.A.1.A.	Allomyces macrogynus	AMAG_13584T0	7.50E-75	XP_006715918.1 PREDICTED: protein CASP isoform X8 [Homo sapiens]	1.74E-19	N/A	N/A	N/A
CASP	Homo sapiens	CASP_2016_01_14_15_43_23_seqs_positive_mod0.A.A.A.1.A.B.1.A.1.A.1.A.A.A.1.A.	Allomyces macrogynus	AMAG_19976T0	7.30E-42	XP_005250211.1 PREDICTED: protein CASP isoform X7 [Homo sapiens]	1.20E-20	N/A	N/A	N/A
CASP	Homo sapiens	CASP_2016_01_14_15_43_23_seqs_positive_mod0.A.A.A.1.A.B.1.A.1.A.1.A.A.A.1.A.	Allomyces macrogynus	AMAG_13584T0	7.50E-75	XP_006715918.1 PREDICTED: protein CASP isoform X8 [Homo sapiens]	1.74E-19	N/A	N/A	N/A
CASP	Homo sapiens	CASP_2016_01_14_15_43_23_seqs_positive_mod0.A.A.A.1.A.B.1.A.1.A.1.A.A.A.1.A.	Allomyces macrogynus	AMAG_19976T0	7.30E-42	XP_005250211.1 PREDICTED: protein CASP isoform X7 [Homo sapiens]	1.20E-20	N/A	N/A	N/A
CASP	Homo sapiens	CASP_2016_01_14_15_43_23_seqs_positive_mod0.A.A.A.1.A.B.1.A.1.A.1.A.A.A.1.A.	Amphimedon queenslandica	2508059134	3.10E-183	NP_852477.1 protein CASP isoform c [Homo sapiens]	3.10E-174	N/A	N/A	N/A
CASP	Homo sapiens	CASP_2016_01_14_15_43_23_seqs_positive_mod0.A.A.A.1.A.B.1.A.1.A.1.A.A.A.1.A.	Amphimedon queenslandica	2508059134	3.10E-183	NP_852477.1 protein CASP isoform c [Homo sapiens]	3.10E-174	N/A	N/A	N/A
CASP	Homo sapiens	CASP_2016_01_14_15_43_23_seqs_positive_mod0.A.A.A.1.A.B.1.A.1.A.1.A.A.A.1.A.	Arabidopsis thaliana	AT3G18480.1	1.10E-189	NP_001904.2 protein CASP isoform b [Homo sapiens]	3.11E-95	N/A	N/A	N/A
CASP	Homo sapiens	CASP_2016_01_14_15_43_23_seqs_positive_mod0.A.A.A.1.A.B.1.A.1.A.1.A.A.A.1.A.	Arabidopsis thaliana	AT3G18480.1	1.10E-189	NP_001904.2 protein CASP isoform b [Homo sapiens]	3.11E-95	N/A	N/A	N/A
CASP	Homo sapiens	CASP_2016_01_14_15_43_23_seqs_positive_mod0.A.A.A.1.A.B.1.A.1.A.1.A.A.A.1.A.	Aspergillus nidulans	ANID_00762T0	9.40E-134	NP_852477.1 protein CASP isoform c [Homo sapiens]	1.31E-47	N/A	N/A	N/A
CASP	Homo sapiens	CASP_2016_01_14_15_43_23_seqs_positive_mod0.A.A.A.1.A.B.1.A.1.A.1.A.A.A.1.A.	Aspergillus nidulans	ANID_00762T0	9.40E-134	NP_852477.1 protein CASP isoform c [Homo sapiens]	1.31E-47	N/A	N/A	N/A
CASP	Homo sapiens	CASP_2016_01_14_15_43_23_seqs_positive_mod0.A.A.A.1.A.B.1.A.1.A.1.A.A.A.1.A.	Batrachochytrium dendrobatidis	88000	1.20E-150	NP_852477.1 protein CASP isoform c [Homo sapiens]	1.37E-85	N/A	N/A	N/A
CASP	Homo sapiens	CASP_2016_01_14_15_43_23_seqs_positive_mod0.A.A.A.1.A.B.1.A.1.A.1.A.A.A.1.A.	Batrachochytrium dendrobatidis	88000	1.20E-150	NP_852477.1 protein CASP isoform c [Homo sapiens]	1.37E-85	N/A	N/A	N/A
CASP	Homo sapiens	CASP_2016_01_14_15_43_23_seqs_positive_mod0.A.A.A.1.A.B.1.A.1.A.1.A.A.A.1.A.	Bigelowiella natans	73975	1.30E-120	NP_852477.1 protein CASP isoform c [Homo sapiens]	8.40E-39	N/A	N/A	N/A
CASP	Homo sapiens	CASP_2016_01_14_15_43_23_seqs_positive_mod0.A.A.A.1.A.B.1.A.1.A.1.A.A.A.1.A.	Bigelowiella natans	73975	1.30E-120	NP_852477.1 protein CASP isoform c [Homo sapiens]	8.40E-39	N/A	N/A	N/A
CASP	Homo sapiens	CASP_2016_01_14_15_43_23_seqs_positive_mod0.A.A.A.1.A.B.1.A.1.A.1.A.A.A.1.A.	Bodo saltans	BS41845	8.90E-30	XP_011514127.1 PREDICTED: protein CASP isoform X6 [Homo sapiens]	3.22E-05	2.687819441	0.050186536	NP_000417.2 laminin subunit alpha-2 isoform a precursor [Homo sapiens]
CASP	Homo sapiens	CASP_2016_01_14_15_43_23_seqs_positive_mod0.A.A.A.1.A.B.1.A.1.A.1.A.A.A.1.A.	Bodo saltans	BS41845	8.90E-30	XP_011514127.1 PREDICTED: protein CASP isoform X6 [Homo sapiens]	3.22E-05	2.687819441	0.050186536	NP_000417.2 laminin subunit alpha-2 isoform a precursor [Homo sapiens]
CASP	Homo sapiens	CASP_2016_01_14_15_43_23_seqs_positive_mod0.A.A.A.1.A.B.1.A.1.A.1.A.A.A.1.A.	Botryllus schlosseri	Boschl.CG.Botznik2013.chrUn.g65205.01.p	5.40E-75	NP_001904.2 protein CASP isoform b [Homo sapiens]	8.83E-72	N/A	N/A	N/A
CASP	Homo sapiens	CASP_2016_01_14_15_43_23_seqs_positive_mod0.A.A.A.1.A.B.1.A.1.A.1.A.A.A.1.A.	Botryllus schlosseri	Boschl.CG.Botznik2013.chr12.g62735.01.p	1.00E-19	XP_011514125.1 PREDICTED: protein CASP isoform X4 [Homo sapiens]	5.10E-13	N/A	N/A	N/A
CASP	Homo sapiens	CASP_2016_01_14_15_43_23_seqs_positive_mod0.A.A.A.1.A.B.1.A.1.A.1.A.A.A.1.A.	Botryllus schlosseri	Boschl.CG.Botznik2013.chrUn.g36752.01.p	4.20E-17	XP_011514126.1 PREDICTED: protein CASP isoform X5 [Homo sapiens]	1.15E-14	N/A	N/A	N/A
CASP	Homo sapiens	CASP_2016_01_14_15_43_23_seqs_positive_mod0.A.A.A.1.A.B.1.A.1.A.1.A.A.A.1.A.	Botryllus schlosseri	Boschl.CG.Botznik2013.chrUn.g20555.01.p	3.70E-16	XP_006715918.1 PREDICTED: protein CASP isoform X8 [Homo sapiens]	1.09E-17	N/A	N/A	N/A
CASP	Homo sapiens	CASP_2016_01_14_15_43_23_seqs_positive_mod0.A.A.A.1.A.B.1.A.1.A.1.A.A.A.1.A.	Botryllus schlosseri	Boschl.CG.Botznik2013.chrUn.g71916.01.p	2.30E-11	NP_001189474.1 protein CASP isoform f [Homo sapiens]	3.13E-14	N/A	N/A	N/A
CASP	Homo sapiens	CASP_2016_01_14_15_43_23_seqs_positive_mod0.A.A.A.1.A.B.1.A.1.A.1.A.A.A.1.A.	Botryllus schlosseri	Boschl.CG.Botznik2013.chr10.g53648.01.p	2.70E-11	XP_005250211.1 PREDICTED: protein CASP isoform X7 [Homo sapiens]	2.27E-08	N/A	N/A	N/A
CASP	Homo sapiens	CASP_2016_01_14_15_43_23_seqs_positive_mod0.A.A.A.1.A.B.1.A.1.A.1.A.A.A.1.A.	Botryllus schlosseri	Boschl.CG.Botznik2013.chrUn.g65205.01.p	5.40E-75	NP_001904.2 protein CASP isoform b [Homo sapiens]	8.83E-72	N/A	N/A	N/A
CASP	Homo sapiens	CASP_2016_01_14_15_43_23_seqs_positive_mod0.A.A.A.1.A.B.1.A.1.A.1.A.A.A.1.A.	Botryllus schlosseri	Boschl.CG.Botznik2013.chr12.g62735.01.p	1.00E-19	XP_011514125.1 PREDICTED: protein CASP isoform X4 [Homo sapiens]	5.10E-13	N/A	N/A	N/A
CASP	Homo sapiens	CASP_2016_01_14_15_43_23_seqs_positive_mod0.A.A.A.1.A.B.1.A.1.A.1.A.A.A.1.A.	Botryllus schlosseri	Boschl.CG.Botznik2013.chrUn.g36752.01.p	4.20E-17	XP_011514126.1 PREDICTED: protein CASP isoform X5 [Homo sapiens]	1.15E-14	N/A	N/A	N/A
CASP	Homo sapiens	CASP_2016_01_14_15_43_23_seqs_positive_mod0.A.A.A.1.A.B.1.A.1.A.1.A.A.A.1.A.	Botryllus schlosseri	Boschl.CG.Botznik2013.chrUn.g20555.01.p	3.70E-16	XP_006715918.1 PREDICTED: protein CASP isoform X8 [Homo sapiens]	1.09E-17	N/A	N/A	N/A
CASP	Homo sapiens	CASP_2016_01_14_15_43_23_seqs_positive_mod0.A.A.A.1.A.B.1.A.1.A.1.A.A.A.1.A.	Botryllus schlosseri	Boschl.CG.Botznik2013.chrUn.g71916.01.p	2.30E-11	NP_001189474.1 protein CASP isoform f [Homo sapiens]	3.13E-14	N/A	N/A	N/A
CASP	Homo sapiens	CASP_2016_01_14_15_43_23_seqs_positive_mod0.A.A.A.1.A.B.1.A.1.A.1.A.A.A.1.A.	Botryllus schlosseri	Boschl.CG.Botznik2013.chr10.g53648.01.p	2.70E-11	XP_005250211.1 PREDICTED: protein CASP isoform X7 [Homo sapiens]	2.27E-08	N/A	N/A	N/A
CASP	Homo sapiens	CASP_2016_01_14_15_43_23_seqs_positive_mod0.A.A.A.1.A.B.1.A.1.A.1.A.A.A.1.A.	Branchiostoma floridae	84353	2.50E-205	XP_011514127.1 PREDICTED: protein CASP isoform X6 [Homo sapiens]	2.36E-176	N/A	N/A	N/A
CASP	Homo sapiens	CASP_2016_01_14_15_43_23_seqs_positive_mod0.A.A.A.1.A.B.1.A.1.A.1.A.A.A.1.A.	Branchiostoma floridae	78017	1.80E-172	XP_011514127.1 PREDICTED: protein CASP isoform X6 [Homo sapiens]	4.67E-102	N/A	N/A	N/A
CASP	Homo sapiens	CASP_2016_01_14_15_43_23_seqs_positive_mod0.A.A.A.1.A.B.1.A.1.A.1.A.A.A.1.A.	Branchiostoma floridae	78016	3.50E-103	NP_001904.2 protein CASP isoform b [Homo sapiens]	5.28E-106	N/A	N/A	N/A
CASP	Homo sapiens	CASP_2016_01_14_15_43_23_seqs_positive_mod0.A.A.A.1.A.B.1.A.1.A.1.A.A.A.1.A.	Branchiostoma floridae	123815	2.60E-60	NP_001189474.1 protein CASP isoform f [Homo sapiens]	3.09E-77	N/A	N/A	N/A
CASP	Homo sapiens	CASP_2016_01_14_15_43_23_seqs_positive_mod0.A.A.A.1.A.B.1.A.1.A.1.A.A.A.1.A.	Branchiostoma floridae	84353	2.50E-205	XP_011514127.1 PREDICTED: protein CASP isoform X6 [Homo sapiens]	2.36E-176	N/A	N/A	N/A
CASP	Homo sapiens	CASP_2016_01_14_15_43_23_seqs_positive_mod0.A.A.A.1.A.B.1.A.1.A.1.A.A.A.1.A.	Branchiostoma floridae	78017	1.80E-172	XP_011514127.1 PREDICTED: protein CASP isoform X6 [Homo sapiens]	4.67E-102	N/A	N/A	N/A
CASP	Homo sapiens	CASP_2016_01_14_15_43_23_seqs_positive_mod0.A.A.A.1.A.B.1.A.1.A.1.A.A.A.1.A.	Branchiostoma floridae	78016	3.50E-103	NP_001904.2 protein CASP isoform b [Homo sapiens]	5.28E-106	N/A	N/A	N/A
CASP	Homo sapiens	CASP_2016_01_14_15_43_23_seqs_positive_mod0.A.A.A.1.A.B.1.A.1.A.1.A.A.A.1.A.	Branchiostoma floridae	123815	2.60E-60	NP_001189474.1 protein CASP isoform f [Homo sapiens]	3.09E-77	N/A	N/A	N/A
CASP	Homo sapiens	CASP_2016_01_14_15_43_23_seqs_positive_mod0.A.A.A.1.A.B.1.A.1.A.1.A.A.A.1.A.	Caenorhabditis elegans	NP_497576.1	1.10E-139	XP_011536366.1 PREDICTED: homeobox protein cut-like 2 isoform X4 [Homo sapiens]	9.26E-41	N/A	N/A	N/A
CASP	Homo sapiens	CASP_2016_01_14_15_43_23_seqs_positive_mod0.A.A.A.1.A.B.1.A.1.A.1.A.A.A.1.A.	Caenorhabditis elegans	NP_497575.2	3.50E-129	NP_001904.2 protein CASP isoform b [Homo sapiens]	1.83E-67	N/A	N/A	N/A
CASP	Homo sapiens	CASP_2016_01_14_15_43_23_seqs_positive_mod0.A.A.A.1.A.B.1.A.1.A.1.A.A.A.1.A.	Caenorhabditis elegans	NP_497577.2	5.60E-129	NP_001904.2 protein CASP isoform b [Homo sapiens]	2.74E-68	N/A	N/A	N/A
CASP	Homo sapiens	CASP_2016_01_14_15_43_23_seqs_positive_mod0.A.A.A.1.A.B.1.A.1.A.1.A.A.A.1.A.	Caenorhabditis elegans	NP_497576.1	1.10E-139	XP_011536366.1 PREDICTED: homeobox protein cut-like 2 isoform X4 [Homo sapiens]	9.26E-41	N/A	N/A	N/A
CASP	Homo sapiens	CASP_2016_01_14_15_43_23_seqs_positive_mod0.A.A.A.1.A.B.1.A.1.A.1.A.A.A.1.A.	Caenorhabditis elegans	NP_497575.2	3.50E-129	NP_001904.2 protein CASP isoform b [Homo sapiens]	1.83E-67	N/A	N/A	N/A
CASP	Homo sapiens	CASP_2016_01_14_15_43_23_seqs_positive_mod0.A.A.A.1.A.B.1.A.1.A.1.A.A.A.1.A.	Caenorhabditis elegans	NP_497577.2	5.60E-129	NP_001904.2 protein CASP isoform b [Homo sapiens]	2.74E-68	N/A	N/A	N/A
CASP	Homo sapiens	CASP_2016_01_14_15_43_23_seqs_positive_mod0.A.A.A.1.A.B.1.A.1.A.1.A.A.A.1.A.	Callorhinchus milii	XP_007906663.1	5.10E-271	NP_853530.2 protein CASP isoform a [Homo sapiens]	0	N/A	N/A	N/A
CASP	Homo sapiens	CASP_2016_01_14_15_43_23_seqs_positive_mod0.A.A.A.1.A.B.1.A.1.A.1.A.A.A.1.A.	Callorhinchus milii	XP_007900542.1	6.00E-180	XP_006715919.1 PREDICTED: protein CASP isoform X9 [Homo sapiens]	0	N/A	N/A	N/A
CASP	Homo sapiens	CASP_2016_01_14_15_43_23_seqs_positive_mod0.A.A.A.1.A.B.1.A.1.A.1.A.A.A.1.A.	Callorhinchus milii	XP_007906628.1	3.90E-37	NP_001189474.1 protein CASP isoform f [Homo sapiens]	1.33E-60	N/A	N/A	N/A
CASP	Homo sapiens	CASP_2016_01_14_15_43_23_seqs_positive_mod0.A.A.A.1.A.B.1.A.1.A.1.A.A.A.1.A.	Callorhinchus milii	XP_007906663.1	5.10E-271	NP_853530.2 protein CASP isoform a [Homo sapiens]	0	N/A	N/A	N/A
CASP	Homo sapiens	CASP_2016_01_14_15_43_23_seqs_positive_mod0.A.A.A.1.A.B.1.A.1.A.1.A.A.A.1.A.	Callorhinchus milii	XP_007900542.1	6.00E-180	XP_006715919.1 PREDICTED: protein CASP isoform X9 [Homo sapiens]	0	N/A	N/A	N/A
CASP	Homo sapiens	CASP_2016_01_14_15_43_23_seqs_positive_mod0.A.A.A.1.A.B.1.A.1.A.1.A.A.A.1.A.	Callorhinchus milii	XP_007906628.1	3.90E-37	NP_001189474.1 protein CASP isoform f [Homo sapiens]	1.33E-60	N/A	N/A	N/A
CASP	Homo sapiens	CASP_2016_01_14_15_43_23_seqs_positive_mod0.A.A.A.1.A.B.1.A.1.A.1.A.A.A.1.A.	Capsaspora owczarzaki	CAOG_05174T0	1.50E-186	NP_852477.1 protein CASP isoform c [Homo sapiens]	1.53E-152	N/A	N/A	N/A
CASP	Homo sapiens	CASP_2016_01_14_15_43_23_seqs_positive_mod0.A.A.A.1.A.B.1.A.1.A.1.A.A.A.1.A.	Capsaspora owczarzaki	CAOG_05174T0	1.50E-186	NP_852477.1 protein CASP isoform c [Homo sapiens]	1.53E-152	N/A	N/A	N/A
CASP	Homo sapiens	CASP_2016_01_14_15_43_23_seqs_positive_mod0.A.A.A.1.A.B.1.A.1.A.1.A.A.A.1.A.	Chlamydomonas reinhardtii	Cre08.g382650.t1.1	5.30E-173	NP_852477.1 protein CASP isoform c [Homo sapiens]	4.33E-70	N/A	N/A	N/A
CASP	Homo sapiens	CASP_2016_01_14_15_43_23_seqs_positive_mod0.A.A.A.1.A.B.1.A.1.A.1.A.A.A.1.A.	Chlamydomonas reinhardtii	Cre04.g223900.t1.1	8.60E-140	XP_005250208.1 PREDICTED: protein CASP isoform X2 [Homo sapiens]	1.06E-09	N/A	N/A	N/A
CASP	Homo sapiens	CASP_2016_01_14_15_43_23_seqs_positive_mod0.A.A.A.1.A.B.1.A.1.A.1.A.A.A.1.A.	Chlamydomonas reinhardtii	Cre08.g382650.t1.1	5.30E-173	NP_852477.1 protein CASP isoform c [Homo sapiens]	4.33E-70	N/A	N/A	N/A
CASP	Homo sapiens	CASP_2016_01_14_15_43_23_seqs_positive_mod0.A.A.A.1.A.B.1.A.1.A.1.A.A.A.1.A.	Chlamydomonas reinhardtii	Cre04.g223900.t1.1	8.60E-140	XP_005250208.1 PREDICTED: protein CASP isoform X2 [Homo sapiens]	1.06E-09	N/A	N/A	N/A
CASP	Homo sapiens	CASP_2016_01_14_15_43_23_seqs_positive_mod0.A.A.A.1.A.B.1.A.1.A.1.A.A.A.1.A.	Chromera velia	Cvel_3377	3.10E-85	NP_852477.1 protein CASP isoform c [Homo sapiens]	1.77E-14	10.19173917	7.421646884	NP_001121189.2 laminin subunit alpha-3 isoform 3 precursor [Homo sapiens]
CASP	Homo sapiens	CASP_2016_01_14_15_43_23_seqs_positive_mod0.A.A.A.1.A.B.1.A.1.A.1.A.A.A.1.A.	Chromera velia	Cvel_29483	3.40E-19	XP_006715918.1 PREDICTED: protein CASP isoform X8 [Homo sapiens]	0.00842311	N/A	N/A	N/A
CASP	Homo sapiens	CASP_2016_01_14_15_43_23_seqs_positive_mod0.A.A.A.1.A.B.1.A.1.A.1.A.A.A.1.A.	Chromera velia	Cvel_3377	3.10E-85	NP_852477.1 protein CASP isoform c [Homo sapiens]	1.77E-14	10.19173917	7.421646884	NP_001121189.2 laminin subunit alpha-3 isoform 3 precursor [Homo sapiens]
CASP	Homo sapiens	CASP_2016_01_14_15_43_23_seqs_positive_mod0.A.A.A.1.A.B.1.A.1.A.1.A.A.A.1.A.	Chromera velia	Cvel_29483	3.40E-19	XP_006715918.1 PREDICTED: protein CASP isoform X8 [Homo sapiens]	0.00842311	N/A	N/A	N/A
CASP	Toxoplasma gondii	CASP_2016_01_14_15_43_23_seqs_positive_mod0.A.A.A.1.A.B.1.A.1.A.1.A.A.A.1.A.	Chromera velia	Cvel_3377	3.10E-85	TGME49_278890 | organism=Toxoplasma_gondii_ME49 | product=hypothetical protein | location=TGME49_chrXII:5776642-5784294(+) | length=1103 | sequence_SO=chromosome | SO=protein_coding	8.67E-08	5.548963031	5.548963031	TGME49_261080 | organism=Toxoplasma_gondii_ME49 | product=kringle domain-containing protein | location=TGME49_chrVIIb:1850194-1872815(+) | length=3133 | sequence_SO=chromosome | SO=protein_coding
CASP	Toxoplasma gondii	CASP_2016_01_14_15_43_23_seqs_positive_mod0.A.A.A.1.A.B.1.A.1.A.1.A.A.A.1.A.	Chromera velia	Cvel_29483	3.40E-19	TGME49_278890 | organism=Toxoplasma_gondii_ME49 | product=hypothetical protein | location=TGME49_chrXII:5776642-5784294(+) | length=1103 | sequence_SO=chromosome | SO=protein_coding	2.67E-07	N/A	N/A	N/A
CASP	Homo sapiens	CASP_2016_01_14_15_43_23_seqs_positive_mod0.A.A.A.1.A.B.1.A.1.A.1.A.A.A.1.A.	Chrysochromulina tobin	KOO27568.1	9.40E-89	NP_001904.2 protein CASP isoform b [Homo sapiens]	1.67E-29	N/A	N/A	N/A
CASP	Homo sapiens	CASP_2016_01_14_15_43_23_seqs_positive_mod0.A.A.A.1.A.B.1.A.1.A.1.A.A.A.1.A.	Chrysochromulina tobin	KOO27568.1	9.40E-89	NP_001904.2 protein CASP isoform b [Homo sapiens]	1.67E-29	N/A	N/A	N/A
CASP	Homo sapiens	CASP_2016_01_14_15_43_23_seqs_positive_mod0.A.A.A.1.A.B.1.A.1.A.1.A.A.A.1.A.	Ciona intestinalis	286365	9.80E-215	NP_001904.2 protein CASP isoform b [Homo sapiens]	0	N/A	N/A	N/A
CASP	Homo sapiens	CASP_2016_01_14_15_43_23_seqs_positive_mod0.A.A.A.1.A.B.1.A.1.A.1.A.A.A.1.A.	Ciona intestinalis	286365	9.80E-215	NP_001904.2 protein CASP isoform b [Homo sapiens]	0	N/A	N/A	N/A
CASP	Homo sapiens	CASP_2016_01_14_15_43_23_seqs_positive_mod0.A.A.A.1.A.B.1.A.1.A.1.A.A.A.1.A.	Ciona savignyi	Cisavi.CG.ENS81.R19.900512-902500.11829.p|Cisavi.CG.ENS81.R19.900512-902500.11967.t	2.70E-216	NP_001904.2 protein CASP isoform b [Homo sapiens]	0	N/A	N/A	N/A
CASP	Homo sapiens	CASP_2016_01_14_15_43_23_seqs_positive_mod0.A.A.A.1.A.B.1.A.1.A.1.A.A.A.1.A.	Ciona savignyi	Cisavi.CG.ENS81.R19.900512-902500.11829.p|Cisavi.CG.ENS81.R19.900512-902500.11967.t	2.70E-216	NP_001904.2 protein CASP isoform b [Homo sapiens]	0	N/A	N/A	N/A
CASP	Homo sapiens	CASP_2016_01_14_15_43_23_seqs_positive_mod0.A.A.A.1.A.B.1.A.1.A.1.A.A.A.1.A.	Cryptococcus neoformans	3789	2.20E-163	NP_852477.1 protein CASP isoform c [Homo sapiens]	1.31E-88	N/A	N/A	N/A
CASP	Homo sapiens	CASP_2016_01_14_15_43_23_seqs_positive_mod0.A.A.A.1.A.B.1.A.1.A.1.A.A.A.1.A.	Cryptococcus neoformans	3789	2.20E-163	NP_852477.1 protein CASP isoform c [Homo sapiens]	1.31E-88	N/A	N/A	N/A
CASP	Homo sapiens	CASP_2016_01_14_15_43_23_seqs_positive_mod0.A.A.A.1.A.B.1.A.1.A.1.A.A.A.1.A.	Cyanophora paradoxa	8299-5266-5345	6.20E-58	XP_006715919.1 PREDICTED: protein CASP isoform X9 [Homo sapiens]	4.85E-24	N/A	N/A	N/A
CASP	Homo sapiens	CASP_2016_01_14_15_43_23_seqs_positive_mod0.A.A.A.1.A.B.1.A.1.A.1.A.A.A.1.A.	Cyanophora paradoxa	11371-11-91	9.40E-37	XP_006715918.1 PREDICTED: protein CASP isoform X8 [Homo sapiens]	8.30E-19	N/A	N/A	N/A
CASP	Homo sapiens	CASP_2016_01_14_15_43_23_seqs_positive_mod0.A.A.A.1.A.B.1.A.1.A.1.A.A.A.1.A.	Cyanophora paradoxa	8299-5266-5345	6.20E-58	XP_006715919.1 PREDICTED: protein CASP isoform X9 [Homo sapiens]	4.85E-24	N/A	N/A	N/A
CASP	Homo sapiens	CASP_2016_01_14_15_43_23_seqs_positive_mod0.A.A.A.1.A.B.1.A.1.A.1.A.A.A.1.A.	Cyanophora paradoxa	11371-11-91	9.40E-37	XP_006715918.1 PREDICTED: protein CASP isoform X8 [Homo sapiens]	8.30E-19	N/A	N/A	N/A
CASP	Homo sapiens	CASP_2016_01_14_15_43_23_seqs_positive_mod0.A.A.A.1.A.B.1.A.1.A.1.A.A.A.1.A.	Danio rerio	XP_005172776.1	4.40E-255	NP_001189472.1 protein CASP isoform d [Homo sapiens]	0	N/A	N/A	N/A
CASP	Homo sapiens	CASP_2016_01_14_15_43_23_seqs_positive_mod0.A.A.A.1.A.B.1.A.1.A.1.A.A.A.1.A.	Danio rerio	XP_005172775.1	3.50E-253	NP_001189472.1 protein CASP isoform d [Homo sapiens]	0	N/A	N/A	N/A
CASP	Homo sapiens	CASP_2016_01_14_15_43_23_seqs_positive_mod0.A.A.A.1.A.B.1.A.1.A.1.A.A.A.1.A.	Danio rerio	XP_003199414.2	6.10E-253	NP_001189472.1 protein CASP isoform d [Homo sapiens]	0	N/A	N/A	N/A
CASP	Homo sapiens	CASP_2016_01_14_15_43_23_seqs_positive_mod0.A.A.A.1.A.B.1.A.1.A.1.A.A.A.1.A.	Danio rerio	XP_005172778.1	7.40E-253	NP_001189472.1 protein CASP isoform d [Homo sapiens]	0	N/A	N/A	N/A
CASP	Homo sapiens	CASP_2016_01_14_15_43_23_seqs_positive_mod0.A.A.A.1.A.B.1.A.1.A.1.A.A.A.1.A.	Danio rerio	XP_005172777.1	1.40E-250	XP_006715919.1 PREDICTED: protein CASP isoform X9 [Homo sapiens]	0	N/A	N/A	N/A
CASP	Homo sapiens	CASP_2016_01_14_15_43_23_seqs_positive_mod0.A.A.A.1.A.B.1.A.1.A.1.A.A.A.1.A.	Danio rerio	NP_001003514.1	8.60E-241	NP_001904.2 protein CASP isoform b [Homo sapiens]	0	N/A	N/A	N/A
CASP	Homo sapiens	CASP_2016_01_14_15_43_23_seqs_positive_mod0.A.A.A.1.A.B.1.A.1.A.1.A.A.A.1.A.	Danio rerio	XP_009302008.1	9.10E-203	NP_056082.2 homeobox protein cut-like 2 [Homo sapiens]	0	N/A	N/A	N/A
CASP	Homo sapiens	CASP_2016_01_14_15_43_23_seqs_positive_mod0.A.A.A.1.A.B.1.A.1.A.1.A.A.A.1.A.	Danio rerio	XP_009302009.1	4.60E-176	XP_011536366.1 PREDICTED: homeobox protein cut-like 2 isoform X4 [Homo sapiens]	0	N/A	N/A	N/A
CASP	Homo sapiens	CASP_2016_01_14_15_43_23_seqs_positive_mod0.A.A.A.1.A.B.1.A.1.A.1.A.A.A.1.A.	Danio rerio	XP_005171778.1	2.90E-34	XP_006715919.1 PREDICTED: protein CASP isoform X9 [Homo sapiens]	2.85E-54	N/A	N/A	N/A
CASP	Homo sapiens	CASP_2016_01_14_15_43_23_seqs_positive_mod0.A.A.A.1.A.B.1.A.1.A.1.A.A.A.1.A.	Danio rerio	XP_005172776.1	4.40E-255	NP_001189472.1 protein CASP isoform d [Homo sapiens]	0	N/A	N/A	N/A
CASP	Homo sapiens	CASP_2016_01_14_15_43_23_seqs_positive_mod0.A.A.A.1.A.B.1.A.1.A.1.A.A.A.1.A.	Danio rerio	XP_005172775.1	3.50E-253	NP_001189472.1 protein CASP isoform d [Homo sapiens]	0	N/A	N/A	N/A
CASP	Homo sapiens	CASP_2016_01_14_15_43_23_seqs_positive_mod0.A.A.A.1.A.B.1.A.1.A.1.A.A.A.1.A.	Danio rerio	XP_003199414.2	6.10E-253	NP_001189472.1 protein CASP isoform d [Homo sapiens]	0	N/A	N/A	N/A
CASP	Homo sapiens	CASP_2016_01_14_15_43_23_seqs_positive_mod0.A.A.A.1.A.B.1.A.1.A.1.A.A.A.1.A.	Danio rerio	XP_005172778.1	7.40E-253	NP_001189472.1 protein CASP isoform d [Homo sapiens]	0	N/A	N/A	N/A
CASP	Homo sapiens	CASP_2016_01_14_15_43_23_seqs_positive_mod0.A.A.A.1.A.B.1.A.1.A.1.A.A.A.1.A.	Danio rerio	XP_005172777.1	1.40E-250	XP_006715919.1 PREDICTED: protein CASP isoform X9 [Homo sapiens]	0	N/A	N/A	N/A
CASP	Homo sapiens	CASP_2016_01_14_15_43_23_seqs_positive_mod0.A.A.A.1.A.B.1.A.1.A.1.A.A.A.1.A.	Danio rerio	NP_001003514.1	8.60E-241	NP_001904.2 protein CASP isoform b [Homo sapiens]	0	N/A	N/A	N/A
CASP	Homo sapiens	CASP_2016_01_14_15_43_23_seqs_positive_mod0.A.A.A.1.A.B.1.A.1.A.1.A.A.A.1.A.	Danio rerio	XP_009302008.1	9.10E-203	NP_056082.2 homeobox protein cut-like 2 [Homo sapiens]	0	N/A	N/A	N/A
CASP	Homo sapiens	CASP_2016_01_14_15_43_23_seqs_positive_mod0.A.A.A.1.A.B.1.A.1.A.1.A.A.A.1.A.	Danio rerio	XP_009302009.1	4.60E-176	XP_011536366.1 PREDICTED: homeobox protein cut-like 2 isoform X4 [Homo sapiens]	0	N/A	N/A	N/A
CASP	Homo sapiens	CASP_2016_01_14_15_43_23_seqs_positive_mod0.A.A.A.1.A.B.1.A.1.A.1.A.A.A.1.A.	Danio rerio	XP_005171778.1	2.90E-34	XP_006715919.1 PREDICTED: protein CASP isoform X9 [Homo sapiens]	2.85E-54	N/A	N/A	N/A
CASP	Homo sapiens	CASP_2016_01_14_15_43_23_seqs_positive_mod0.A.A.A.1.A.B.1.A.1.A.1.A.A.A.1.A.	Dictyostelium discoideum	DDB0233669	6.10E-183	NP_852477.1 protein CASP isoform c [Homo sapiens]	3.81E-43	N/A	N/A	N/A
CASP	Homo sapiens	CASP_2016_01_14_15_43_23_seqs_positive_mod0.A.A.A.1.A.B.1.A.1.A.1.A.A.A.1.A.	Dictyostelium discoideum	DDB0233669	6.10E-183	NP_852477.1 protein CASP isoform c [Homo sapiens]	3.81E-43	N/A	N/A	N/A
CASP	Homo sapiens	CASP_2016_01_14_15_43_23_seqs_positive_mod0.A.A.A.1.A.B.1.A.1.A.1.A.A.A.1.A.	Dictyostelium fasciculatum	DFA1528074	6.70E-175	NP_001904.2 protein CASP isoform b [Homo sapiens]	2.95E-76	N/A	N/A	N/A
CASP	Homo sapiens	CASP_2016_01_14_15_43_23_seqs_positive_mod0.A.A.A.1.A.B.1.A.1.A.1.A.A.A.1.A.	Dictyostelium fasciculatum	DFA1528074	6.70E-175	NP_001904.2 protein CASP isoform b [Homo sapiens]	2.95E-76	N/A	N/A	N/A
CASP	Homo sapiens	CASP_2016_01_14_15_43_23_seqs_positive_mod0.A.A.A.1.A.B.1.A.1.A.1.A.A.A.1.A.	Dictyostelium purpureum	DPU1256362	8.10E-61	NP_001189474.1 protein CASP isoform f [Homo sapiens]	2.17E-25	N/A	N/A	N/A
CASP	Homo sapiens	CASP_2016_01_14_15_43_23_seqs_positive_mod0.A.A.A.1.A.B.1.A.1.A.1.A.A.A.1.A.	Dictyostelium purpureum	DPU1256362	8.10E-61	NP_001189474.1 protein CASP isoform f [Homo sapiens]	2.17E-25	N/A	N/A	N/A
CASP	Homo sapiens	CASP_2016_01_14_15_43_23_seqs_positive_mod0.A.A.A.1.A.B.1.A.1.A.1.A.A.A.1.A.	Drosophila melanogaster	FBpp0293664	2.50E-20	NP_853530.2 protein CASP isoform a [Homo sapiens]	1.85E-49	N/A	N/A	N/A
CASP	Homo sapiens	CASP_2016_01_14_15_43_23_seqs_positive_mod0.A.A.A.1.A.B.1.A.1.A.1.A.A.A.1.A.	Drosophila melanogaster	FBpp0304122	3.10E-17	XP_011514127.1 PREDICTED: protein CASP isoform X6 [Homo sapiens]	1.06E-49	N/A	N/A	N/A
CASP	Homo sapiens	CASP_2016_01_14_15_43_23_seqs_positive_mod0.A.A.A.1.A.B.1.A.1.A.1.A.A.A.1.A.	Drosophila melanogaster	FBpp0071026	1.10E-16	XP_011514127.1 PREDICTED: protein CASP isoform X6 [Homo sapiens]	1.07E-49	N/A	N/A	N/A
CASP	Homo sapiens	CASP_2016_01_14_15_43_23_seqs_positive_mod0.A.A.A.1.A.B.1.A.1.A.1.A.A.A.1.A.	Drosophila melanogaster	FBpp0113105	4.30E-16	XP_011514127.1 PREDICTED: protein CASP isoform X6 [Homo sapiens]	2.19E-49	N/A	N/A	N/A
CASP	Homo sapiens	CASP_2016_01_14_15_43_23_seqs_positive_mod0.A.A.A.1.A.B.1.A.1.A.1.A.A.A.1.A.	Drosophila melanogaster	FBpp0293664	2.50E-20	NP_853530.2 protein CASP isoform a [Homo sapiens]	1.85E-49	N/A	N/A	N/A
CASP	Homo sapiens	CASP_2016_01_14_15_43_23_seqs_positive_mod0.A.A.A.1.A.B.1.A.1.A.1.A.A.A.1.A.	Drosophila melanogaster	FBpp0304122	3.10E-17	XP_011514127.1 PREDICTED: protein CASP isoform X6 [Homo sapiens]	1.06E-49	N/A	N/A	N/A
CASP	Homo sapiens	CASP_2016_01_14_15_43_23_seqs_positive_mod0.A.A.A.1.A.B.1.A.1.A.1.A.A.A.1.A.	Drosophila melanogaster	FBpp0071026	1.10E-16	XP_011514127.1 PREDICTED: protein CASP isoform X6 [Homo sapiens]	1.07E-49	N/A	N/A	N/A
CASP	Homo sapiens	CASP_2016_01_14_15_43_23_seqs_positive_mod0.A.A.A.1.A.B.1.A.1.A.1.A.A.A.1.A.	Drosophila melanogaster	FBpp0113105	4.30E-16	XP_011514127.1 PREDICTED: protein CASP isoform X6 [Homo sapiens]	2.19E-49	N/A	N/A	N/A
CASP	Homo sapiens	CASP_2016_01_14_15_43_23_seqs_positive_mod0.A.A.A.1.A.B.1.A.1.A.1.A.A.A.1.A.	Ectocarpus siliculosus	Esi0128_0045	5.90E-133	NP_001904.2 protein CASP isoform b [Homo sapiens]	2.46E-53	N/A	N/A	N/A
CASP	Homo sapiens	CASP_2016_01_14_15_43_23_seqs_positive_mod0.A.A.A.1.A.B.1.A.1.A.1.A.A.A.1.A.	Ectocarpus siliculosus	Esi0010_0207	7.40E-87	NP_001189474.1 protein CASP isoform f [Homo sapiens]	1.64E-29	N/A	N/A	N/A
CASP	Homo sapiens	CASP_2016_01_14_15_43_23_seqs_positive_mod0.A.A.A.1.A.B.1.A.1.A.1.A.A.A.1.A.	Ectocarpus siliculosus	Esi0128_0045	5.90E-133	NP_001904.2 protein CASP isoform b [Homo sapiens]	2.46E-53	N/A	N/A	N/A
CASP	Homo sapiens	CASP_2016_01_14_15_43_23_seqs_positive_mod0.A.A.A.1.A.B.1.A.1.A.1.A.A.A.1.A.	Ectocarpus siliculosus	Esi0010_0207	7.40E-87	NP_001189474.1 protein CASP isoform f [Homo sapiens]	1.64E-29	N/A	N/A	N/A
CASP	Toxoplasma gondii	CASP_2016_01_14_15_43_23_seqs_positive_mod0.A.A.A.1.A.B.1.A.1.A.1.A.A.A.1.A.	Ectocarpus siliculosus	Esi0010_0207	7.40E-87	TGME49_278890 | organism=Toxoplasma_gondii_ME49 | product=hypothetical protein | location=TGME49_chrXII:5776642-5784294(+) | length=1103 | sequence_SO=chromosome | SO=protein_coding	0.00297343	N/A	N/A	N/A
CASP	Homo sapiens	CASP_2016_01_14_15_43_23_seqs_positive_mod0.A.A.A.1.A.B.1.A.1.A.1.A.A.A.1.A.	Emiliania huxleyi	469932	5.00E-61	XP_006715918.1 PREDICTED: protein CASP isoform X8 [Homo sapiens]	1.87E-10	N/A	N/A	N/A
CASP	Homo sapiens	CASP_2016_01_14_15_43_23_seqs_positive_mod0.A.A.A.1.A.B.1.A.1.A.1.A.A.A.1.A.	Emiliania huxleyi	208080	4.50E-30	NP_852477.1 protein CASP isoform c [Homo sapiens]	1.62E-10	N/A	N/A	N/A
CASP	Homo sapiens	CASP_2016_01_14_15_43_23_seqs_positive_mod0.A.A.A.1.A.B.1.A.1.A.1.A.A.A.1.A.	Emiliania huxleyi	450884	6.90E-16	NP_001189475.1 protein CASP isoform g [Homo sapiens]	2.02E-08	N/A	N/A	N/A
CASP	Homo sapiens	CASP_2016_01_14_15_43_23_seqs_positive_mod0.A.A.A.1.A.B.1.A.1.A.1.A.A.A.1.A.	Emiliania huxleyi	469932	5.00E-61	XP_006715918.1 PREDICTED: protein CASP isoform X8 [Homo sapiens]	1.87E-10	N/A	N/A	N/A
CASP	Homo sapiens	CASP_2016_01_14_15_43_23_seqs_positive_mod0.A.A.A.1.A.B.1.A.1.A.1.A.A.A.1.A.	Emiliania huxleyi	208080	4.50E-30	NP_852477.1 protein CASP isoform c [Homo sapiens]	1.62E-10	N/A	N/A	N/A
CASP	Homo sapiens	CASP_2016_01_14_15_43_23_seqs_positive_mod0.A.A.A.1.A.B.1.A.1.A.1.A.A.A.1.A.	Emiliania huxleyi	450884	6.90E-16	NP_001189475.1 protein CASP isoform g [Homo sapiens]	2.02E-08	N/A	N/A	N/A
CASP	Homo sapiens	CASP_2016_01_14_15_43_23_seqs_positive_mod0.A.A.A.1.A.B.1.A.1.A.1.A.A.A.1.A.	Gallus gallus	XP_004946538.1	6.70E-281	NP_001189472.1 protein CASP isoform d [Homo sapiens]	0	N/A	N/A	N/A
CASP	Homo sapiens	CASP_2016_01_14_15_43_23_seqs_positive_mod0.A.A.A.1.A.B.1.A.1.A.1.A.A.A.1.A.	Gallus gallus	XP_415167.4	4.20E-192	NP_056082.2 homeobox protein cut-like 2 [Homo sapiens]	0	N/A	N/A	N/A
CASP	Homo sapiens	CASP_2016_01_14_15_43_23_seqs_positive_mod0.A.A.A.1.A.B.1.A.1.A.1.A.A.A.1.A.	Gallus gallus	XP_004945639.1	7.90E-175	XP_011536366.1 PREDICTED: homeobox protein cut-like 2 isoform X4 [Homo sapiens]	0	N/A	N/A	N/A
CASP	Homo sapiens	CASP_2016_01_14_15_43_23_seqs_positive_mod0.A.A.A.1.A.B.1.A.1.A.1.A.A.A.1.A.	Gallus gallus	XP_004946537.1	6.30E-49	NP_001189474.1 protein CASP isoform f [Homo sapiens]	1.77E-92	N/A	N/A	N/A
CASP	Homo sapiens	CASP_2016_01_14_15_43_23_seqs_positive_mod0.A.A.A.1.A.B.1.A.1.A.1.A.A.A.1.A.	Gallus gallus	XP_004946536.1	1.70E-37	NP_001189474.1 protein CASP isoform f [Homo sapiens]	1.18E-68	N/A	N/A	N/A
CASP	Homo sapiens	CASP_2016_01_14_15_43_23_seqs_positive_mod0.A.A.A.1.A.B.1.A.1.A.1.A.A.A.1.A.	Gallus gallus	XP_004946538.1	6.70E-281	NP_001189472.1 protein CASP isoform d [Homo sapiens]	0	N/A	N/A	N/A
CASP	Homo sapiens	CASP_2016_01_14_15_43_23_seqs_positive_mod0.A.A.A.1.A.B.1.A.1.A.1.A.A.A.1.A.	Gallus gallus	XP_415167.4	4.20E-192	NP_056082.2 homeobox protein cut-like 2 [Homo sapiens]	0	N/A	N/A	N/A
CASP	Homo sapiens	CASP_2016_01_14_15_43_23_seqs_positive_mod0.A.A.A.1.A.B.1.A.1.A.1.A.A.A.1.A.	Gallus gallus	XP_004945639.1	7.90E-175	XP_011536366.1 PREDICTED: homeobox protein cut-like 2 isoform X4 [Homo sapiens]	0	N/A	N/A	N/A
CASP	Homo sapiens	CASP_2016_01_14_15_43_23_seqs_positive_mod0.A.A.A.1.A.B.1.A.1.A.1.A.A.A.1.A.	Gallus gallus	XP_004946537.1	6.30E-49	NP_001189474.1 protein CASP isoform f [Homo sapiens]	1.77E-92	N/A	N/A	N/A
CASP	Homo sapiens	CASP_2016_01_14_15_43_23_seqs_positive_mod0.A.A.A.1.A.B.1.A.1.A.1.A.A.A.1.A.	Gallus gallus	XP_004946536.1	1.70E-37	NP_001189474.1 protein CASP isoform f [Homo sapiens]	1.18E-68	N/A	N/A	N/A
CASP	Homo sapiens	CASP_2016_01_14_15_43_23_seqs_positive_mod0.A.A.A.1.A.B.1.A.1.A.1.A.A.A.1.A.	Guillardia theta	106475	1.20E-155	NP_852477.1 protein CASP isoform c [Homo sapiens]	1.44E-66	N/A	N/A	N/A
CASP	Homo sapiens	CASP_2016_01_14_15_43_23_seqs_positive_mod0.A.A.A.1.A.B.1.A.1.A.1.A.A.A.1.A.	Guillardia theta	106475	1.20E-155	NP_852477.1 protein CASP isoform c [Homo sapiens]	1.44E-66	N/A	N/A	N/A
CASP	Homo sapiens	CASP_2016_01_14_15_43_23_seqs_positive_mod0.A.A.A.1.A.B.1.A.1.A.1.A.A.A.1.A.	Hellobdella robusta	180623	1.80E-158	NP_001904.2 protein CASP isoform b [Homo sapiens]	3.57E-147	N/A	N/A	N/A
CASP	Homo sapiens	CASP_2016_01_14_15_43_23_seqs_positive_mod0.A.A.A.1.A.B.1.A.1.A.1.A.A.A.1.A.	Hellobdella robusta	180623	1.80E-158	NP_001904.2 protein CASP isoform b [Homo sapiens]	3.57E-147	N/A	N/A	N/A
CASP	Homo sapiens	CASP_2016_01_14_15_43_23_seqs_positive_mod0.A.A.A.1.A.B.1.A.1.A.1.A.A.A.1.A.	Homo sapiens	NP_001189472.1	1.10E-296	NP_001189472.1 protein CASP isoform d [Homo sapiens]	0	N/A	N/A	N/A
CASP	Homo sapiens	CASP_2016_01_14_15_43_23_seqs_positive_mod0.A.A.A.1.A.B.1.A.1.A.1.A.A.A.1.A.	Homo sapiens	XP_006715919.1	3.80E-296	XP_006715919.1 PREDICTED: protein CASP isoform X9 [Homo sapiens]	0	N/A	N/A	N/A
CASP	Homo sapiens	CASP_2016_01_14_15_43_23_seqs_positive_mod0.A.A.A.1.A.B.1.A.1.A.1.A.A.A.1.A.	Homo sapiens	XP_006715917.1	2.40E-288	XP_006715917.1 PREDICTED: protein CASP isoform X3 [Homo sapiens]	0	N/A	N/A	N/A
CASP	Homo sapiens	CASP_2016_01_14_15_43_23_seqs_positive_mod0.A.A.A.1.A.B.1.A.1.A.1.A.A.A.1.A.	Homo sapiens	NP_853530.2	2.50E-288	NP_853530.2 protein CASP isoform a [Homo sapiens]	0	N/A	N/A	N/A
CASP	Homo sapiens	CASP_2016_01_14_15_43_23_seqs_positive_mod0.A.A.A.1.A.B.1.A.1.A.1.A.A.A.1.A.	Homo sapiens	XP_005250207.1	5.20E-288	XP_005250207.1 PREDICTED: protein CASP isoform X1 [Homo sapiens]	0	N/A	N/A	N/A
CASP	Homo sapiens	CASP_2016_01_14_15_43_23_seqs_positive_mod0.A.A.A.1.A.B.1.A.1.A.1.A.A.A.1.A.	Homo sapiens	XP_005250208.1	3.00E-285	XP_005250208.1 PREDICTED: protein CASP isoform X2 [Homo sapiens]	0	N/A	N/A	N/A
CASP	Homo sapiens	CASP_2016_01_14_15_43_23_seqs_positive_mod0.A.A.A.1.A.B.1.A.1.A.1.A.A.A.1.A.	Homo sapiens	XP_011514127.1	6.70E-283	XP_011514127.1 PREDICTED: protein CASP isoform X6 [Homo sapiens]	0	N/A	N/A	N/A
CASP	Homo sapiens	CASP_2016_01_14_15_43_23_seqs_positive_mod0.A.A.A.1.A.B.1.A.1.A.1.A.A.A.1.A.	Homo sapiens	XP_011514125.1	4.40E-275	XP_011514125.1 PREDICTED: protein CASP isoform X4 [Homo sapiens]	0	N/A	N/A	N/A
CASP	Homo sapiens	CASP_2016_01_14_15_43_23_seqs_positive_mod0.A.A.A.1.A.B.1.A.1.A.1.A.A.A.1.A.	Homo sapiens	XP_011514126.1	1.90E-271	XP_011514126.1 PREDICTED: protein CASP isoform X5 [Homo sapiens]	0	N/A	N/A	N/A
CASP	Homo sapiens	CASP_2016_01_14_15_43_23_seqs_positive_mod0.A.A.A.1.A.B.1.A.1.A.1.A.A.A.1.A.	Homo sapiens	NP_001904.2	3.50E-267	NP_001904.2 protein CASP isoform b [Homo sapiens]	0	N/A	N/A	N/A
CASP	Homo sapiens	CASP_2016_01_14_15_43_23_seqs_positive_mod0.A.A.A.1.A.B.1.A.1.A.1.A.A.A.1.A.	Homo sapiens	NP_852477.1	6.30E-264	NP_852477.1 protein CASP isoform c [Homo sapiens]	0	N/A	N/A	N/A
CASP	Homo sapiens	CASP_2016_01_14_15_43_23_seqs_positive_mod0.A.A.A.1.A.B.1.A.1.A.1.A.A.A.1.A.	Homo sapiens	XP_005250211.1	3.50E-260	XP_005250211.1 PREDICTED: protein CASP isoform X7 [Homo sapiens]	0	N/A	N/A	N/A
CASP	Homo sapiens	CASP_2016_01_14_15_43_23_seqs_positive_mod0.A.A.A.1.A.B.1.A.1.A.1.A.A.A.1.A.	Homo sapiens	XP_006715918.1	6.30E-257	XP_006715918.1 PREDICTED: protein CASP isoform X8 [Homo sapiens]	0	N/A	N/A	N/A
CASP	Homo sapiens	CASP_2016_01_14_15_43_23_seqs_positive_mod0.A.A.A.1.A.B.1.A.1.A.1.A.A.A.1.A.	Homo sapiens	NP_001189473.1	1.20E-253	NP_001189473.1 protein CASP isoform e [Homo sapiens]	0	N/A	N/A	N/A
CASP	Homo sapiens	CASP_2016_01_14_15_43_23_seqs_positive_mod0.A.A.A.1.A.B.1.A.1.A.1.A.A.A.1.A.	Homo sapiens	NP_001189475.1	1.30E-235	NP_001189475.1 protein CASP isoform g [Homo sapiens]	0	N/A	N/A	N/A
CASP	Homo sapiens	CASP_2016_01_14_15_43_23_seqs_positive_mod0.A.A.A.1.A.B.1.A.1.A.1.A.A.A.1.A.	Homo sapiens	NP_001189474.1	8.40E-235	NP_001189474.1 protein CASP isoform f [Homo sapiens]	0	N/A	N/A	N/A
CASP	Homo sapiens	CASP_2016_01_14_15_43_23_seqs_positive_mod0.A.A.A.1.A.B.1.A.1.A.1.A.A.A.1.A.	Homo sapiens	NP_056082.2	3.30E-221	NP_056082.2 homeobox protein cut-like 2 [Homo sapiens]	0	N/A	N/A	N/A
CASP	Homo sapiens	CASP_2016_01_14_15_43_23_seqs_positive_mod0.A.A.A.1.A.B.1.A.1.A.1.A.A.A.1.A.	Homo sapiens	XP_011536363.1	3.30E-214	XP_011536363.1 PREDICTED: homeobox protein cut-like 2 isoform X1 [Homo sapiens]	0	N/A	N/A	N/A
CASP	Homo sapiens	CASP_2016_01_14_15_43_23_seqs_positive_mod0.A.A.A.1.A.B.1.A.1.A.1.A.A.A.1.A.	Homo sapiens	XP_011536364.1	7.70E-214	XP_011536364.1 PREDICTED: homeobox protein cut-like 2 isoform X2 [Homo sapiens]	0	N/A	N/A	N/A
CASP	Homo sapiens	CASP_2016_01_14_15_43_23_seqs_positive_mod0.A.A.A.1.A.B.1.A.1.A.1.A.A.A.1.A.	Homo sapiens	XP_011536366.1	1.70E-213	XP_011536366.1 PREDICTED: homeobox protein cut-like 2 isoform X4 [Homo sapiens]	0	N/A	N/A	N/A
CASP	Homo sapiens	CASP_2016_01_14_15_43_23_seqs_positive_mod0.A.A.A.1.A.B.1.A.1.A.1.A.A.A.1.A.	Homo sapiens	XP_011536365.1	1.40E-198	XP_011536365.1 PREDICTED: homeobox protein cut-like 2 isoform X3 [Homo sapiens]	0	N/A	N/A	N/A
CASP	Homo sapiens	CASP_2016_01_14_15_43_23_seqs_positive_mod0.A.A.A.1.A.B.1.A.1.A.1.A.A.A.1.A.	Homo sapiens	XP_011536367.1	2.20E-193	XP_011536366.1 PREDICTED: homeobox protein cut-like 2 isoform X4 [Homo sapiens]	0	N/A	N/A	N/A
CASP	Homo sapiens	CASP_2016_01_14_15_43_23_seqs_positive_mod0.A.A.A.1.A.B.1.A.1.A.1.A.A.A.1.A.	Homo sapiens	XP_011536368.1	2.20E-193	XP_011536366.1 PREDICTED: homeobox protein cut-like 2 isoform X4 [Homo sapiens]	0	N/A	N/A	N/A
CASP	Homo sapiens	CASP_2016_01_14_15_43_23_seqs_positive_mod0.A.A.A.1.A.B.1.A.1.A.1.A.A.A.1.A.	Homo sapiens	XP_011536369.1	2.20E-193	XP_011536366.1 PREDICTED: homeobox protein cut-like 2 isoform X4 [Homo sapiens]	0	N/A	N/A	N/A
CASP	Homo sapiens	CASP_2016_01_14_15_43_23_seqs_positive_mod0.A.A.A.1.A.B.1.A.1.A.1.A.A.A.1.A.	Homo sapiens	XP_011536370.1	2.20E-193	XP_011536366.1 PREDICTED: homeobox protein cut-like 2 isoform X4 [Homo sapiens]	0	N/A	N/A	N/A
CASP	Homo sapiens	CASP_2016_01_14_15_43_23_seqs_positive_mod0.A.A.A.1.A.B.1.A.1.A.1.A.A.A.1.A.	Homo sapiens	XP_011536371.1	2.20E-193	XP_011536366.1 PREDICTED: homeobox protein cut-like 2 isoform X4 [Homo sapiens]	0	N/A	N/A	N/A
CASP	Homo sapiens	CASP_2016_01_14_15_43_23_seqs_positive_mod0.A.A.A.1.A.B.1.A.1.A.1.A.A.A.1.A.	Homo sapiens	XP_011536372.1	2.20E-193	XP_011536366.1 PREDICTED: homeobox protein cut-like 2 isoform X4 [Homo sapiens]	0	N/A	N/A	N/A
CASP	Homo sapiens	CASP_2016_01_14_15_43_23_seqs_positive_mod0.A.A.A.1.A.B.1.A.1.A.1.A.A.A.1.A.	Homo sapiens	XP_011536373.1	2.20E-193	XP_011536366.1 PREDICTED: homeobox protein cut-like 2 isoform X4 [Homo sapiens]	0	N/A	N/A	N/A
CASP	Homo sapiens	CASP_2016_01_14_15_43_23_seqs_positive_mod0.A.A.A.1.A.B.1.A.1.A.1.A.A.A.1.A.	Homo sapiens	XP_011536374.1	2.20E-193	XP_011536366.1 PREDICTED: homeobox protein cut-like 2 isoform X4 [Homo sapiens]	0	N/A	N/A	N/A
CASP	Homo sapiens	CASP_2016_01_14_15_43_23_seqs_positive_mod0.A.A.A.1.A.B.1.A.1.A.1.A.A.A.1.A.	Homo sapiens	NP_001189472.1	1.10E-296	NP_001189472.1 protein CASP isoform d [Homo sapiens]	0	N/A	N/A	N/A
CASP	Homo sapiens	CASP_2016_01_14_15_43_23_seqs_positive_mod0.A.A.A.1.A.B.1.A.1.A.1.A.A.A.1.A.	Homo sapiens	XP_006715919.1	3.80E-296	XP_006715919.1 PREDICTED: protein CASP isoform X9 [Homo sapiens]	0	N/A	N/A	N/A
CASP	Homo sapiens	CASP_2016_01_14_15_43_23_seqs_positive_mod0.A.A.A.1.A.B.1.A.1.A.1.A.A.A.1.A.	Homo sapiens	XP_006715917.1	2.40E-288	XP_006715917.1 PREDICTED: protein CASP isoform X3 [Homo sapiens]	0	N/A	N/A	N/A
CASP	Homo sapiens	CASP_2016_01_14_15_43_23_seqs_positive_mod0.A.A.A.1.A.B.1.A.1.A.1.A.A.A.1.A.	Homo sapiens	NP_853530.2	2.50E-288	NP_853530.2 protein CASP isoform a [Homo sapiens]	0	N/A	N/A	N/A
CASP	Homo sapiens	CASP_2016_01_14_15_43_23_seqs_positive_mod0.A.A.A.1.A.B.1.A.1.A.1.A.A.A.1.A.	Homo sapiens	XP_005250207.1	5.20E-288	XP_005250207.1 PREDICTED: protein CASP isoform X1 [Homo sapiens]	0	N/A	N/A	N/A
CASP	Homo sapiens	CASP_2016_01_14_15_43_23_seqs_positive_mod0.A.A.A.1.A.B.1.A.1.A.1.A.A.A.1.A.	Homo sapiens	XP_005250208.1	3.00E-285	XP_005250208.1 PREDICTED: protein CASP isoform X2 [Homo sapiens]	0	N/A	N/A	N/A
CASP	Homo sapiens	CASP_2016_01_14_15_43_23_seqs_positive_mod0.A.A.A.1.A.B.1.A.1.A.1.A.A.A.1.A.	Homo sapiens	XP_011514127.1	6.70E-283	XP_011514127.1 PREDICTED: protein CASP isoform X6 [Homo sapiens]	0	N/A	N/A	N/A
CASP	Homo sapiens	CASP_2016_01_14_15_43_23_seqs_positive_mod0.A.A.A.1.A.B.1.A.1.A.1.A.A.A.1.A.	Homo sapiens	XP_011514125.1	4.40E-275	XP_011514125.1 PREDICTED: protein CASP isoform X4 [Homo sapiens]	0	N/A	N/A	N/A
CASP	Homo sapiens	CASP_2016_01_14_15_43_23_seqs_positive_mod0.A.A.A.1.A.B.1.A.1.A.1.A.A.A.1.A.	Homo sapiens	XP_011514126.1	1.90E-271	XP_011514126.1 PREDICTED: protein CASP isoform X5 [Homo sapiens]	0	N/A	N/A	N/A
CASP	Homo sapiens	CASP_2016_01_14_15_43_23_seqs_positive_mod0.A.A.A.1.A.B.1.A.1.A.1.A.A.A.1.A.	Homo sapiens	NP_001904.2	3.50E-267	NP_001904.2 protein CASP isoform b [Homo sapiens]	0	N/A	N/A	N/A
CASP	Homo sapiens	CASP_2016_01_14_15_43_23_seqs_positive_mod0.A.A.A.1.A.B.1.A.1.A.1.A.A.A.1.A.	Homo sapiens	NP_852477.1	6.30E-264	NP_852477.1 protein CASP isoform c [Homo sapiens]	0	N/A	N/A	N/A
CASP	Homo sapiens	CASP_2016_01_14_15_43_23_seqs_positive_mod0.A.A.A.1.A.B.1.A.1.A.1.A.A.A.1.A.	Homo sapiens	XP_005250211.1	3.50E-260	XP_005250211.1 PREDICTED: protein CASP isoform X7 [Homo sapiens]	0	N/A	N/A	N/A
CASP	Homo sapiens	CASP_2016_01_14_15_43_23_seqs_positive_mod0.A.A.A.1.A.B.1.A.1.A.1.A.A.A.1.A.	Homo sapiens	XP_006715918.1	6.30E-257	XP_006715918.1 PREDICTED: protein CASP isoform X8 [Homo sapiens]	0	N/A	N/A	N/A
CASP	Homo sapiens	CASP_2016_01_14_15_43_23_seqs_positive_mod0.A.A.A.1.A.B.1.A.1.A.1.A.A.A.1.A.	Homo sapiens	NP_001189473.1	1.20E-253	NP_001189473.1 protein CASP isoform e [Homo sapiens]	0	N/A	N/A	N/A
CASP	Homo sapiens	CASP_2016_01_14_15_43_23_seqs_positive_mod0.A.A.A.1.A.B.1.A.1.A.1.A.A.A.1.A.	Homo sapiens	NP_001189475.1	1.30E-235	NP_001189475.1 protein CASP isoform g [Homo sapiens]	0	N/A	N/A	N/A
CASP	Homo sapiens	CASP_2016_01_14_15_43_23_seqs_positive_mod0.A.A.A.1.A.B.1.A.1.A.1.A.A.A.1.A.	Homo sapiens	NP_001189474.1	8.40E-235	NP_001189474.1 protein CASP isoform f [Homo sapiens]	0	N/A	N/A	N/A
CASP	Homo sapiens	CASP_2016_01_14_15_43_23_seqs_positive_mod0.A.A.A.1.A.B.1.A.1.A.1.A.A.A.1.A.	Homo sapiens	NP_056082.2	3.30E-221	NP_056082.2 homeobox protein cut-like 2 [Homo sapiens]	0	N/A	N/A	N/A
CASP	Homo sapiens	CASP_2016_01_14_15_43_23_seqs_positive_mod0.A.A.A.1.A.B.1.A.1.A.1.A.A.A.1.A.	Homo sapiens	XP_011536363.1	3.30E-214	XP_011536363.1 PREDICTED: homeobox protein cut-like 2 isoform X1 [Homo sapiens]	0	N/A	N/A	N/A
CASP	Homo sapiens	CASP_2016_01_14_15_43_23_seqs_positive_mod0.A.A.A.1.A.B.1.A.1.A.1.A.A.A.1.A.	Homo sapiens	XP_011536364.1	7.70E-214	XP_011536364.1 PREDICTED: homeobox protein cut-like 2 isoform X2 [Homo sapiens]	0	N/A	N/A	N/A
CASP	Homo sapiens	CASP_2016_01_14_15_43_23_seqs_positive_mod0.A.A.A.1.A.B.1.A.1.A.1.A.A.A.1.A.	Homo sapiens	XP_011536366.1	1.70E-213	XP_011536366.1 PREDICTED: homeobox protein cut-like 2 isoform X4 [Homo sapiens]	0	N/A	N/A	N/A
CASP	Homo sapiens	CASP_2016_01_14_15_43_23_seqs_positive_mod0.A.A.A.1.A.B.1.A.1.A.1.A.A.A.1.A.	Homo sapiens	XP_011536365.1	1.40E-198	XP_011536365.1 PREDICTED: homeobox protein cut-like 2 isoform X3 [Homo sapiens]	0	N/A	N/A	N/A
CASP	Homo sapiens	CASP_2016_01_14_15_43_23_seqs_positive_mod0.A.A.A.1.A.B.1.A.1.A.1.A.A.A.1.A.	Homo sapiens	XP_011536367.1	2.20E-193	XP_011536366.1 PREDICTED: homeobox protein cut-like 2 isoform X4 [Homo sapiens]	0	N/A	N/A	N/A
CASP	Homo sapiens	CASP_2016_01_14_15_43_23_seqs_positive_mod0.A.A.A.1.A.B.1.A.1.A.1.A.A.A.1.A.	Homo sapiens	XP_011536368.1	2.20E-193	XP_011536366.1 PREDICTED: homeobox protein cut-like 2 isoform X4 [Homo sapiens]	0	N/A	N/A	N/A
CASP	Homo sapiens	CASP_2016_01_14_15_43_23_seqs_positive_mod0.A.A.A.1.A.B.1.A.1.A.1.A.A.A.1.A.	Homo sapiens	XP_011536369.1	2.20E-193	XP_011536366.1 PREDICTED: homeobox protein cut-like 2 isoform X4 [Homo sapiens]	0	N/A	N/A	N/A
CASP	Homo sapiens	CASP_2016_01_14_15_43_23_seqs_positive_mod0.A.A.A.1.A.B.1.A.1.A.1.A.A.A.1.A.	Homo sapiens	XP_011536370.1	2.20E-193	XP_011536366.1 PREDICTED: homeobox protein cut-like 2 isoform X4 [Homo sapiens]	0	N/A	N/A	N/A
CASP	Homo sapiens	CASP_2016_01_14_15_43_23_seqs_positive_mod0.A.A.A.1.A.B.1.A.1.A.1.A.A.A.1.A.	Homo sapiens	XP_011536371.1	2.20E-193	XP_011536366.1 PREDICTED: homeobox protein cut-like 2 isoform X4 [Homo sapiens]	0	N/A	N/A	N/A
CASP	Homo sapiens	CASP_2016_01_14_15_43_23_seqs_positive_mod0.A.A.A.1.A.B.1.A.1.A.1.A.A.A.1.A.	Homo sapiens	XP_011536372.1	2.20E-193	XP_011536366.1 PREDICTED: homeobox protein cut-like 2 isoform X4 [Homo sapiens]	0	N/A	N/A	N/A
CASP	Homo sapiens	CASP_2016_01_14_15_43_23_seqs_positive_mod0.A.A.A.1.A.B.1.A.1.A.1.A.A.A.1.A.	Homo sapiens	XP_011536373.1	2.20E-193	XP_011536366.1 PREDICTED: homeobox protein cut-like 2 isoform X4 [Homo sapiens]	0	N/A	N/A	N/A
CASP	Homo sapiens	CASP_2016_01_14_15_43_23_seqs_positive_mod0.A.A.A.1.A.B.1.A.1.A.1.A.A.A.1.A.	Homo sapiens	XP_011536374.1	2.20E-193	XP_011536366.1 PREDICTED: homeobox protein cut-like 2 isoform X4 [Homo sapiens]	0	N/A	N/A	N/A
CASP	Homo sapiens	CASP_2016_01_14_15_43_23_seqs_positive_mod0.A.A.A.1.A.B.1.A.1.A.1.A.A.A.1.A.	Klebsormidium flaccidum	kfl00168_0040	2.90E-261	NP_852477.1 protein CASP isoform c [Homo sapiens]	1.47E-66	N/A	N/A	N/A
CASP	Homo sapiens	CASP_2016_01_14_15_43_23_seqs_positive_mod0.A.A.A.1.A.B.1.A.1.A.1.A.A.A.1.A.	Klebsormidium flaccidum	kfl00372_0110	4.50E-189	NP_852477.1 protein CASP isoform c [Homo sapiens]	1.52E-93	N/A	N/A	N/A
CASP	Homo sapiens	CASP_2016_01_14_15_43_23_seqs_positive_mod0.A.A.A.1.A.B.1.A.1.A.1.A.A.A.1.A.	Klebsormidium flaccidum	kfl00168_0040	2.90E-261	NP_852477.1 protein CASP isoform c [Homo sapiens]	1.47E-66	N/A	N/A	N/A
CASP	Homo sapiens	CASP_2016_01_14_15_43_23_seqs_positive_mod0.A.A.A.1.A.B.1.A.1.A.1.A.A.A.1.A.	Klebsormidium flaccidum	kfl00372_0110	4.50E-189	NP_852477.1 protein CASP isoform c [Homo sapiens]	1.52E-93	N/A	N/A	N/A
CASP	Homo sapiens	CASP_2016_01_14_15_43_23_seqs_positive_mod0.A.A.A.1.A.B.1.A.1.A.1.A.A.A.1.A.	Komagataella phaffii	CCA37224.1	2.80E-78	NP_001904.2 protein CASP isoform b [Homo sapiens]	3.58E-38	N/A	N/A	N/A
CASP	Homo sapiens	CASP_2016_01_14_15_43_23_seqs_positive_mod0.A.A.A.1.A.B.1.A.1.A.1.A.A.A.1.A.	Mastigamoeba balamuthi	m51a1_g1646	3.80E-140	NP_001904.2 protein CASP isoform b [Homo sapiens]	2.26E-76	N/A	N/A	N/A
CASP	Homo sapiens	CASP_2016_01_14_15_43_23_seqs_positive_mod0.A.A.A.1.A.B.1.A.1.A.1.A.A.A.1.A.	Mastigamoeba balamuthi	m51a1_g1646	3.80E-140	NP_001904.2 protein CASP isoform b [Homo sapiens]	2.26E-76	N/A	N/A	N/A
CASP	Homo sapiens	CASP_2016_01_14_15_43_23_seqs_positive_mod0.A.A.A.1.A.B.1.A.1.A.1.A.A.A.1.A.	Micromonas pusilla	64179	1.70E-100	NP_001904.2 protein CASP isoform b [Homo sapiens]	2.98E-21	N/A	N/A	N/A
CASP	Homo sapiens	CASP_2016_01_14_15_43_23_seqs_positive_mod0.A.A.A.1.A.B.1.A.1.A.1.A.A.A.1.A.	Micromonas pusilla	64179	1.70E-100	NP_001904.2 protein CASP isoform b [Homo sapiens]	2.98E-21	N/A	N/A	N/A
CASP	Homo sapiens	CASP_2016_01_14_15_43_23_seqs_positive_mod0.A.A.A.1.A.B.1.A.1.A.1.A.A.A.1.A.	Mnemiopsis leidyi	ML04902a	1.10E-151	NP_852477.1 protein CASP isoform c [Homo sapiens]	3.21E-135	N/A	N/A	N/A
CASP	Homo sapiens	CASP_2016_01_14_15_43_23_seqs_positive_mod0.A.A.A.1.A.B.1.A.1.A.1.A.A.A.1.A.	Mnemiopsis leidyi	ML04902a	1.10E-151	NP_852477.1 protein CASP isoform c [Homo sapiens]	3.21E-135	N/A	N/A	N/A
CASP	Homo sapiens	CASP_2016_01_14_15_43_23_seqs_positive_mod0.A.A.A.1.A.B.1.A.1.A.1.A.A.A.1.A.	Molgula oculata	Moocul.CG.ELv1_2.S114545.g13496.01.p	2.70E-229	NP_001189473.1 protein CASP isoform e [Homo sapiens]	1.50E-93	N/A	N/A	N/A
CASP	Homo sapiens	CASP_2016_01_14_15_43_23_seqs_positive_mod0.A.A.A.1.A.B.1.A.1.A.1.A.A.A.1.A.	Molgula oculata	Moocul.CG.ELv1_2.S114545.g13496.01.p	2.70E-229	NP_001189473.1 protein CASP isoform e [Homo sapiens]	1.50E-93	N/A	N/A	N/A
CASP	Homo sapiens	CASP_2016_01_14_15_43_23_seqs_positive_mod0.A.A.A.1.A.B.1.A.1.A.1.A.A.A.1.A.	Monosiga brevicollis	MONBRDRAFT_14405T0	3.60E-45	NP_001189474.1 protein CASP isoform f [Homo sapiens]	2.04E-39	N/A	N/A	N/A
CASP	Homo sapiens	CASP_2016_01_14_15_43_23_seqs_positive_mod0.A.A.A.1.A.B.1.A.1.A.1.A.A.A.1.A.	Monosiga brevicollis	MONBRDRAFT_14405T0	3.60E-45	NP_001189474.1 protein CASP isoform f [Homo sapiens]	2.04E-39	N/A	N/A	N/A
CASP	Homo sapiens	CASP_2016_01_14_15_43_23_seqs_positive_mod0.A.A.A.1.A.B.1.A.1.A.1.A.A.A.1.A.	Mortierella verticillata	MVEG_11110T0	1.20E-175	NP_852477.1 protein CASP isoform c [Homo sapiens]	1.60E-82	N/A	N/A	N/A
CASP	Homo sapiens	CASP_2016_01_14_15_43_23_seqs_positive_mod0.A.A.A.1.A.B.1.A.1.A.1.A.A.A.1.A.	Mortierella verticillata	MVEG_11110T0	1.20E-175	NP_852477.1 protein CASP isoform c [Homo sapiens]	1.60E-82	N/A	N/A	N/A
CASP	Homo sapiens	CASP_2016_01_14_15_43_23_seqs_positive_mod0.A.A.A.1.A.B.1.A.1.A.1.A.A.A.1.A.	Naegleria gruberi	30519	2.40E-105	NP_852477.1 protein CASP isoform c [Homo sapiens]	7.18E-44	N/A	N/A	N/A
CASP	Homo sapiens	CASP_2016_01_14_15_43_23_seqs_positive_mod0.A.A.A.1.A.B.1.A.1.A.1.A.A.A.1.A.	Naegleria gruberi	30519	2.40E-105	NP_852477.1 protein CASP isoform c [Homo sapiens]	7.18E-44	N/A	N/A	N/A
CASP	Homo sapiens	CASP_2016_01_14_15_43_23_seqs_positive_mod0.A.A.A.1.A.B.1.A.1.A.1.A.A.A.1.A.	Nannochloropsis gaditana	Nga20585	4.70E-34	NP_001189475.1 protein CASP isoform g [Homo sapiens]	9.41E-15	N/A	N/A	N/A
CASP	Homo sapiens	CASP_2016_01_14_15_43_23_seqs_positive_mod0.A.A.A.1.A.B.1.A.1.A.1.A.A.A.1.A.	Nannochloropsis gaditana	Nga20585	4.70E-34	NP_001189475.1 protein CASP isoform g [Homo sapiens]	9.41E-15	N/A	N/A	N/A
CASP	Toxoplasma gondii	CASP_2016_01_14_15_43_23_seqs_positive_mod0.A.A.A.1.A.B.1.A.1.A.1.A.A.A.1.A.	Nannochloropsis gaditana	Nga20585	4.70E-34	TGME49_278890 | organism=Toxoplasma_gondii_ME49 | product=hypothetical protein | location=TGME49_chrXII:5776642-5784294(+) | length=1103 | sequence_SO=chromosome | SO=protein_coding	2.33E-05	N/A	N/A	N/A
CASP	Homo sapiens	CASP_2016_01_14_15_43_23_seqs_positive_mod0.A.A.A.1.A.B.1.A.1.A.1.A.A.A.1.A.	Nematostella vectensis	40279	7.40E-126	NP_001189474.1 protein CASP isoform f [Homo sapiens]	3.84E-133	N/A	N/A	N/A
CASP	Homo sapiens	CASP_2016_01_14_15_43_23_seqs_positive_mod0.A.A.A.1.A.B.1.A.1.A.1.A.A.A.1.A.	Nematostella vectensis	193539	2.70E-92	NP_001189474.1 protein CASP isoform f [Homo sapiens]	4.55E-100	N/A	N/A	N/A
CASP	Homo sapiens	CASP_2016_01_14_15_43_23_seqs_positive_mod0.A.A.A.1.A.B.1.A.1.A.1.A.A.A.1.A.	Nematostella vectensis	223275	2.30E-57	NP_001904.2 protein CASP isoform b [Homo sapiens]	6.43E-52	N/A	N/A	N/A
CASP	Homo sapiens	CASP_2016_01_14_15_43_23_seqs_positive_mod0.A.A.A.1.A.B.1.A.1.A.1.A.A.A.1.A.	Nematostella vectensis	40279	7.40E-126	NP_001189474.1 protein CASP isoform f [Homo sapiens]	3.84E-133	N/A	N/A	N/A
CASP	Homo sapiens	CASP_2016_01_14_15_43_23_seqs_positive_mod0.A.A.A.1.A.B.1.A.1.A.1.A.A.A.1.A.	Nematostella vectensis	193539	2.70E-92	NP_001189474.1 protein CASP isoform f [Homo sapiens]	4.55E-100	N/A	N/A	N/A
CASP	Homo sapiens	CASP_2016_01_14_15_43_23_seqs_positive_mod0.A.A.A.1.A.B.1.A.1.A.1.A.A.A.1.A.	Nematostella vectensis	223275	2.30E-57	NP_001904.2 protein CASP isoform b [Homo sapiens]	6.43E-52	N/A	N/A	N/A
CASP	Toxoplasma gondii	CASP_2016_01_14_15_43_23_seqs_positive_mod0.A.A.A.1.A.B.1.A.1.A.1.A.A.A.1.A.	Neospora caninum	NCLIV_067120	5.10E-60	TGME49_278890 | organism=Toxoplasma_gondii_ME49 | product=hypothetical protein | location=TGME49_chrXII:5776642-5784294(+) | length=1103 | sequence_SO=chromosome | SO=protein_coding	0	298.0849157	298.0849157	TGME49_247370 | organism=Toxoplasma_gondii_ME49 | product=hypothetical protein | location=TGME49_chrXII:3287717-3296351(+) | length=1261 | sequence_SO=chromosome | SO=protein_coding
CASP	Homo sapiens	CASP_2016_01_14_15_43_23_seqs_positive_mod0.A.A.A.1.A.B.1.A.1.A.1.A.A.A.1.A.	Neurospora crassa	NCU04124T0	2.30E-139	NP_852477.1 protein CASP isoform c [Homo sapiens]	2.01E-51	N/A	N/A	N/A
CASP	Homo sapiens	CASP_2016_01_14_15_43_23_seqs_positive_mod0.A.A.A.1.A.B.1.A.1.A.1.A.A.A.1.A.	Neurospora crassa	NCU04124T0	2.30E-139	NP_852477.1 protein CASP isoform c [Homo sapiens]	2.01E-51	N/A	N/A	N/A
CASP	Arabidopsis thaliana	CASP_2016_01_14_15_43_23_seqs_positive_mod0.A.A.A.1.A.B.1.A.1.A.1.A.A.A.1.A.	Ostreococcus tauri	jgi|Ostta4221_3|76610|OT_ostta09g03760T0	9.10E-41	AT3G18480.1 | Symbols: AtCASP CASP | CCAAT-displacement protein alternatively spliced product | chr3:6336924-6341596 FORWARD LENGTH=689	2.43E-14	N/A	N/A	N/A
CASP	Homo sapiens	CASP_2016_01_14_15_43_23_seqs_positive_mod0.A.A.A.1.A.B.1.A.1.A.1.A.A.A.1.A.	Petromyzon marinus	ENSPMAP00000007354.1	3.30E-62	NP_852477.1 protein CASP isoform c [Homo sapiens]	1.30E-63	N/A	N/A	N/A
CASP	Homo sapiens	CASP_2016_01_14_15_43_23_seqs_positive_mod0.A.A.A.1.A.B.1.A.1.A.1.A.A.A.1.A.	Petromyzon marinus	ENSPMAP00000007354.1	3.30E-62	NP_852477.1 protein CASP isoform c [Homo sapiens]	1.30E-63	N/A	N/A	N/A
CASP	Homo sapiens	CASP_2016_01_14_15_43_23_seqs_positive_mod0.A.A.A.1.A.B.1.A.1.A.1.A.A.A.1.A.	Physcomitrella patens	Phpat.003G022400.1.p	3.80E-204	NP_852477.1 protein CASP isoform c [Homo sapiens]	6.03E-83	N/A	N/A	N/A
CASP	Homo sapiens	CASP_2016_01_14_15_43_23_seqs_positive_mod0.A.A.A.1.A.B.1.A.1.A.1.A.A.A.1.A.	Physcomitrella patens	Phpat.003G022400.3.p	3.60E-203	NP_852477.1 protein CASP isoform c [Homo sapiens]	7.11E-83	N/A	N/A	N/A
CASP	Homo sapiens	CASP_2016_01_14_15_43_23_seqs_positive_mod0.A.A.A.1.A.B.1.A.1.A.1.A.A.A.1.A.	Physcomitrella patens	Phpat.025G036600.1.p	3.10E-198	NP_001904.2 protein CASP isoform b [Homo sapiens]	1.30E-94	N/A	N/A	N/A
CASP	Homo sapiens	CASP_2016_01_14_15_43_23_seqs_positive_mod0.A.A.A.1.A.B.1.A.1.A.1.A.A.A.1.A.	Physcomitrella patens	Phpat.003G022400.4.p	6.40E-187	NP_852477.1 protein CASP isoform c [Homo sapiens]	4.14E-72	N/A	N/A	N/A
CASP	Homo sapiens	CASP_2016_01_14_15_43_23_seqs_positive_mod0.A.A.A.1.A.B.1.A.1.A.1.A.A.A.1.A.	Physcomitrella patens	Phpat.025G036600.2.p	1.60E-180	NP_001904.2 protein CASP isoform b [Homo sapiens]	2.22E-83	N/A	N/A	N/A
CASP	Homo sapiens	CASP_2016_01_14_15_43_23_seqs_positive_mod0.A.A.A.1.A.B.1.A.1.A.1.A.A.A.1.A.	Physcomitrella patens	Phpat.003G022400.2.p	1.60E-133	XP_006715918.1 PREDICTED: protein CASP isoform X8 [Homo sapiens]	2.51E-46	N/A	N/A	N/A
CASP	Homo sapiens	CASP_2016_01_14_15_43_23_seqs_positive_mod0.A.A.A.1.A.B.1.A.1.A.1.A.A.A.1.A.	Physcomitrella patens	Phpat.003G022400.1.p	3.80E-204	NP_852477.1 protein CASP isoform c [Homo sapiens]	6.03E-83	N/A	N/A	N/A
CASP	Homo sapiens	CASP_2016_01_14_15_43_23_seqs_positive_mod0.A.A.A.1.A.B.1.A.1.A.1.A.A.A.1.A.	Physcomitrella patens	Phpat.003G022400.3.p	3.60E-203	NP_852477.1 protein CASP isoform c [Homo sapiens]	7.11E-83	N/A	N/A	N/A
CASP	Homo sapiens	CASP_2016_01_14_15_43_23_seqs_positive_mod0.A.A.A.1.A.B.1.A.1.A.1.A.A.A.1.A.	Physcomitrella patens	Phpat.025G036600.1.p	3.10E-198	NP_001904.2 protein CASP isoform b [Homo sapiens]	1.30E-94	N/A	N/A	N/A
CASP	Homo sapiens	CASP_2016_01_14_15_43_23_seqs_positive_mod0.A.A.A.1.A.B.1.A.1.A.1.A.A.A.1.A.	Physcomitrella patens	Phpat.003G022400.4.p	6.40E-187	NP_852477.1 protein CASP isoform c [Homo sapiens]	4.14E-72	N/A	N/A	N/A
CASP	Homo sapiens	CASP_2016_01_14_15_43_23_seqs_positive_mod0.A.A.A.1.A.B.1.A.1.A.1.A.A.A.1.A.	Physcomitrella patens	Phpat.025G036600.2.p	1.60E-180	NP_001904.2 protein CASP isoform b [Homo sapiens]	2.22E-83	N/A	N/A	N/A
CASP	Homo sapiens	CASP_2016_01_14_15_43_23_seqs_positive_mod0.A.A.A.1.A.B.1.A.1.A.1.A.A.A.1.A.	Physcomitrella patens	Phpat.003G022400.2.p	1.60E-133	XP_006715918.1 PREDICTED: protein CASP isoform X8 [Homo sapiens]	2.51E-46	N/A	N/A	N/A
CASP	Homo sapiens	CASP_2016_01_14_15_43_23_seqs_positive_mod0.A.A.A.1.A.B.1.A.1.A.1.A.A.A.1.A.	Phytophthora sojae	484998	3.20E-135	NP_852477.1 protein CASP isoform c [Homo sapiens]	2.24E-60	N/A	N/A	N/A
CASP	Homo sapiens	CASP_2016_01_14_15_43_23_seqs_positive_mod0.A.A.A.1.A.B.1.A.1.A.1.A.A.A.1.A.	Phytophthora sojae	484998	3.20E-135	NP_852477.1 protein CASP isoform c [Homo sapiens]	2.24E-60	N/A	N/A	N/A
CASP	Toxoplasma gondii	CASP_2016_01_14_15_43_23_seqs_positive_mod0.A.A.A.1.A.B.1.A.1.A.1.A.A.A.1.A.	Phytophthora sojae	484998	3.20E-135	TGME49_278890 | organism=Toxoplasma_gondii_ME49 | product=hypothetical protein | location=TGME49_chrXII:5776642-5784294(+) | length=1103 | sequence_SO=chromosome | SO=protein_coding	2.40E-06	3.197403419	3.197403419	TGME49_207480 | organism=Toxoplasma_gondii_ME49 | product=GCC2 and GCC3 domain-containing protein | location=TGME49_chrIb:92668-140198(+) | length=5081 | sequence_SO=chromosome | SO=protein_coding
CASP	Homo sapiens	CASP_2016_01_14_15_43_23_seqs_positive_mod0.A.A.A.1.A.B.1.A.1.A.1.A.A.A.1.A.	Pichia pastoris	36368	2.70E-78	NP_001904.2 protein CASP isoform b [Homo sapiens]	3.62E-38	N/A	N/A	N/A
CASP	Homo sapiens	CASP_2016_01_14_15_43_23_seqs_positive_mod0.A.A.A.1.A.B.1.A.1.A.1.A.A.A.1.A.	Pichia pastoris	36368	2.70E-78	NP_001904.2 protein CASP isoform b [Homo sapiens]	3.62E-38	N/A	N/A	N/A
CASP	Homo sapiens	CASP_2016_01_14_15_43_23_seqs_positive_mod0.A.A.A.1.A.B.1.A.1.A.1.A.A.A.1.A.	Polysphondylium pallidum	PPA1369094	1.30E-136	XP_005250211.1 PREDICTED: protein CASP isoform X7 [Homo sapiens]	3.06E-40	N/A	N/A	N/A
CASP	Homo sapiens	CASP_2016_01_14_15_43_23_seqs_positive_mod0.A.A.A.1.A.B.1.A.1.A.1.A.A.A.1.A.	Polysphondylium pallidum	PPA1369094	1.30E-136	XP_005250211.1 PREDICTED: protein CASP isoform X7 [Homo sapiens]	3.06E-40	N/A	N/A	N/A
CASP	Homo sapiens	CASP_2016_01_14_15_43_23_seqs_positive_mod0.A.A.A.1.A.B.1.A.1.A.1.A.A.A.1.A.	Rattus norvegicus	XP_003751208.1	2.30E-291	NP_001189472.1 protein CASP isoform d [Homo sapiens]	0	N/A	N/A	N/A
CASP	Homo sapiens	CASP_2016_01_14_15_43_23_seqs_positive_mod0.A.A.A.1.A.B.1.A.1.A.1.A.A.A.1.A.	Rattus norvegicus	XP_008767387.1	3.70E-287	XP_006715919.1 PREDICTED: protein CASP isoform X9 [Homo sapiens]	0	N/A	N/A	N/A
CASP	Homo sapiens	CASP_2016_01_14_15_43_23_seqs_positive_mod0.A.A.A.1.A.B.1.A.1.A.1.A.A.A.1.A.	Rattus norvegicus	XP_347164.4	1.30E-283	XP_005250207.1 PREDICTED: protein CASP isoform X1 [Homo sapiens]	0	N/A	N/A	N/A
CASP	Homo sapiens	CASP_2016_01_14_15_43_23_seqs_positive_mod0.A.A.A.1.A.B.1.A.1.A.1.A.A.A.1.A.	Rattus norvegicus	XP_006249265.1	4.70E-283	XP_006715917.1 PREDICTED: protein CASP isoform X3 [Homo sapiens]	0	N/A	N/A	N/A
CASP	Homo sapiens	CASP_2016_01_14_15_43_23_seqs_positive_mod0.A.A.A.1.A.B.1.A.1.A.1.A.A.A.1.A.	Rattus norvegicus	XP_006249264.1	5.80E-280	XP_005250208.1 PREDICTED: protein CASP isoform X2 [Homo sapiens]	0	N/A	N/A	N/A
CASP	Homo sapiens	CASP_2016_01_14_15_43_23_seqs_positive_mod0.A.A.A.1.A.B.1.A.1.A.1.A.A.A.1.A.	Rattus norvegicus	XP_003751209.1	1.40E-277	XP_011514127.1 PREDICTED: protein CASP isoform X6 [Homo sapiens]	0	N/A	N/A	N/A
CASP	Homo sapiens	CASP_2016_01_14_15_43_23_seqs_positive_mod0.A.A.A.1.A.B.1.A.1.A.1.A.A.A.1.A.	Rattus norvegicus	XP_006249266.1	8.20E-270	XP_011514125.1 PREDICTED: protein CASP isoform X4 [Homo sapiens]	0	N/A	N/A	N/A
CASP	Homo sapiens	CASP_2016_01_14_15_43_23_seqs_positive_mod0.A.A.A.1.A.B.1.A.1.A.1.A.A.A.1.A.	Rattus norvegicus	XP_006249267.1	3.60E-266	XP_011514126.1 PREDICTED: protein CASP isoform X5 [Homo sapiens]	0	N/A	N/A	N/A
CASP	Homo sapiens	CASP_2016_01_14_15_43_23_seqs_positive_mod0.A.A.A.1.A.B.1.A.1.A.1.A.A.A.1.A.	Rattus norvegicus	XP_008767390.1	4.90E-266	NP_001904.2 protein CASP isoform b [Homo sapiens]	0	N/A	N/A	N/A
CASP	Homo sapiens	CASP_2016_01_14_15_43_23_seqs_positive_mod0.A.A.A.1.A.B.1.A.1.A.1.A.A.A.1.A.	Rattus norvegicus	XP_006249268.1	8.60E-263	NP_852477.1 protein CASP isoform c [Homo sapiens]	0	N/A	N/A	N/A
CASP	Homo sapiens	CASP_2016_01_14_15_43_23_seqs_positive_mod0.A.A.A.1.A.B.1.A.1.A.1.A.A.A.1.A.	Rattus norvegicus	XP_008767388.1	2.40E-259	XP_005250211.1 PREDICTED: protein CASP isoform X7 [Homo sapiens]	0	N/A	N/A	N/A
CASP	Homo sapiens	CASP_2016_01_14_15_43_23_seqs_positive_mod0.A.A.A.1.A.B.1.A.1.A.1.A.A.A.1.A.	Rattus norvegicus	XP_008767389.1	4.30E-256	XP_006715918.1 PREDICTED: protein CASP isoform X8 [Homo sapiens]	0	N/A	N/A	N/A
CASP	Homo sapiens	CASP_2016_01_14_15_43_23_seqs_positive_mod0.A.A.A.1.A.B.1.A.1.A.1.A.A.A.1.A.	Rattus norvegicus	XP_008767441.1	1.50E-208	XP_011536366.1 PREDICTED: homeobox protein cut-like 2 isoform X4 [Homo sapiens]	0	N/A	N/A	N/A
CASP	Homo sapiens	CASP_2016_01_14_15_43_23_seqs_positive_mod0.A.A.A.1.A.B.1.A.1.A.1.A.A.A.1.A.	Rattus norvegicus	NP_001258309.1	2.60E-191	NP_056082.2 homeobox protein cut-like 2 [Homo sapiens]	0	N/A	N/A	N/A
CASP	Homo sapiens	CASP_2016_01_14_15_43_23_seqs_positive_mod0.A.A.A.1.A.B.1.A.1.A.1.A.A.A.1.A.	Rattus norvegicus	XP_008767438.1	1.10E-167	XP_011536374.1 PREDICTED: homeobox protein cut-like 2 isoform X5 [Homo sapiens]	0	N/A	N/A	N/A
CASP	Homo sapiens	CASP_2016_01_14_15_43_23_seqs_positive_mod0.A.A.A.1.A.B.1.A.1.A.1.A.A.A.1.A.	Rattus norvegicus	XP_008767440.1	1.10E-167	XP_011536366.1 PREDICTED: homeobox protein cut-like 2 isoform X4 [Homo sapiens]	0	N/A	N/A	N/A
CASP	Homo sapiens	CASP_2016_01_14_15_43_23_seqs_positive_mod0.A.A.A.1.A.B.1.A.1.A.1.A.A.A.1.A.	Rattus norvegicus	XP_008767437.1	3.90E-165	XP_011536366.1 PREDICTED: homeobox protein cut-like 2 isoform X4 [Homo sapiens]	0	N/A	N/A	N/A
CASP	Homo sapiens	CASP_2016_01_14_15_43_23_seqs_positive_mod0.A.A.A.1.A.B.1.A.1.A.1.A.A.A.1.A.	Rattus norvegicus	XP_008767439.1	4.20E-165	XP_011536366.1 PREDICTED: homeobox protein cut-like 2 isoform X4 [Homo sapiens]	0	N/A	N/A	N/A
CASP	Homo sapiens	CASP_2016_01_14_15_43_23_seqs_positive_mod0.A.A.A.1.A.B.1.A.1.A.1.A.A.A.1.A.	Rattus norvegicus	XP_003751208.1	2.30E-291	NP_001189472.1 protein CASP isoform d [Homo sapiens]	0	N/A	N/A	N/A
CASP	Homo sapiens	CASP_2016_01_14_15_43_23_seqs_positive_mod0.A.A.A.1.A.B.1.A.1.A.1.A.A.A.1.A.	Rattus norvegicus	XP_008767387.1	3.70E-287	XP_006715919.1 PREDICTED: protein CASP isoform X9 [Homo sapiens]	0	N/A	N/A	N/A
CASP	Homo sapiens	CASP_2016_01_14_15_43_23_seqs_positive_mod0.A.A.A.1.A.B.1.A.1.A.1.A.A.A.1.A.	Rattus norvegicus	XP_347164.4	1.30E-283	XP_005250207.1 PREDICTED: protein CASP isoform X1 [Homo sapiens]	0	N/A	N/A	N/A
CASP	Homo sapiens	CASP_2016_01_14_15_43_23_seqs_positive_mod0.A.A.A.1.A.B.1.A.1.A.1.A.A.A.1.A.	Rattus norvegicus	XP_006249265.1	4.70E-283	XP_006715917.1 PREDICTED: protein CASP isoform X3 [Homo sapiens]	0	N/A	N/A	N/A
CASP	Homo sapiens	CASP_2016_01_14_15_43_23_seqs_positive_mod0.A.A.A.1.A.B.1.A.1.A.1.A.A.A.1.A.	Rattus norvegicus	XP_006249264.1	5.80E-280	XP_005250208.1 PREDICTED: protein CASP isoform X2 [Homo sapiens]	0	N/A	N/A	N/A
CASP	Homo sapiens	CASP_2016_01_14_15_43_23_seqs_positive_mod0.A.A.A.1.A.B.1.A.1.A.1.A.A.A.1.A.	Rattus norvegicus	XP_003751209.1	1.40E-277	XP_011514127.1 PREDICTED: protein CASP isoform X6 [Homo sapiens]	0	N/A	N/A	N/A
CASP	Homo sapiens	CASP_2016_01_14_15_43_23_seqs_positive_mod0.A.A.A.1.A.B.1.A.1.A.1.A.A.A.1.A.	Rattus norvegicus	XP_006249266.1	8.20E-270	XP_011514125.1 PREDICTED: protein CASP isoform X4 [Homo sapiens]	0	N/A	N/A	N/A
CASP	Homo sapiens	CASP_2016_01_14_15_43_23_seqs_positive_mod0.A.A.A.1.A.B.1.A.1.A.1.A.A.A.1.A.	Rattus norvegicus	XP_006249267.1	3.60E-266	XP_011514126.1 PREDICTED: protein CASP isoform X5 [Homo sapiens]	0	N/A	N/A	N/A
CASP	Homo sapiens	CASP_2016_01_14_15_43_23_seqs_positive_mod0.A.A.A.1.A.B.1.A.1.A.1.A.A.A.1.A.	Rattus norvegicus	XP_008767390.1	4.90E-266	NP_001904.2 protein CASP isoform b [Homo sapiens]	0	N/A	N/A	N/A
CASP	Homo sapiens	CASP_2016_01_14_15_43_23_seqs_positive_mod0.A.A.A.1.A.B.1.A.1.A.1.A.A.A.1.A.	Rattus norvegicus	XP_006249268.1	8.60E-263	NP_852477.1 protein CASP isoform c [Homo sapiens]	0	N/A	N/A	N/A
CASP	Homo sapiens	CASP_2016_01_14_15_43_23_seqs_positive_mod0.A.A.A.1.A.B.1.A.1.A.1.A.A.A.1.A.	Rattus norvegicus	XP_008767388.1	2.40E-259	XP_005250211.1 PREDICTED: protein CASP isoform X7 [Homo sapiens]	0	N/A	N/A	N/A
CASP	Homo sapiens	CASP_2016_01_14_15_43_23_seqs_positive_mod0.A.A.A.1.A.B.1.A.1.A.1.A.A.A.1.A.	Rattus norvegicus	XP_008767389.1	4.30E-256	XP_006715918.1 PREDICTED: protein CASP isoform X8 [Homo sapiens]	0	N/A	N/A	N/A
CASP	Homo sapiens	CASP_2016_01_14_15_43_23_seqs_positive_mod0.A.A.A.1.A.B.1.A.1.A.1.A.A.A.1.A.	Rattus norvegicus	XP_008767441.1	1.50E-208	XP_011536366.1 PREDICTED: homeobox protein cut-like 2 isoform X4 [Homo sapiens]	0	N/A	N/A	N/A
CASP	Homo sapiens	CASP_2016_01_14_15_43_23_seqs_positive_mod0.A.A.A.1.A.B.1.A.1.A.1.A.A.A.1.A.	Rattus norvegicus	NP_001258309.1	2.60E-191	NP_056082.2 homeobox protein cut-like 2 [Homo sapiens]	0	N/A	N/A	N/A
CASP	Homo sapiens	CASP_2016_01_14_15_43_23_seqs_positive_mod0.A.A.A.1.A.B.1.A.1.A.1.A.A.A.1.A.	Rattus norvegicus	XP_008767438.1	1.10E-167	XP_011536374.1 PREDICTED: homeobox protein cut-like 2 isoform X5 [Homo sapiens]	0	N/A	N/A	N/A
CASP	Homo sapiens	CASP_2016_01_14_15_43_23_seqs_positive_mod0.A.A.A.1.A.B.1.A.1.A.1.A.A.A.1.A.	Rattus norvegicus	XP_008767440.1	1.10E-167	XP_011536366.1 PREDICTED: homeobox protein cut-like 2 isoform X4 [Homo sapiens]	0	N/A	N/A	N/A
CASP	Homo sapiens	CASP_2016_01_14_15_43_23_seqs_positive_mod0.A.A.A.1.A.B.1.A.1.A.1.A.A.A.1.A.	Rattus norvegicus	XP_008767437.1	3.90E-165	XP_011536366.1 PREDICTED: homeobox protein cut-like 2 isoform X4 [Homo sapiens]	0	N/A	N/A	N/A
CASP	Homo sapiens	CASP_2016_01_14_15_43_23_seqs_positive_mod0.A.A.A.1.A.B.1.A.1.A.1.A.A.A.1.A.	Rattus norvegicus	XP_008767439.1	4.20E-165	XP_011536366.1 PREDICTED: homeobox protein cut-like 2 isoform X4 [Homo sapiens]	0	N/A	N/A	N/A
CASP	Homo sapiens	CASP_2016_01_14_15_43_23_seqs_positive_mod0.A.A.A.1.A.B.1.A.1.A.1.A.A.A.1.A.	Reticulomyxa filosa	ETO36029	3.20E-25	XP_006715918.1 PREDICTED: protein CASP isoform X8 [Homo sapiens]	1.09E-11	8.688703409	2.301272214	XP_011514918.1 PREDICTED: cortactin-binding protein 2 isoform X4 [Homo sapiens]
CASP	Homo sapiens	CASP_2016_01_14_15_43_23_seqs_positive_mod0.A.A.A.1.A.B.1.A.1.A.1.A.A.A.1.A.	Reticulomyxa filosa	ETO36031	3.30E-22	XP_005250211.1 PREDICTED: protein CASP isoform X7 [Homo sapiens]	0.000325745	N/A	N/A	N/A
CASP	Homo sapiens	CASP_2016_01_14_15_43_23_seqs_positive_mod0.A.A.A.1.A.B.1.A.1.A.1.A.A.A.1.A.	Reticulomyxa filosa	ETO36029	3.20E-25	XP_006715918.1 PREDICTED: protein CASP isoform X8 [Homo sapiens]	1.09E-11	8.688703409	2.301272214	XP_011514918.1 PREDICTED: cortactin-binding protein 2 isoform X4 [Homo sapiens]
CASP	Homo sapiens	CASP_2016_01_14_15_43_23_seqs_positive_mod0.A.A.A.1.A.B.1.A.1.A.1.A.A.A.1.A.	Reticulomyxa filosa	ETO36031	3.30E-22	XP_005250211.1 PREDICTED: protein CASP isoform X7 [Homo sapiens]	0.000325745	N/A	N/A	N/A
CASP	Homo sapiens	CASP_2016_01_14_15_43_23_seqs_positive_mod0.A.A.A.1.A.B.1.A.1.A.1.A.A.A.1.A.	Saccharomyces cerevisiae	NP_012742.1	9.90E-126	NP_852477.1 protein CASP isoform c [Homo sapiens]	3.93E-54	N/A	N/A	N/A
CASP	Homo sapiens	CASP_2016_01_14_15_43_23_seqs_positive_mod0.A.A.A.1.A.B.1.A.1.A.1.A.A.A.1.A.	Saccharomyces cerevisiae	NP_012742.1	9.90E-126	NP_852477.1 protein CASP isoform c [Homo sapiens]	3.93E-54	N/A	N/A	N/A
CASP	Homo sapiens	CASP_2016_01_14_15_43_23_seqs_positive_mod0.A.A.A.1.A.B.1.A.1.A.1.A.A.A.1.A.	Salpingoeca rosetta	PTSG_00349T0	2.50E-157	NP_852477.1 protein CASP isoform c [Homo sapiens]	2.56E-98	N/A	N/A	N/A
CASP	Homo sapiens	CASP_2016_01_14_15_43_23_seqs_positive_mod0.A.A.A.1.A.B.1.A.1.A.1.A.A.A.1.A.	Salpingoeca rosetta	PTSG_00349T0	2.50E-157	NP_852477.1 protein CASP isoform c [Homo sapiens]	2.56E-98	N/A	N/A	N/A
CASP	Homo sapiens	CASP_2016_01_14_15_43_23_seqs_positive_mod0.A.A.A.1.A.B.1.A.1.A.1.A.A.A.1.A.	Schizosaccharomyces pombe	SPCC364.04c	5.00E-106	NP_001904.2 protein CASP isoform b [Homo sapiens]	8.14E-48	N/A	N/A	N/A
CASP	Homo sapiens	CASP_2016_01_14_15_43_23_seqs_positive_mod0.A.A.A.1.A.B.1.A.1.A.1.A.A.A.1.A.	Schizosaccharomyces pombe	SPCC364.04c	5.00E-106	NP_001904.2 protein CASP isoform b [Homo sapiens]	8.14E-48	N/A	N/A	N/A
CASP	Homo sapiens	CASP_2016_01_14_15_43_23_seqs_positive_mod0.A.A.A.1.A.B.1.A.1.A.1.A.A.A.1.A.	Sphaeroforma arctica	SARC_09314T0	6.70E-15	XP_005250211.1 PREDICTED: protein CASP isoform X7 [Homo sapiens]	2.05E-06	N/A	N/A	N/A
CASP	Homo sapiens	CASP_2016_01_14_15_43_23_seqs_positive_mod0.A.A.A.1.A.B.1.A.1.A.1.A.A.A.1.A.	Sphaeroforma arctica	SARC_09314T0	6.70E-15	XP_005250211.1 PREDICTED: protein CASP isoform X7 [Homo sapiens]	2.05E-06	N/A	N/A	N/A
CASP	Homo sapiens	CASP_2016_01_14_15_43_23_seqs_positive_mod0.A.A.A.1.A.B.1.A.1.A.1.A.A.A.1.A.	Thalassiosira pseudonana	24863	1.40E-146	NP_001189475.1 protein CASP isoform g [Homo sapiens]	6.12E-17	N/A	N/A	N/A
CASP	Homo sapiens	CASP_2016_01_14_15_43_23_seqs_positive_mod0.A.A.A.1.A.B.1.A.1.A.1.A.A.A.1.A.	Thalassiosira pseudonana	24863	1.40E-146	NP_001189475.1 protein CASP isoform g [Homo sapiens]	6.12E-17	N/A	N/A	N/A
CASP	Toxoplasma gondii	CASP_2016_01_14_15_43_23_seqs_positive_mod0.A.A.A.1.A.B.1.A.1.A.1.A.A.A.1.A.	Thalassiosira pseudonana	24863	1.40E-146	TGME49_278890 | organism=Toxoplasma_gondii_ME49 | product=hypothetical protein | location=TGME49_chrXII:5776642-5784294(+) | length=1103 | sequence_SO=chromosome | SO=protein_coding	1.41E-06	N/A	N/A	N/A
CASP	Homo sapiens	CASP_2016_01_14_15_43_23_seqs_positive_mod0.A.A.A.1.A.B.1.A.1.A.1.A.A.A.1.A.	Thecamonas trahens	AMSG_09790T0	6.80E-164	NP_852477.1 protein CASP isoform c [Homo sapiens]	6.84E-70	N/A	N/A	N/A
CASP	Homo sapiens	CASP_2016_01_14_15_43_23_seqs_positive_mod0.A.A.A.1.A.B.1.A.1.A.1.A.A.A.1.A.	Thecamonas trahens	AMSG_03875T1	7.10E-31	XP_011514125.1 PREDICTED: protein CASP isoform X4 [Homo sapiens]	0.022643	N/A	N/A	N/A
CASP	Homo sapiens	CASP_2016_01_14_15_43_23_seqs_positive_mod0.A.A.A.1.A.B.1.A.1.A.1.A.A.A.1.A.	Thecamonas trahens	AMSG_03875T0	4.30E-30	XP_011514126.1 PREDICTED: protein CASP isoform X5 [Homo sapiens]	0.0168116	N/A	N/A	N/A
CASP	Homo sapiens	CASP_2016_01_14_15_43_23_seqs_positive_mod0.A.A.A.1.A.B.1.A.1.A.1.A.A.A.1.A.	Thecamonas trahens	AMSG_09790T0	6.80E-164	NP_852477.1 protein CASP isoform c [Homo sapiens]	6.84E-70	N/A	N/A	N/A
CASP	Homo sapiens	CASP_2016_01_14_15_43_23_seqs_positive_mod0.A.A.A.1.A.B.1.A.1.A.1.A.A.A.1.A.	Thecamonas trahens	AMSG_03875T1	7.10E-31	XP_011514125.1 PREDICTED: protein CASP isoform X4 [Homo sapiens]	0.022643	N/A	N/A	N/A
CASP	Homo sapiens	CASP_2016_01_14_15_43_23_seqs_positive_mod0.A.A.A.1.A.B.1.A.1.A.1.A.A.A.1.A.	Thecamonas trahens	AMSG_03875T0	4.30E-30	XP_011514126.1 PREDICTED: protein CASP isoform X5 [Homo sapiens]	0.0168116	N/A	N/A	N/A
CASP	Homo sapiens	CASP_2016_01_14_15_43_23_seqs_positive_mod0.A.A.A.1.A.B.1.A.1.A.1.A.A.A.1.A.	Toxoplasma gondii	TGME49_278890	1.30E-157	XP_006715917.1 PREDICTED: protein CASP isoform X3 [Homo sapiens]	2.27E-08	4.635475654	0.376023155	XP_011542609.1 PREDICTED: serine/threonine-protein kinase MRCK alpha isoform X5 [Homo sapiens]
CASP	Homo sapiens	CASP_2016_01_14_15_43_23_seqs_positive_mod0.A.A.A.1.A.B.1.A.1.A.1.A.A.A.1.A.	Toxoplasma gondii	TGME49_278890	1.30E-157	XP_006715917.1 PREDICTED: protein CASP isoform X3 [Homo sapiens]	2.27E-08	4.635475654	0.376023155	XP_011542609.1 PREDICTED: serine/threonine-protein kinase MRCK alpha isoform X5 [Homo sapiens]
CASP	Toxoplasma gondii	CASP_2016_01_14_15_43_23_seqs_positive_mod0.A.A.A.1.A.B.1.A.1.A.1.A.A.A.1.A.	Toxoplasma gondii	TGME49_278890	1.30E-157	TGME49_278890 | organism=Toxoplasma_gondii_ME49 | product=hypothetical protein | location=TGME49_chrXII:5776642-5784294(+) | length=1103 | sequence_SO=chromosome | SO=protein_coding	0	N/A	N/A	N/A
CASP	Homo sapiens	CASP_2016_01_14_15_43_23_seqs_positive_mod0.A.A.A.1.A.B.1.A.1.A.1.A.A.A.1.A.	Ustilago maydis	6284	3.60E-160	NP_852477.1 protein CASP isoform c [Homo sapiens]	3.57E-71	N/A	N/A	N/A
CASP	Homo sapiens	CASP_2016_01_14_15_43_23_seqs_positive_mod0.A.A.A.1.A.B.1.A.1.A.1.A.A.A.1.A.	Ustilago maydis	6284	3.60E-160	NP_852477.1 protein CASP isoform c [Homo sapiens]	3.57E-71	N/A	N/A	N/A
CASP	Homo sapiens	CASP_2016_01_14_15_43_23_seqs_positive_mod0.A.A.A.1.A.B.1.A.1.A.1.A.A.A.1.A.	Vitrella brassicaformis	Vbra_18869	3.30E-141	NP_852477.1 protein CASP isoform c [Homo sapiens]	2.30E-49	N/A	N/A	N/A
CASP	Homo sapiens	CASP_2016_01_14_15_43_23_seqs_positive_mod0.A.A.A.1.A.B.1.A.1.A.1.A.A.A.1.A.	Vitrella brassicaformis	Vbra_18869	3.30E-141	NP_852477.1 protein CASP isoform c [Homo sapiens]	2.30E-49	N/A	N/A	N/A
CASP	Toxoplasma gondii	CASP_2016_01_14_15_43_23_seqs_positive_mod0.A.A.A.1.A.B.1.A.1.A.1.A.A.A.1.A.	Vitrella brassicaformis	Vbra_18869	3.30E-141	TGME49_278890 | organism=Toxoplasma_gondii_ME49 | product=hypothetical protein | location=TGME49_chrXII:5776642-5784294(+) | length=1103 | sequence_SO=chromosome | SO=protein_coding	1.53E-11	9.079056528	9.079056528	TGME49_280770 | organism=Toxoplasma_gondii_ME49 | product=regulator of chromosome condensation (RCC1) repeat-containing protein | location=TGME49_chrVIIa:100368-115041(+) | length=1933 | sequence_SO=chromosome | SO=protein_coding
CASP	Homo sapiens	CASP_2016_01_14_15_43_23_seqs_positive_mod0.A.A.A.1.A.B.1.A.1.A.1.A.A.A.1.A.	Volvox carteri	Vocar20005480m	2.90E-129	NP_852477.1 protein CASP isoform c [Homo sapiens]	9.34E-53	N/A	N/A	N/A
CASP	Homo sapiens	CASP_2016_01_14_15_43_23_seqs_positive_mod0.A.A.A.1.A.B.1.A.1.A.1.A.A.A.1.A.	Volvox carteri	Vocar20011799m	2.20E-122	XP_006715918.1 PREDICTED: protein CASP isoform X8 [Homo sapiens]	4.58E-10	7.741430951	3.596114282	NP_006026.3 serine/threonine-protein kinase MRCK beta [Homo sapiens]
CASP	Homo sapiens	CASP_2016_01_14_15_43_23_seqs_positive_mod0.A.A.A.1.A.B.1.A.1.A.1.A.A.A.1.A.	Volvox carteri	Vocar20005480m	2.90E-129	NP_852477.1 protein CASP isoform c [Homo sapiens]	9.34E-53	N/A	N/A	N/A
CASP	Homo sapiens	CASP_2016_01_14_15_43_23_seqs_positive_mod0.A.A.A.1.A.B.1.A.1.A.1.A.A.A.1.A.	Volvox carteri	Vocar20011799m	2.20E-122	XP_006715918.1 PREDICTED: protein CASP isoform X8 [Homo sapiens]	4.58E-10	7.741430951	3.596114282	NP_006026.3 serine/threonine-protein kinase MRCK beta [Homo sapiens]
CASP	Homo sapiens	CASP_2016_01_14_15_43_23_seqs_positive_mod0.A.A.A.1.A.B.1.A.1.A.1.A.A.A.1.A.	Xenopus tropicalis	188111	6.20E-188	NP_853530.2 protein CASP isoform a [Homo sapiens]	0	N/A	N/A	N/A
CASP	Homo sapiens	CASP_2016_01_14_15_43_23_seqs_positive_mod0.A.A.A.1.A.B.1.A.1.A.1.A.A.A.1.A.	Xenopus tropicalis	204412	4.20E-171	XP_011536365.1 PREDICTED: homeobox protein cut-like 2 isoform X3 [Homo sapiens]	0	N/A	N/A	N/A
CASP	Homo sapiens	CASP_2016_01_14_15_43_23_seqs_positive_mod0.A.A.A.1.A.B.1.A.1.A.1.A.A.A.1.A.	Xenopus tropicalis	411986	6.40E-62	NP_001189474.1 protein CASP isoform f [Homo sapiens]	1.54E-127	N/A	N/A	N/A
CASP	Homo sapiens	CASP_2016_01_14_15_43_23_seqs_positive_mod0.A.A.A.1.A.B.1.A.1.A.1.A.A.A.1.A.	Xenopus tropicalis	188111	6.20E-188	NP_853530.2 protein CASP isoform a [Homo sapiens]	0	N/A	N/A	N/A
CASP	Homo sapiens	CASP_2016_01_14_15_43_23_seqs_positive_mod0.A.A.A.1.A.B.1.A.1.A.1.A.A.A.1.A.	Xenopus tropicalis	204412	4.20E-171	XP_011536365.1 PREDICTED: homeobox protein cut-like 2 isoform X3 [Homo sapiens]	0	N/A	N/A	N/A
CASP	Homo sapiens	CASP_2016_01_14_15_43_23_seqs_positive_mod0.A.A.A.1.A.B.1.A.1.A.1.A.A.A.1.A.	Xenopus tropicalis	411986	6.40E-62	NP_001189474.1 protein CASP isoform f [Homo sapiens]	1.54E-127	N/A	N/A	N/A
CASP	Homo sapiens	CASP_2016_01_14_15_43_23_seqs_positive_mod0.A.A.A.1.A.B.1.A.1.A.1.A.A.A.1.A.	Yarrowia lipolytica	66806	3.80E-120	NP_852477.1 protein CASP isoform c [Homo sapiens]	9.16E-57	N/A	N/A	N/A
CASP	Homo sapiens	CASP_2016_01_14_15_43_23_seqs_positive_mod0.A.A.A.1.A.B.1.A.1.A.1.A.A.A.1.A.	Yarrowia lipolytica	66806	3.80E-120	NP_852477.1 protein CASP isoform c [Homo sapiens]	9.16E-57	N/A	N/A	N/A
CG-NAP	Homo sapiens	CG-NAP_2016_01_14_15_43_23_seqs_positive_mod0.A.3.A.	Botryllus schlosseri	Boschl.CG.Botznik2013.chrUn.g04002.01.p	3.00E-16	XP_006715890.1 PREDICTED: A-kinase anchor protein 9 isoform X11 [Homo sapiens]	9.22E-07	N/A	N/A	N/A
CG-NAP	Homo sapiens	CG-NAP_2016_01_14_15_43_23_seqs_positive_mod0.A.3.A.	Branchiostoma floridae	141041	6.80E-68	XP_011514024.1 PREDICTED: A-kinase anchor protein 9 isoform X14 [Homo sapiens]	2.85E-33	4.26991117	4.158624507	XP_005261186.1 PREDICTED: pericentrin isoform X4 [Homo sapiens]	*Also see XP_019625483.1 PREDICTED: A-kinase anchor protein 9-like [Branchiostoma belcheri] in the NCBI protein database.
CG-NAP	Homo sapiens	CG-NAP_2016_01_14_15_43_23_seqs_positive_mod0.A.3.A.	Callorhinchus milii	XP_007895731.1	0	XP_011514012.1 PREDICTED: A-kinase anchor protein 9 isoform X2 [Homo sapiens]	0	231.2446358	231.2446358	XP_011527895.1 PREDICTED: pericentrin isoform X1 [Homo sapiens]
CG-NAP	Homo sapiens	CG-NAP_2016_01_14_15_43_23_seqs_positive_mod0.A.3.A.	Callorhinchus milii	XP_007895732.1	0	XP_011514012.1 PREDICTED: A-kinase anchor protein 9 isoform X2 [Homo sapiens]	0	231.3031356	231.3031356	NP_006022.3 pericentrin [Homo sapiens]
CG-NAP	Homo sapiens	CG-NAP_2016_01_14_15_43_23_seqs_positive_mod0.A.3.A.	Callorhinchus milii	XP_007895733.1	0	XP_011514015.1 PREDICTED: A-kinase anchor protein 9 isoform X5 [Homo sapiens]	0	231.4244112	231.4244112	XP_011527895.1 PREDICTED: pericentrin isoform X1 [Homo sapiens]
CG-NAP	Homo sapiens	CG-NAP_2016_01_14_15_43_23_seqs_positive_mod0.A.3.A.	Ciona savignyi	Cisavi.CG.ENS81.R44.365994-368182.08040.p|Cisavi.CG.ENS81.R44.365994-368182.08147.t	6.40E-16	XP_011514024.1 PREDICTED: A-kinase anchor protein 9 isoform X14 [Homo sapiens]	6.61E-08	2.858166585	2.837669589	XP_005261186.1 PREDICTED: pericentrin isoform X4 [Homo sapiens]	*Also see XP_018669133.1 PREDICTED: pericentrin-like [Ciona intestinalis] in the NCBI protein database.
CG-NAP	Homo sapiens	CG-NAP_2016_01_14_15_43_23_seqs_positive_mod0.A.3.A.	Danio rerio	XP_009292204.1	0	XP_011514021.1 PREDICTED: A-kinase anchor protein 9 isoform X10 [Homo sapiens]	3.30E-138	90.90114168	74.95878769	XP_011527896.1 PREDICTED: pericentrin isoform X2 [Homo sapiens]
CG-NAP	Homo sapiens	CG-NAP_2016_01_14_15_43_23_seqs_positive_mod0.A.3.A.	Gallus gallus	NP_997062.2	0	NP_005742.4 A-kinase anchor protein 9 isoform 2 [Homo sapiens]	0	230.7688955	230.7688955	NP_006022.3 pericentrin [Homo sapiens]
CG-NAP	Homo sapiens	CG-NAP_2016_01_14_15_43_23_seqs_positive_mod0.A.3.A.	Homo sapiens	NP_005742.4	0	NP_005742.4 A-kinase anchor protein 9 isoform 2 [Homo sapiens]	0	237.6774792	237.6774792	XP_011527896.1 PREDICTED: pericentrin isoform X2 [Homo sapiens]
CG-NAP	Homo sapiens	CG-NAP_2016_01_14_15_43_23_seqs_positive_mod0.A.3.A.	Homo sapiens	XP_011514020.1	0	XP_011514020.1 PREDICTED: A-kinase anchor protein 9 isoform X9 [Homo sapiens]	0	237.7565555	237.7565555	XP_011527895.1 PREDICTED: pericentrin isoform X1 [Homo sapiens]
CG-NAP	Homo sapiens	CG-NAP_2016_01_14_15_43_23_seqs_positive_mod0.A.3.A.	Homo sapiens	XP_011514016.1	0	XP_011514016.1 PREDICTED: A-kinase anchor protein 9 isoform X6 [Homo sapiens]	0	237.4292289	237.4292289	XP_011527896.1 PREDICTED: pericentrin isoform X2 [Homo sapiens]
CG-NAP	Homo sapiens	CG-NAP_2016_01_14_15_43_23_seqs_positive_mod0.A.3.A.	Homo sapiens	XP_011514012.1	0	XP_011514012.1 PREDICTED: A-kinase anchor protein 9 isoform X2 [Homo sapiens]	0	237.390071	237.390071	XP_005261181.1 PREDICTED: pericentrin isoform X3 [Homo sapiens]
CG-NAP	Homo sapiens	CG-NAP_2016_01_14_15_43_23_seqs_positive_mod0.A.3.A.	Homo sapiens	NP_671714.1	0	NP_671714.1 A-kinase anchor protein 9 isoform 3 [Homo sapiens]	0	237.8080847	237.8080847	XP_011527895.1 PREDICTED: pericentrin isoform X1 [Homo sapiens]
CG-NAP	Homo sapiens	CG-NAP_2016_01_14_15_43_23_seqs_positive_mod0.A.3.A.	Homo sapiens	XP_011514021.1	0	XP_011514021.1 PREDICTED: A-kinase anchor protein 9 isoform X10 [Homo sapiens]	0	237.7188586	237.7188586	XP_011527895.1 PREDICTED: pericentrin isoform X1 [Homo sapiens]
CG-NAP	Homo sapiens	CG-NAP_2016_01_14_15_43_23_seqs_positive_mod0.A.3.A.	Homo sapiens	XP_006715890.1	0	XP_006715890.1 PREDICTED: A-kinase anchor protein 9 isoform X11 [Homo sapiens]	0	237.7210609	237.7210609	XP_011527896.1 PREDICTED: pericentrin isoform X2 [Homo sapiens]
CG-NAP	Homo sapiens	CG-NAP_2016_01_14_15_43_23_seqs_positive_mod0.A.3.A.	Homo sapiens	XP_011514013.1	0	XP_011514013.1 PREDICTED: A-kinase anchor protein 9 isoform X3 [Homo sapiens]	0	238.1740569	238.1740569	XP_011527896.1 PREDICTED: pericentrin isoform X2 [Homo sapiens]
CG-NAP	Homo sapiens	CG-NAP_2016_01_14_15_43_23_seqs_positive_mod0.A.3.A.	Homo sapiens	XP_011514014.1	0	XP_011514014.1 PREDICTED: A-kinase anchor protein 9 isoform X4 [Homo sapiens]	0	238.1655559	238.1655559	XP_005261181.1 PREDICTED: pericentrin isoform X3 [Homo sapiens]
CG-NAP	Homo sapiens	CG-NAP_2016_01_14_15_43_23_seqs_positive_mod0.A.3.A.	Homo sapiens	XP_011514018.1	0	XP_011514018.1 PREDICTED: A-kinase anchor protein 9 isoform X7 [Homo sapiens]	0	238.3156891	238.3156891	XP_005261181.1 PREDICTED: pericentrin isoform X3 [Homo sapiens]
CG-NAP	Homo sapiens	CG-NAP_2016_01_14_15_43_23_seqs_positive_mod0.A.3.A.	Homo sapiens	XP_011514011.1	0	XP_011514011.1 PREDICTED: A-kinase anchor protein 9 isoform X1 [Homo sapiens]	0	238.109241	238.109241	XP_005261181.1 PREDICTED: pericentrin isoform X3 [Homo sapiens]
CG-NAP	Homo sapiens	CG-NAP_2016_01_14_15_43_23_seqs_positive_mod0.A.3.A.	Homo sapiens	XP_011514015.1	0	XP_011514015.1 PREDICTED: A-kinase anchor protein 9 isoform X5 [Homo sapiens]	0	238.2715303	238.2715303	XP_011527896.1 PREDICTED: pericentrin isoform X2 [Homo sapiens]
CG-NAP	Homo sapiens	CG-NAP_2016_01_14_15_43_23_seqs_positive_mod0.A.3.A.	Homo sapiens	XP_011514019.1	0	XP_011514019.1 PREDICTED: A-kinase anchor protein 9 isoform X8 [Homo sapiens]	0	238.0903145	238.0903145	NP_006022.3 pericentrin [Homo sapiens]
CG-NAP	Homo sapiens	CG-NAP_2016_01_14_15_43_23_seqs_positive_mod0.A.3.A.	Homo sapiens	XP_011514022.1	0	XP_011514022.1 PREDICTED: A-kinase anchor protein 9 isoform X12 [Homo sapiens]	0	265.0543487	265.0543487	XP_011527896.1 PREDICTED: pericentrin isoform X2 [Homo sapiens]
CG-NAP	Homo sapiens	CG-NAP_2016_01_14_15_43_23_seqs_positive_mod0.A.3.A.	Homo sapiens	XP_011514024.1	0	XP_011514024.1 PREDICTED: A-kinase anchor protein 9 isoform X14 [Homo sapiens]	0	237.6023628	237.6023628	NP_006022.3 pericentrin [Homo sapiens]
CG-NAP	Homo sapiens	CG-NAP_2016_01_14_15_43_23_seqs_positive_mod0.A.3.A.	Homo sapiens	XP_011514023.1	0	XP_011514023.1 PREDICTED: A-kinase anchor protein 9 isoform X13 [Homo sapiens]	0	237.622644	237.622644	NP_006022.3 pericentrin [Homo sapiens]
CG-NAP	Homo sapiens	CG-NAP_2016_01_14_15_43_23_seqs_positive_mod0.A.3.A.	Petromyzon marinus	ENSPMAP00000008404.1	0	XP_011514022.1 PREDICTED: A-kinase anchor protein 9 isoform X12 [Homo sapiens]	4.09E-83	42.37569702	20.15026195	XP_005261181.1 PREDICTED: pericentrin isoform X3 [Homo sapiens]
CG-NAP	Homo sapiens	CG-NAP_2016_01_14_15_43_23_seqs_positive_mod0.A.3.A.	Petromyzon marinus	ENSPMAP00000008409.1	5.60E-158	XP_011514023.1 PREDICTED: A-kinase anchor protein 9 isoform X13 [Homo sapiens]	2.79E-78	57.03520691	39.34136473	XP_005261181.1 PREDICTED: pericentrin isoform X3 [Homo sapiens]
CG-NAP	Homo sapiens	CG-NAP_2016_01_14_15_43_23_seqs_positive_mod0.A.3.A.	Rattus norvegicus	XP_008760908.1	0	NP_005742.4 A-kinase anchor protein 9 isoform 2 [Homo sapiens]	0	242.730195	242.730195	NP_006022.3 pericentrin [Homo sapiens]
CG-NAP	Homo sapiens	CG-NAP_2016_01_14_15_43_23_seqs_positive_mod0.A.3.A.	Rattus norvegicus	XP_006236085.1	0	NP_005742.4 A-kinase anchor protein 9 isoform 2 [Homo sapiens]	0	242.6659748	242.6659748	XP_011527896.1 PREDICTED: pericentrin isoform X2 [Homo sapiens]
CG-NAP	Homo sapiens	CG-NAP_2016_01_14_15_43_23_seqs_positive_mod0.A.3.A.	Rattus norvegicus	XP_008760907.1	0	XP_011514012.1 PREDICTED: A-kinase anchor protein 9 isoform X2 [Homo sapiens]	0	242.6162654	242.6162654	XP_005261181.1 PREDICTED: pericentrin isoform X3 [Homo sapiens]
CG-NAP	Homo sapiens	CG-NAP_2016_01_14_15_43_23_seqs_positive_mod0.A.3.A.	Rattus norvegicus	XP_006236087.1	0	NP_005742.4 A-kinase anchor protein 9 isoform 2 [Homo sapiens]	0	242.7708469	242.7708469	NP_006022.3 pericentrin [Homo sapiens]
CG-NAP	Homo sapiens	CG-NAP_2016_01_14_15_43_23_seqs_positive_mod0.A.3.A.	Rattus norvegicus	NP_001032170.2	0	XP_011514016.1 PREDICTED: A-kinase anchor protein 9 isoform X6 [Homo sapiens]	0	242.7928538	242.7928538	NP_006022.3 pericentrin [Homo sapiens]
CG-NAP	Homo sapiens	CG-NAP_2016_01_14_15_43_23_seqs_positive_mod0.A.3.A.	Xenopus tropicalis	331218	0	XP_011514016.1 PREDICTED: A-kinase anchor protein 9 isoform X6 [Homo sapiens]	0	258.2646691	258.2646691	XP_005261186.1 PREDICTED: pericentrin isoform X4 [Homo sapiens]
CG-NAP	Homo sapiens	CG-NAP_2016_01_14_15_43_23_seqs_positive_mod0.A.3.A.	Xenopus tropicalis	331296	0	XP_011514022.1 PREDICTED: A-kinase anchor protein 9 isoform X12 [Homo sapiens]	0	296.6076534	296.6076534	XP_011527896.1 PREDICTED: pericentrin isoform X2 [Homo sapiens]
G63	Trypanosoma brucei	G63_2017_05_18_11_53_36_seqs_positive_mod0.1.	Bodo saltans	BS67285	1.80E-264	Tb927.11.6840 | organism=Trypanosoma_brucei_TREU927 | product=hypothetical protein conserved | location=Tb927_11_v5.1:1929525-1931159(-) | length=544 | sequence_SO=chromosome | SO=protein_coding	1.78E-19	N/A	N/A	N/A
G63	Trypanosoma brucei	G63_2017_05_18_11_53_36_seqs_positive_mod0.1.	Leishmania major	LmjF.11.0370	4.80E-273	Tb927.11.6840 | organism=Trypanosoma_brucei_TREU927 | product=hypothetical protein conserved | location=Tb927_11_v5.1:1929525-1931159(-) | length=544 | sequence_SO=chromosome | SO=protein_coding	1.68E-56	N/A	N/A	N/A
G63	Trypanosoma brucei	G63_2017_05_18_11_53_36_seqs_positive_mod0.1.	Trypanosoma brucei	Tb927.11.6840	1.80E-246	Tb927.11.6840 | organism=Trypanosoma_brucei_TREU927 | product=hypothetical protein conserved | location=Tb927_11_v5.1:1929525-1931159(-) | length=544 | sequence_SO=chromosome | SO=protein_coding	0	N/A	N/A	N/A
GCC185	Homo sapiens	GCC185_2016_01_14_15_43_23_seqs_positive_mod0.A.1.A.1.A.1.A.A.B.	Amphimedon queenslandica	2508053379	3.70E-251	NP_852118.1 GRIP and coiled-coil domain-containing protein 2 [Homo sapiens]	1.05E-55	39.15894709	37.39782758	XP_011510276.1 PREDICTED: RANBP2-like and GRIP domain-containing protein 5/6 isoform X5 [Homo sapiens]
GCC185	Homo sapiens	GCC185_2016_01_14_15_43_23_seqs_positive_mod0.A.1.A.1.A.1.A.A.B.	Caenorhabditis elegans	NP_001022749.1	1.50E-129	XP_006712933.1 PREDICTED: GRIP and coiled-coil domain-containing protein 2 isoform X3 [Homo sapiens]	6.32E-15	4.247436802	4.139640558	XP_011510276.1 PREDICTED: RANBP2-like and GRIP domain-containing protein 5/6 isoform X5 [Homo sapiens]
GCC185	Homo sapiens	GCC185_2016_01_14_15_43_23_seqs_positive_mod0.A.1.A.1.A.1.A.A.B.	Caenorhabditis elegans	NP_001022748.1	2.00E-129	XP_006712933.1 PREDICTED: GRIP and coiled-coil domain-containing protein 2 isoform X3 [Homo sapiens]	5.89E-15	4.27602688	4.145133966	NP_005045.2 RANBP2-like and GRIP domain-containing protein 5/6 isoform 1 [Homo sapiens]
GCC185	Homo sapiens	GCC185_2016_01_14_15_43_23_seqs_positive_mod0.A.1.A.1.A.1.A.A.B.	Callorhinchus milii	XP_007902604.1	0	NP_852118.1 GRIP and coiled-coil domain-containing protein 2 [Homo sapiens]	0	229.0711158	63.73530298	XP_011510274.1 PREDICTED: RANBP2-like and GRIP domain-containing protein 5/6 isoform X2 [Homo sapiens]
GCC185	Homo sapiens	GCC185_2016_01_14_15_43_23_seqs_positive_mod0.A.1.A.1.A.1.A.A.B.	Ciona intestinalis	285748	2.60E-235	NP_852118.1 GRIP and coiled-coil domain-containing protein 2 [Homo sapiens]	8.03E-59	36.26071079	35.29538536	XP_011510275.1 PREDICTED: RANBP2-like and GRIP domain-containing protein 5/6 isoform X3 [Homo sapiens]
GCC185	Homo sapiens	GCC185_2016_01_14_15_43_23_seqs_positive_mod0.A.1.A.1.A.1.A.A.B.	Ciona savignyi	Cisavi.CG.ENS81.R14.549914-560353.17113.p|Cisavi.CG.ENS81.R14.549914-560353.17296.t	1.40E-176	NP_852118.1 GRIP and coiled-coil domain-containing protein 2 [Homo sapiens]	9.91E-65	38.62175213	38.13411483	XP_011510275.1 PREDICTED: RANBP2-like and GRIP domain-containing protein 5/6 isoform X3 [Homo sapiens]
GCC185	Homo sapiens	GCC185_2016_01_14_15_43_23_seqs_positive_mod0.A.1.A.1.A.1.A.A.B.	Ciona savignyi	Cisavi.CG.ENS81.R14.555069-560365.17114.p|Cisavi.CG.ENS81.R14.555069-560365.17297.t	1.30E-137	XP_006712933.1 PREDICTED: GRIP and coiled-coil domain-containing protein 2 isoform X3 [Homo sapiens]	1.78E-58	30.69694338	30.64457973	XP_011510275.1 PREDICTED: RANBP2-like and GRIP domain-containing protein 5/6 isoform X3 [Homo sapiens]
GCC185	Homo sapiens	GCC185_2016_01_14_15_43_23_seqs_positive_mod0.A.1.A.1.A.1.A.A.B.	Danio rerio	XP_009302658.1	0	NP_852118.1 GRIP and coiled-coil domain-containing protein 2 [Homo sapiens]	0	253.8282796	253.8282796	XP_011510275.1 PREDICTED: RANBP2-like and GRIP domain-containing protein 5/6 isoform X3 [Homo sapiens]
GCC185	Homo sapiens	GCC185_2016_01_14_15_43_23_seqs_positive_mod0.A.1.A.1.A.1.A.A.B.	Drosophila melanogaster	FBpp0112136	1.00E-247	NP_852118.1 GRIP and coiled-coil domain-containing protein 2 [Homo sapiens]	1.78E-21	7.894394679	7.591461472	XP_011510276.1 PREDICTED: RANBP2-like and GRIP domain-containing protein 5/6 isoform X5 [Homo sapiens]
GCC185	Homo sapiens	GCC185_2016_01_14_15_43_23_seqs_positive_mod0.A.1.A.1.A.1.A.A.B.	Gallus gallus	XP_004938579.1	0	NP_852118.1 GRIP and coiled-coil domain-containing protein 2 [Homo sapiens]	0	218.0316912	218.0316912	XP_011510274.1 PREDICTED: RANBP2-like and GRIP domain-containing protein 5/6 isoform X2 [Homo sapiens]
GCC185	Homo sapiens	GCC185_2016_01_14_15_43_23_seqs_positive_mod0.A.1.A.1.A.1.A.A.B.	Gallus gallus	XP_425585.3	0	NP_852118.1 GRIP and coiled-coil domain-containing protein 2 [Homo sapiens]	0	217.9758411	217.9758411	XP_011510275.1 PREDICTED: RANBP2-like and GRIP domain-containing protein 5/6 isoform X3 [Homo sapiens]
GCC185	Homo sapiens	GCC185_2016_01_14_15_43_23_seqs_positive_mod0.A.1.A.1.A.1.A.A.B.	Hellobdella robusta	78291	2.20E-54	XP_006712934.1 PREDICTED: GRIP and coiled-coil domain-containing protein 2 isoform X1 [Homo sapiens]	1.95E-28	5.481811102	5.419342038	XP_011510276.1 PREDICTED: RANBP2-like and GRIP domain-containing protein 5/6 isoform X5 [Homo sapiens]
GCC185	Homo sapiens	GCC185_2016_01_14_15_43_23_seqs_positive_mod0.A.1.A.1.A.1.A.A.B.	Homo sapiens	NP_852118.1	0	NP_852118.1 GRIP and coiled-coil domain-containing protein 2 [Homo sapiens]	0	194.9366766	194.9366766	XP_011510275.1 PREDICTED: RANBP2-like and GRIP domain-containing protein 5/6 isoform X3 [Homo sapiens]
GCC185	Homo sapiens	GCC185_2016_01_14_15_43_23_seqs_positive_mod0.A.1.A.1.A.1.A.A.B.	Homo sapiens	XP_006712933.1	0	XP_006712933.1 PREDICTED: GRIP and coiled-coil domain-containing protein 2 isoform X3 [Homo sapiens]	0	194.9459376	194.9459376	XP_011510275.1 PREDICTED: RANBP2-like and GRIP domain-containing protein 5/6 isoform X3 [Homo sapiens]
GCC185	Homo sapiens	GCC185_2016_01_14_15_43_23_seqs_positive_mod0.A.1.A.1.A.1.A.A.B.	Homo sapiens	XP_006712934.1	0	XP_006712934.1 PREDICTED: GRIP and coiled-coil domain-containing protein 2 isoform X1 [Homo sapiens]	0	194.5425927	194.5425927	XP_011510274.1 PREDICTED: RANBP2-like and GRIP domain-containing protein 5/6 isoform X2 [Homo sapiens]
GCC185	Homo sapiens	GCC185_2016_01_14_15_43_23_seqs_positive_mod0.A.1.A.1.A.1.A.A.B.	Homo sapiens	XP_011510515.1	0	XP_006712934.1 PREDICTED: GRIP and coiled-coil domain-containing protein 2 isoform X1 [Homo sapiens]	0	194.4806206	194.4806206	XP_011510274.1 PREDICTED: RANBP2-like and GRIP domain-containing protein 5/6 isoform X2 [Homo sapiens]
GCC185	Homo sapiens	GCC185_2016_01_14_15_43_23_seqs_positive_mod0.A.1.A.1.A.1.A.A.B.	Homo sapiens	XP_006712935.1	9.70E-216	XP_006712935.1 PREDICTED: GRIP and coiled-coil domain-containing protein 2 isoform X4 [Homo sapiens]	0	N/A	N/A	N/A
GCC185	Homo sapiens	GCC185_2016_01_14_15_43_23_seqs_positive_mod0.A.1.A.1.A.1.A.A.B.	Mnemiopsis leidyi	ML03197a	0	NP_852118.1 GRIP and coiled-coil domain-containing protein 2 [Homo sapiens]	2.01E-36	32.93402906	32.47156268	NP_003793.2 myosin-13 [Homo sapiens]
GCC185	Homo sapiens	GCC185_2016_01_14_15_43_23_seqs_positive_mod0.A.1.A.1.A.1.A.A.B.	Nematostella vectensis	243070	5.70E-102	NP_852118.1 GRIP and coiled-coil domain-containing protein 2 [Homo sapiens]	8.03E-60	N/A	N/A	N/A
GCC185	Homo sapiens	GCC185_2016_01_14_15_43_23_seqs_positive_mod0.A.1.A.1.A.1.A.A.B.	Nematostella vectensis	207260	6.70E-97	NP_852118.1 GRIP and coiled-coil domain-containing protein 2 [Homo sapiens]	4.49E-61	N/A	N/A	N/A
GCC185	Homo sapiens	GCC185_2016_01_14_15_43_23_seqs_positive_mod0.A.1.A.1.A.1.A.A.B.	Petromyzon marinus	ENSPMAP00000009996.1	1.60E-297	NP_852118.1 GRIP and coiled-coil domain-containing protein 2 [Homo sapiens]	3.50E-47	N/A	N/A	N/A
GCC185	Homo sapiens	GCC185_2016_01_14_15_43_23_seqs_positive_mod0.A.1.A.1.A.1.A.A.B.	Petromyzon marinus	ENSPMAP00000009998.1	3.00E-225	NP_852118.1 GRIP and coiled-coil domain-containing protein 2 [Homo sapiens]	1.84E-47	43.83534184	0.314893316	NP_006608.1 nestin [Homo sapiens]
GCC185	Homo sapiens	GCC185_2016_01_14_15_43_23_seqs_positive_mod0.A.1.A.1.A.1.A.A.B.	Rattus norvegicus	XP_006256437.1	0	NP_852118.1 GRIP and coiled-coil domain-containing protein 2 [Homo sapiens]	0	211.5836544	211.5836544	XP_011510275.1 PREDICTED: RANBP2-like and GRIP domain-containing protein 5/6 isoform X3 [Homo sapiens]
GCC185	Homo sapiens	GCC185_2016_01_14_15_43_23_seqs_positive_mod0.A.1.A.1.A.1.A.A.B.	Rattus norvegicus	NP_001101103.1	0	NP_852118.1 GRIP and coiled-coil domain-containing protein 2 [Homo sapiens]	0	211.6178723	211.6178723	XP_011510275.1 PREDICTED: RANBP2-like and GRIP domain-containing protein 5/6 isoform X3 [Homo sapiens]
GCC185	Homo sapiens	GCC185_2016_01_14_15_43_23_seqs_positive_mod0.A.1.A.1.A.1.A.A.B.	Trichoplax adhaerens	61674	6.10E-109	NP_852118.1 GRIP and coiled-coil domain-containing protein 2 [Homo sapiens]	1.38E-53	36.71717109	34.40760764	XP_011510274.1 PREDICTED: RANBP2-like and GRIP domain-containing protein 5/6 isoform X2 [Homo sapiens]
GCC185	Homo sapiens	GCC185_2016_01_14_15_43_23_seqs_positive_mod0.A.1.A.1.A.1.A.A.B.	Xenopus tropicalis	362075	0	NP_852118.1 GRIP and coiled-coil domain-containing protein 2 [Homo sapiens]	0	225.0808176	225.0808176	XP_011510275.1 PREDICTED: RANBP2-like and GRIP domain-containing protein 5/6 isoform X3 [Homo sapiens]
GCC88	Homo sapiens	GCC88_2016_01_14_15_43_23_seqs_positive_mod0.A.1.A.1.A.2.A.A.	Amphimedon queenslandica	2508048291	1.70E-175	NP_078799.2 GRIP and coiled-coil domain-containing protein 1 [Homo sapiens]	8.29E-54	48.45146474	48.45146474	NP_852118.1 GRIP and coiled-coil domain-containing protein 2 [Homo sapiens]
GCC88	Homo sapiens	GCC88_2016_01_14_15_43_23_seqs_positive_mod0.A.1.A.1.A.2.A.A.	Botryllus schlosseri	Boschl.CG.Botznik2013.chrUn.g27261.01.p	1.90E-101	NP_078799.2 GRIP and coiled-coil domain-containing protein 1 [Homo sapiens]	3.40E-51	46.2682349	46.2682349	XP_005250289.1 PREDICTED: laminin subunit beta-4 isoform X1 [Homo sapiens]
GCC88	Homo sapiens	GCC88_2016_01_14_15_43_23_seqs_positive_mod0.A.1.A.1.A.2.A.A.	Botryllus schlosseri	Boschl.CG.Botznik2013.chrUn.g27262.01.p	5.00E-67	NP_078799.2 GRIP and coiled-coil domain-containing protein 1 [Homo sapiens]	2.08E-09	3.601018517	3.601018517	XP_006712933.1 PREDICTED: GRIP and coiled-coil domain-containing protein 2 isoform X3 [Homo sapiens]
GCC88	Homo sapiens	GCC88_2016_01_14_15_43_23_seqs_positive_mod0.A.1.A.1.A.2.A.A.	Botryllus schlosseri	Boschl.CG.Botznik2013.chrUn.g30422.01.p	1.90E-59	NP_078799.2 GRIP and coiled-coil domain-containing protein 1 [Homo sapiens]	1.61E-27	N/A	N/A	N/A
GCC88	Homo sapiens	GCC88_2016_01_14_15_43_23_seqs_positive_mod0.A.1.A.1.A.2.A.A.	Botryllus schlosseri	Boschl.CG.Botznik2013.chr9.g18625.01.p	4.10E-56	NP_078799.2 GRIP and coiled-coil domain-containing protein 1 [Homo sapiens]	1.00E-09	3.756770706	3.756770706	XP_006712933.1 PREDICTED: GRIP and coiled-coil domain-containing protein 2 isoform X3 [Homo sapiens]
GCC88	Homo sapiens	GCC88_2016_01_14_15_43_23_seqs_positive_mod0.A.1.A.1.A.2.A.A.	Botryllus schlosseri	Boschl.CG.Botznik2013.chrUn.g14322.01.p	1.90E-27	NP_078799.2 GRIP and coiled-coil domain-containing protein 1 [Homo sapiens]	4.74E-12	N/A	N/A	N/A
GCC88	Homo sapiens	GCC88_2016_01_14_15_43_23_seqs_positive_mod0.A.1.A.1.A.2.A.A.	Botryllus schlosseri	Boschl.CG.Botznik2013.chrUn.g30423.01.p	3.10E-24	NP_078799.2 GRIP and coiled-coil domain-containing protein 1 [Homo sapiens]	7.08E-10	N/A	N/A	N/A
GCC88	Homo sapiens	GCC88_2016_01_14_15_43_23_seqs_positive_mod0.A.1.A.1.A.2.A.A.	Branchiostoma floridae	126649	1.60E-261	NP_078799.2 GRIP and coiled-coil domain-containing protein 1 [Homo sapiens]	2.72E-146	139.9181866	139.9181866	XP_011510273.1 PREDICTED: RANBP2-like and GRIP domain-containing protein 5/6 isoform X1 [Homo sapiens]
GCC88	Homo sapiens	GCC88_2016_01_14_15_43_23_seqs_positive_mod0.A.1.A.1.A.2.A.A.	Branchiostoma floridae	96606	1.60E-245	NP_078799.2 GRIP and coiled-coil domain-containing protein 1 [Homo sapiens]	5.96E-142	N/A	N/A	N/A
GCC88	Homo sapiens	GCC88_2016_01_14_15_43_23_seqs_positive_mod0.A.1.A.1.A.2.A.A.	Callorhinchus milii	XP_007908797.1	1.10E-258	NP_078799.2 GRIP and coiled-coil domain-containing protein 1 [Homo sapiens]	0	296.1663324	296.1663324	XP_006712933.1 PREDICTED: GRIP and coiled-coil domain-containing protein 2 isoform X3 [Homo sapiens]
GCC88	Homo sapiens	GCC88_2016_01_14_15_43_23_seqs_positive_mod0.A.1.A.1.A.2.A.A.	Callorhinchus milii	XP_007908798.1	1.10E-258	NP_078799.2 GRIP and coiled-coil domain-containing protein 1 [Homo sapiens]	0	296.1663324	296.1663324	XP_006712933.1 PREDICTED: GRIP and coiled-coil domain-containing protein 2 isoform X3 [Homo sapiens]
GCC88	Homo sapiens	GCC88_2016_01_14_15_43_23_seqs_positive_mod0.A.1.A.1.A.2.A.A.	Ciona intestinalis	285072	1.90E-171	NP_078799.2 GRIP and coiled-coil domain-containing protein 1 [Homo sapiens]	1.47E-37	32.26013536	32.26013536	XP_006712933.1 PREDICTED: GRIP and coiled-coil domain-containing protein 2 isoform X3 [Homo sapiens]
GCC88	Homo sapiens	GCC88_2016_01_14_15_43_23_seqs_positive_mod0.A.1.A.1.A.2.A.A.	Ciona savignyi	Cisavi.CG.ENS81.R5.13764-15771.00551.p|Cisavi.CG.ENS81.R5.13764-15771.00558.t	1.40E-57	NP_078799.2 GRIP and coiled-coil domain-containing protein 1 [Homo sapiens]	2.10E-26	16.76768375	16.76768375	XP_011510276.1 PREDICTED: RANBP2-like and GRIP domain-containing protein 5/6 isoform X5 [Homo sapiens]
GCC88	Homo sapiens	GCC88_2016_01_14_15_43_23_seqs_positive_mod0.A.1.A.1.A.2.A.A.	Ciona savignyi	Cisavi.CG.ENS81.R5.9398-10746.00550.p|Cisavi.CG.ENS81.R5.9398-10746.00557.t	7.30E-54	NP_078799.2 GRIP and coiled-coil domain-containing protein 1 [Homo sapiens]	2.37E-14	N/A	N/A	N/A
GCC88	Homo sapiens	GCC88_2016_01_14_15_43_23_seqs_positive_mod0.A.1.A.1.A.2.A.A.	Danio rerio	NP_001003599.1	4.90E-259	NP_078799.2 GRIP and coiled-coil domain-containing protein 1 [Homo sapiens]	0	296.4382733	296.4382733	XP_006712933.1 PREDICTED: GRIP and coiled-coil domain-containing protein 2 isoform X3 [Homo sapiens]
GCC88	Homo sapiens	GCC88_2016_01_14_15_43_23_seqs_positive_mod0.A.1.A.1.A.2.A.A.	Danio rerio	XP_005164792.1	2.10E-258	NP_078799.2 GRIP and coiled-coil domain-containing protein 1 [Homo sapiens]	0	296.4309099	296.4309099	XP_006712933.1 PREDICTED: GRIP and coiled-coil domain-containing protein 2 isoform X3 [Homo sapiens]
GCC88	Homo sapiens	GCC88_2016_01_14_15_43_23_seqs_positive_mod0.A.1.A.1.A.2.A.A.	Drosophila melanogaster	FBpp0081842	1.80E-189	NP_078799.2 GRIP and coiled-coil domain-containing protein 1 [Homo sapiens]	2.57E-65	59.96381203	59.96381203	NP_852118.1 GRIP and coiled-coil domain-containing protein 2 [Homo sapiens]
GCC88	Homo sapiens	GCC88_2016_01_14_15_43_23_seqs_positive_mod0.A.1.A.1.A.2.A.A.	Gallus gallus	NP_001026760.1	2.60E-266	NP_078799.2 GRIP and coiled-coil domain-containing protein 1 [Homo sapiens]	0	293.9089978	293.9089978	NP_852118.1 GRIP and coiled-coil domain-containing protein 2 [Homo sapiens]
GCC88	Homo sapiens	GCC88_2016_01_14_15_43_23_seqs_positive_mod0.A.1.A.1.A.2.A.A.	Hellobdella robusta	170175	8.50E-229	NP_078799.2 GRIP and coiled-coil domain-containing protein 1 [Homo sapiens]	3.61E-65	55.76511145	55.76511145	NP_852118.1 GRIP and coiled-coil domain-containing protein 2 [Homo sapiens]
GCC88	Homo sapiens	GCC88_2016_01_14_15_43_23_seqs_positive_mod0.A.1.A.1.A.2.A.A.	Homo sapiens	NP_078799.2	1.30E-261	NP_078799.2 GRIP and coiled-coil domain-containing protein 1 [Homo sapiens]	0	295.2473693	295.2473693	NP_852118.1 GRIP and coiled-coil domain-containing protein 2 [Homo sapiens]
GCC88	Homo sapiens	GCC88_2016_01_14_15_43_23_seqs_positive_mod0.A.1.A.1.A.2.A.A.	Molgula oculata	Moocul.CG.ELv1_2.S3812.g00089.01.p	1.00E-292	NP_078799.2 GRIP and coiled-coil domain-containing protein 1 [Homo sapiens]	1.04E-79	76.47951331	76.47951331	XP_011529895.1 PREDICTED: sodium channel and clathrin linker 1 isoform X2 [Homo sapiens]
GCC88	Homo sapiens	GCC88_2016_01_14_15_43_23_seqs_positive_mod0.A.1.A.1.A.2.A.A.	Nematostella vectensis	98868	6.30E-229	NP_078799.2 GRIP and coiled-coil domain-containing protein 1 [Homo sapiens]	2.46E-103	94.9512752	94.9512752	XP_011510515.1 PREDICTED: GRIP and coiled-coil domain-containing protein 2 isoform X2 [Homo sapiens]
GCC88	Homo sapiens	GCC88_2016_01_14_15_43_23_seqs_positive_mod0.A.1.A.1.A.2.A.A.	Nematostella vectensis	98774	8.70E-168	NP_078799.2 GRIP and coiled-coil domain-containing protein 1 [Homo sapiens]	7.35E-62	N/A	N/A	N/A
GCC88	Homo sapiens	GCC88_2016_01_14_15_43_23_seqs_positive_mod0.A.1.A.1.A.2.A.A.	Petromyzon marinus	ENSPMAP00000009439.1	6.90E-203	NP_078799.2 GRIP and coiled-coil domain-containing protein 1 [Homo sapiens]	1.10E-119	N/A	N/A	N/A
GCC88	Homo sapiens	GCC88_2016_01_14_15_43_23_seqs_positive_mod0.A.1.A.1.A.2.A.A.	Rattus norvegicus	XP_002729339.1	1.10E-264	NP_078799.2 GRIP and coiled-coil domain-containing protein 1 [Homo sapiens]	0	294.4537127	294.4537127	XP_006712933.1 PREDICTED: GRIP and coiled-coil domain-containing protein 2 isoform X3 [Homo sapiens]
GCC88	Homo sapiens	GCC88_2016_01_14_15_43_23_seqs_positive_mod0.A.1.A.1.A.2.A.A.	Rattus norvegicus	XP_006236296.1	1.10E-264	NP_078799.2 GRIP and coiled-coil domain-containing protein 1 [Homo sapiens]	0	294.4537127	294.4537127	XP_006712933.1 PREDICTED: GRIP and coiled-coil domain-containing protein 2 isoform X3 [Homo sapiens]
GCC88	Homo sapiens	GCC88_2016_01_14_15_43_23_seqs_positive_mod0.A.1.A.1.A.2.A.A.	Rattus norvegicus	XP_006236297.1	1.10E-264	NP_078799.2 GRIP and coiled-coil domain-containing protein 1 [Homo sapiens]	0	294.4537127	294.4537127	XP_006712933.1 PREDICTED: GRIP and coiled-coil domain-containing protein 2 isoform X3 [Homo sapiens]
GCC88	Homo sapiens	GCC88_2016_01_14_15_43_23_seqs_positive_mod0.A.1.A.1.A.2.A.A.	Rattus norvegicus	XP_006236298.1	1.10E-264	NP_078799.2 GRIP and coiled-coil domain-containing protein 1 [Homo sapiens]	0	294.4537127	294.4537127	XP_006712933.1 PREDICTED: GRIP and coiled-coil domain-containing protein 2 isoform X3 [Homo sapiens]
GCC88	Homo sapiens	GCC88_2016_01_14_15_43_23_seqs_positive_mod0.A.1.A.1.A.2.A.A.	Rattus norvegicus	XP_006236299.1	1.10E-264	NP_078799.2 GRIP and coiled-coil domain-containing protein 1 [Homo sapiens]	0	294.4537127	294.4537127	XP_006712933.1 PREDICTED: GRIP and coiled-coil domain-containing protein 2 isoform X3 [Homo sapiens]
GCC88	Homo sapiens	GCC88_2016_01_14_15_43_23_seqs_positive_mod0.A.1.A.1.A.2.A.A.	Rattus norvegicus	XP_008761056.1	1.10E-264	NP_078799.2 GRIP and coiled-coil domain-containing protein 1 [Homo sapiens]	0	294.4537127	294.4537127	XP_006712933.1 PREDICTED: GRIP and coiled-coil domain-containing protein 2 isoform X3 [Homo sapiens]
GCC88	Homo sapiens	GCC88_2016_01_14_15_43_23_seqs_positive_mod0.A.1.A.1.A.2.A.A.	Salpingoeca rosetta	PTSG_07289T0	9.80E-175	NP_078799.2 GRIP and coiled-coil domain-containing protein 1 [Homo sapiens]	6.31E-17	6.644624509	6.644624509	XP_011510274.1 PREDICTED: RANBP2-like and GRIP domain-containing protein 5/6 isoform X2 [Homo sapiens]
GCC88	Homo sapiens	GCC88_2016_01_14_15_43_23_seqs_positive_mod0.A.1.A.1.A.2.A.A.	Trichoplax adhaerens	51475	2.00E-106	NP_078799.2 GRIP and coiled-coil domain-containing protein 1 [Homo sapiens]	1.91E-35	28.7811409	28.7811409	XP_006712933.1 PREDICTED: GRIP and coiled-coil domain-containing protein 2 isoform X3 [Homo sapiens]
GCC88	Homo sapiens	GCC88_2016_01_14_15_43_23_seqs_positive_mod0.A.1.A.1.A.2.A.A.	Trichoplax adhaerens	51476	1.40E-68	NP_078799.2 GRIP and coiled-coil domain-containing protein 1 [Homo sapiens]	1.22E-21	N/A	N/A	N/A
GCC88	Homo sapiens	GCC88_2016_01_14_15_43_23_seqs_positive_mod0.A.1.A.1.A.2.A.A.	Xenopus tropicalis	458095	7.80E-203	NP_078799.2 GRIP and coiled-coil domain-containing protein 1 [Homo sapiens]	0	295.7706142	295.7706142	NP_852118.1 GRIP and coiled-coil domain-containing protein 2 [Homo sapiens]
GCP16	Homo sapiens	GCP16_2016_01_14_15_43_23_seqs_positive_mod0.A.1.A.1.A.	Acanthamoeba castellanii	ELR17147.1	1.70E-43	NP_057183.2 Golgin subfamily A member 7 isoform a [Homo sapiens]	2.30E-27	25.10313482	22.01873643	NP_036242.1 cysteine-rich hydrophobic domain-containing protein 2 [Homo sapiens]
GCP16	Homo sapiens	GCP16_2016_01_14_15_43_23_seqs_positive_mod0.A.1.A.1.A.	Acanthamoeba castellanii	ELR11740.1	6.70E-25	NP_001167595.1 Golgin subfamily A member 7 isoform b [Homo sapiens]	0.000253704	N/A	N/A	N/A
GCP16	Homo sapiens	GCP16_2016_01_14_15_43_23_seqs_positive_mod0.A.1.A.1.A.	Allomyces macrogynus	AMAG_14114T0	2.00E-68	NP_001010917.1 Golgin subfamily A member 7B [Homo sapiens]	2.80E-08	N/A	N/A	N/A
GCP16	Cryptococcus neoformans	GCP16_2016_01_14_15_43_23_seqs_positive_mod0.A.1.A.1.A.	Allomyces macrogynus	AMAG_14114T0	2.00E-68	jgi|Cryne_H99_1|2254|CNAG_02504T0	0.00302069	N/A	N/A	N/A
GCP16	Homo sapiens	GCP16_2016_01_14_15_43_23_seqs_positive_mod0.A.1.A.1.A.	Amphimedon queenslandica	2508059849	2.80E-46	NP_057183.2 Golgin subfamily A member 7 isoform a [Homo sapiens]	2.07E-40	36.13679725	32.02169307	XP_006714100.1 PREDICTED: cysteine-rich hydrophobic domain-containing protein 2 isoform X1 [Homo sapiens]
GCP16	Homo sapiens	GCP16_2016_01_14_15_43_23_seqs_positive_mod0.A.1.A.1.A.	Branchiostoma floridae	124276	5.00E-55	NP_001010917.1 Golgin subfamily A member 7B [Homo sapiens]	2.19E-57	N/A	N/A	N/A
GCP16	Homo sapiens	GCP16_2016_01_14_15_43_23_seqs_positive_mod0.A.1.A.1.A.	Caenorhabditis elegans	NP_001255819.1	3.30E-52	NP_057183.2 Golgin subfamily A member 7 isoform a [Homo sapiens]	2.85E-25	22.80006984	19.15061377	NP_067034.2 zinc finger BED domain-containing protein 5 [Homo sapiens]
GCP16	Homo sapiens	GCP16_2016_01_14_15_43_23_seqs_positive_mod0.A.1.A.1.A.	Caenorhabditis elegans	NP_001255818.1	6.30E-51	NP_057183.2 Golgin subfamily A member 7 isoform a [Homo sapiens]	6.61E-26	23.42219519	19.37786964	NP_067034.2 zinc finger BED domain-containing protein 5 [Homo sapiens]
GCP16	Homo sapiens	GCP16_2016_01_14_15_43_23_seqs_positive_mod0.A.1.A.1.A.	Callorhinchus milii	XP_007910708.1	1.20E-57	NP_001010917.1 Golgin subfamily A member 7B [Homo sapiens]	1.89E-83	N/A	N/A	N/A
GCP16	Homo sapiens	GCP16_2016_01_14_15_43_23_seqs_positive_mod0.A.1.A.1.A.	Capsaspora owczarzaki	CAOG_05008T0	3.30E-44	NP_057183.2 Golgin subfamily A member 7 isoform a [Homo sapiens]	1.70E-26	21.23668319	17.38408388	XP_005265795.1 PREDICTED: cysteine-rich hydrophobic domain-containing protein 2 isoform X3 [Homo sapiens]
GCP16	Homo sapiens	GCP16_2016_01_14_15_43_23_seqs_positive_mod0.A.1.A.1.A.	Ciona intestinalis	243432	5.80E-52	NP_057183.2 Golgin subfamily A member 7 isoform a [Homo sapiens]	3.76E-43	38.57416418	35.25380727	NP_001287813.1 cysteine-rich hydrophobic domain-containing protein 1 isoform 2 [Homo sapiens]
GCP16	Homo sapiens	GCP16_2016_01_14_15_43_23_seqs_positive_mod0.A.1.A.1.A.	Ciona savignyi	Cisavi.CG.ENS81.R24.446802-449796.10502.p|Cisavi.CG.ENS81.R24.446802-449796.10629.t	1.80E-53	NP_057183.2 Golgin subfamily A member 7 isoform a [Homo sapiens]	2.62E-42	39.2922172	35.09448142	NP_001287813.1 cysteine-rich hydrophobic domain-containing protein 1 isoform 2 [Homo sapiens]
GCP16	Homo sapiens	GCP16_2016_01_14_15_43_23_seqs_positive_mod0.A.1.A.1.A.	Cryptococcus neoformans	2254	7.50E-46	NP_001167595.1 Golgin subfamily A member 7 isoform b [Homo sapiens]	1.46E-14	N/A	N/A	N/A
GCP16	Cryptococcus neoformans	GCP16_2016_01_14_15_43_23_seqs_positive_mod0.A.1.A.1.A.	Cryptococcus neoformans	2254	7.50E-46	jgi|Cryne_H99_1|2254|CNAG_02504T0	0	N/A	N/A	N/A
GCP16	Homo sapiens	GCP16_2016_01_14_15_43_23_seqs_positive_mod0.A.1.A.1.A.	Danio rerio	NP_001017566.1	1.30E-58	NP_001010917.1 Golgin subfamily A member 7B [Homo sapiens]	2.03E-82	N/A	N/A	N/A
GCP16	Homo sapiens	GCP16_2016_01_14_15_43_23_seqs_positive_mod0.A.1.A.1.A.	Danio rerio	XP_005160227.1	1.60E-58	NP_001010917.1 Golgin subfamily A member 7B [Homo sapiens]	1.27E-85	N/A	N/A	N/A
GCP16	Homo sapiens	GCP16_2016_01_14_15_43_23_seqs_positive_mod0.A.1.A.1.A.	Danio rerio	NP_001099069.1	4.10E-58	NP_057183.2 Golgin subfamily A member 7 isoform a [Homo sapiens]	1.34E-79	N/A	N/A	N/A
GCP16	Homo sapiens	GCP16_2016_01_14_15_43_23_seqs_positive_mod0.A.1.A.1.A.	Danio rerio	XP_693951.4	8.90E-57	NP_001010917.1 Golgin subfamily A member 7B [Homo sapiens]	9.07E-86	N/A	N/A	N/A
GCP16	Homo sapiens	GCP16_2016_01_14_15_43_23_seqs_positive_mod0.A.1.A.1.A.	Dictyostelium discoideum	DDB0349384	3.20E-50	NP_057183.2 Golgin subfamily A member 7 isoform a [Homo sapiens]	5.03E-16	N/A	N/A	N/A
GCP16	Homo sapiens	GCP16_2016_01_14_15_43_23_seqs_positive_mod0.A.1.A.1.A.	Dictyostelium fasciculatum	DFA1554436	2.90E-55	NP_057183.2 Golgin subfamily A member 7 isoform a [Homo sapiens]	1.33E-19	17.37740202	15.01954667	NP_001034929.2 cysteine-rich hydrophobic domain-containing protein 1 isoform 1 [Homo sapiens]
GCP16	Homo sapiens	GCP16_2016_01_14_15_43_23_seqs_positive_mod0.A.1.A.1.A.	Dictyostelium purpureum	DPU1262193	5.90E-48	NP_057183.2 Golgin subfamily A member 7 isoform a [Homo sapiens]	1.42E-19	N/A	N/A	N/A
GCP16	Homo sapiens	GCP16_2016_01_14_15_43_23_seqs_positive_mod0.A.1.A.1.A.	Drosophila melanogaster	FBpp0084384	7.20E-51	NP_057183.2 Golgin subfamily A member 7 isoform a [Homo sapiens]	5.03E-47	N/A	N/A	N/A
GCP16	Homo sapiens	GCP16_2016_01_14_15_43_23_seqs_positive_mod0.A.1.A.1.A.	Drosophila melanogaster	FBpp0303185	7.90E-51	NP_057183.2 Golgin subfamily A member 7 isoform a [Homo sapiens]	6.02E-47	N/A	N/A	N/A
GCP16	Homo sapiens	GCP16_2016_01_14_15_43_23_seqs_positive_mod0.A.1.A.1.A.	Entamoeba histolytica	EHI5A_227630	5.00E-35	NP_001010917.1 Golgin subfamily A member 7B [Homo sapiens]	1.54E-12	N/A	N/A	N/A
GCP16	Homo sapiens	GCP16_2016_01_14_15_43_23_seqs_positive_mod0.A.1.A.1.A.	Entamoeba invadens	EIN_148320	2.30E-34	NP_001010917.1 Golgin subfamily A member 7B [Homo sapiens]	1.80E-11	N/A	N/A	N/A
GCP16	Homo sapiens	GCP16_2016_01_14_15_43_23_seqs_positive_mod0.A.1.A.1.A.	Fonticula alba	H696_04434T0	1.30E-63	NP_001010917.1 Golgin subfamily A member 7B [Homo sapiens]	0.000796406	N/A	N/A	N/A
GCP16	Cryptococcus neoformans	GCP16_2016_01_14_15_43_23_seqs_positive_mod0.A.1.A.1.A.	Fonticula alba	H696_04434T0	1.30E-63	jgi|Cryne_H99_1|2254|CNAG_02504T0	0.000591346	N/A	N/A	N/A
GCP16	Homo sapiens	GCP16_2016_01_14_15_43_23_seqs_positive_mod0.A.1.A.1.A.	Gallus gallus	XP_421706.4	1.00E-60	NP_001010917.1 Golgin subfamily A member 7B [Homo sapiens]	1.10E-96	N/A	N/A	N/A
GCP16	Homo sapiens	GCP16_2016_01_14_15_43_23_seqs_positive_mod0.A.1.A.1.A.	Gallus gallus	NP_001006570.1	1.30E-58	NP_057183.2 Golgin subfamily A member 7 isoform a [Homo sapiens]	9.00E-96	N/A	N/A	N/A
GCP16	Homo sapiens	GCP16_2016_01_14_15_43_23_seqs_positive_mod0.A.1.A.1.A.	Hellobdella robusta	108199	7.40E-56	NP_057183.2 Golgin subfamily A member 7 isoform a [Homo sapiens]	2.56E-56	N/A	N/A	N/A
GCP16	Homo sapiens	GCP16_2016_01_14_15_43_23_seqs_positive_mod0.A.1.A.1.A.	Homo sapiens	NP_001010917.1	1.50E-60	NP_001010917.1 Golgin subfamily A member 7B [Homo sapiens]	1.01E-119	N/A	N/A	N/A
GCP16	Homo sapiens	GCP16_2016_01_14_15_43_23_seqs_positive_mod0.A.1.A.1.A.	Homo sapiens	NP_001002296.1	4.50E-59	NP_057183.2 Golgin subfamily A member 7 isoform a [Homo sapiens]	3.66E-98	N/A	N/A	N/A
GCP16	Homo sapiens	GCP16_2016_01_14_15_43_23_seqs_positive_mod0.A.1.A.1.A.	Homo sapiens	NP_057183.2	4.50E-59	NP_057183.2 Golgin subfamily A member 7 isoform a [Homo sapiens]	3.66E-98	N/A	N/A	N/A
GCP16	Homo sapiens	GCP16_2016_01_14_15_43_23_seqs_positive_mod0.A.1.A.1.A.	Homo sapiens	NP_001167595.1	1.30E-55	NP_001167595.1 Golgin subfamily A member 7 isoform b [Homo sapiens]	7.62E-96	N/A	N/A	N/A
GCP16	Homo sapiens	GCP16_2016_01_14_15_43_23_seqs_positive_mod0.A.1.A.1.A.	Mastigamoeba balamuthi	m51a1_g600	9.90E-42	NP_057183.2 Golgin subfamily A member 7 isoform a [Homo sapiens]	7.19E-17	N/A	N/A	N/A
GCP16	Homo sapiens	GCP16_2016_01_14_15_43_23_seqs_positive_mod0.A.1.A.1.A.	Mnemiopsis leidyi	ML463531a	2.60E-35	NP_057183.2 Golgin subfamily A member 7 isoform a [Homo sapiens]	1.23E-26	N/A	N/A	N/A
GCP16	Homo sapiens	GCP16_2016_01_14_15_43_23_seqs_positive_mod0.A.1.A.1.A.	Molgula oculata	Moocul.CG.ELv1_2.S126470.g14774.01.p	4.00E-43	NP_057183.2 Golgin subfamily A member 7 isoform a [Homo sapiens]	4.52E-32	N/A	N/A	N/A
GCP16	Homo sapiens	GCP16_2016_01_14_15_43_23_seqs_positive_mod0.A.1.A.1.A.	Mortierella verticillata	MVEG_11032T0	9.90E-48	NP_057183.2 Golgin subfamily A member 7 isoform a [Homo sapiens]	1.92E-15	N/A	N/A	N/A
GCP16	Homo sapiens	GCP16_2016_01_14_15_43_23_seqs_positive_mod0.A.1.A.1.A.	Nematostella vectensis	4557	1.00E-49	NP_001010917.1 Golgin subfamily A member 7B [Homo sapiens]	6.85E-50	N/A	N/A	N/A
GCP16	Cryptococcus neoformans	GCP16_2016_01_14_15_43_23_seqs_positive_mod0.A.1.A.1.A.	Neurospora crassa	NCU00126T0	1.00E-12	jgi|Cryne_H99_1|2254|CNAG_02504T0	1.56E-05	N/A	N/A	N/A
GCP16	Homo sapiens	GCP16_2016_01_14_15_43_23_seqs_positive_mod0.A.1.A.1.A.	Petromyzon marinus	ENSPMAP00000005722.1	2.90E-41	NP_057183.2 Golgin subfamily A member 7 isoform a [Homo sapiens]	1.78E-50	N/A	N/A	N/A
GCP16	Homo sapiens	GCP16_2016_01_14_15_43_23_seqs_positive_mod0.A.1.A.1.A.	Polysphondylium pallidum	PPA1301658	4.60E-49	NP_001010917.1 Golgin subfamily A member 7B [Homo sapiens]	4.24E-18	15.96379977	15.01990451	XP_006714100.1 PREDICTED: cysteine-rich hydrophobic domain-containing protein 2 isoform X1 [Homo sapiens]
GCP16	Homo sapiens	GCP16_2016_01_14_15_43_23_seqs_positive_mod0.A.1.A.1.A.	Rattus norvegicus	XP_006231483.1	5.80E-61	NP_001010917.1 Golgin subfamily A member 7B [Homo sapiens]	7.99E-119	N/A	N/A	N/A
GCP16	Homo sapiens	GCP16_2016_01_14_15_43_23_seqs_positive_mod0.A.1.A.1.A.	Rattus norvegicus	XP_219889.5	5.80E-61	NP_001010917.1 Golgin subfamily A member 7B [Homo sapiens]	7.99E-119	N/A	N/A	N/A
GCP16	Homo sapiens	GCP16_2016_01_14_15_43_23_seqs_positive_mod0.A.1.A.1.A.	Rattus norvegicus	NP_001007732.1	2.50E-59	NP_057183.2 Golgin subfamily A member 7 isoform a [Homo sapiens]	3.08E-97	N/A	N/A	N/A
GCP16	Homo sapiens	GCP16_2016_01_14_15_43_23_seqs_positive_mod0.A.1.A.1.A.	Rattus norvegicus	XP_006253382.1	6.60E-56	NP_001167595.1 Golgin subfamily A member 7 isoform b [Homo sapiens]	5.97E-93	N/A	N/A	N/A
GCP16	Homo sapiens	GCP16_2016_01_14_15_43_23_seqs_positive_mod0.A.1.A.1.A.	Rhizophagus irregularis	344711	1.00E-58	NP_057183.2 Golgin subfamily A member 7 isoform a [Homo sapiens]	2.92E-25	N/A	N/A	N/A
GCP16	Cryptococcus neoformans	GCP16_2016_01_14_15_43_23_seqs_positive_mod0.A.1.A.1.A.	Rhizophagus irregularis	344711	1.00E-58	jgi|Cryne_H99_1|2254|CNAG_02504T0	1.43E-25	N/A	N/A	N/A
GCP16	Homo sapiens	GCP16_2016_01_14_15_43_23_seqs_positive_mod0.A.1.A.1.A.	Rhizopus oryzae	8587	4.50E-20	NP_057183.2 Golgin subfamily A member 7 isoform a [Homo sapiens]	1.03E-08	N/A	N/A	N/A
GCP16	Homo sapiens	GCP16_2016_01_14_15_43_23_seqs_positive_mod0.A.1.A.1.A.	Salpingoeca rosetta	PTSG_01438T0	8.40E-43	NP_057183.2 Golgin subfamily A member 7 isoform a [Homo sapiens]	1.01E-28	N/A	N/A	N/A
GCP16	Cryptococcus neoformans	GCP16_2016_01_14_15_43_23_seqs_positive_mod0.A.1.A.1.A.	Schizosaccharomyces pombe	SPAC3F10.07c	7.40E-16	jgi|Cryne_H99_1|2254|CNAG_02504T0	7.99E-07	N/A	N/A	N/A
GCP16	Homo sapiens	GCP16_2016_01_14_15_43_23_seqs_positive_mod0.A.1.A.1.A.	Sphaeroforma arctica	SARC_01496T0	3.40E-25	NP_057183.2 Golgin subfamily A member 7 isoform a [Homo sapiens]	2.47E-11	N/A	N/A	N/A
GCP16	Homo sapiens	GCP16_2016_01_14_15_43_23_seqs_positive_mod0.A.1.A.1.A.	Trichoplax adhaerens	32497	7.50E-48	NP_001167595.1 Golgin subfamily A member 7 isoform b [Homo sapiens]	5.41E-37	34.31815903	29.84424039	XP_011532684.1 PREDICTED: cysteine-rich hydrophobic domain-containing protein 2 isoform X2 [Homo sapiens]
GCP16	Homo sapiens	GCP16_2016_01_14_15_43_23_seqs_positive_mod0.A.1.A.1.A.	Xenopus tropicalis	170634	9.30E-60	NP_001010917.1 Golgin subfamily A member 7B [Homo sapiens]	6.32E-93	N/A	N/A	N/A
GCP16	Homo sapiens	GCP16_2016_01_14_15_43_23_seqs_positive_mod0.A.1.A.1.A.	Xenopus tropicalis	312528	2.10E-43	NP_057183.2 Golgin subfamily A member 7 isoform a [Homo sapiens]	1.04E-60	N/A	N/A	N/A
GCP60	Homo sapiens	GCP60_2016_01_14_15_43_23_seqs_positive_mod0.A.1.A.1.	Botryllus schlosseri	Boschl.CG.Botznik2013.chr12.g64515.01.p	2.00E-77	NP_073572.2 Golgi resident protein GCP60 [Homo sapiens]	2.11E-69	18.99068409	18.99068409	XP_005267601.1 PREDICTED: protein TMED8 isoform X1 [Homo sapiens]
GCP60	Homo sapiens	GCP60_2016_01_14_15_43_23_seqs_positive_mod0.A.1.A.1.	Botryllus schlosseri	Boschl.CG.Botznik2013.chrUn.g00718.01.p	1.10E-33	NP_073572.2 Golgi resident protein GCP60 [Homo sapiens]	1.88E-26	4.568725363	4.568725363	XP_005267601.1 PREDICTED: protein TMED8 isoform X1 [Homo sapiens]
GCP60	Homo sapiens	GCP60_2016_01_14_15_43_23_seqs_positive_mod0.A.1.A.1.	Botryllus schlosseri	Boschl.CG.Botznik2013.chrUn.g64071.01.p	7.60E-11	NP_073572.2 Golgi resident protein GCP60 [Homo sapiens]	4.58E-12	6.030848104	6.030848104	XP_005267601.1 PREDICTED: protein TMED8 isoform X1 [Homo sapiens]
GCP60	Homo sapiens	GCP60_2016_01_14_15_43_23_seqs_positive_mod0.A.1.A.1.	Branchiostoma floridae	249690	1.40E-80	NP_073572.2 Golgi resident protein GCP60 [Homo sapiens]	2.50E-78	25.89659394	25.89659394	XP_005267601.1 PREDICTED: protein TMED8 isoform X1 [Homo sapiens]
GCP60	Homo sapiens	GCP60_2016_01_14_15_43_23_seqs_positive_mod0.A.1.A.1.	Branchiostoma floridae	106670	1.70E-46	NP_073572.2 Golgi resident protein GCP60 [Homo sapiens]	7.46E-26	21.65905085	21.65905085	NP_115736.1 acyl-CoA-binding domain-containing protein 6 [Homo sapiens]
GCP60	Homo sapiens	GCP60_2016_01_14_15_43_23_seqs_positive_mod0.A.1.A.1.	Caenorhabditis elegans	NP_001294101.1	5.40E-142	NP_073572.2 Golgi resident protein GCP60 [Homo sapiens]	4.01E-59	14.63289207	14.63289207	XP_005267601.1 PREDICTED: protein TMED8 isoform X1 [Homo sapiens]
GCP60	Homo sapiens	GCP60_2016_01_14_15_43_23_seqs_positive_mod0.A.1.A.1.	Caenorhabditis elegans	NP_001041025.1	1.10E-141	NP_073572.2 Golgi resident protein GCP60 [Homo sapiens]	3.03E-59	14.76186621	14.76186621	XP_005267601.1 PREDICTED: protein TMED8 isoform X1 [Homo sapiens]
GCP60	Homo sapiens	GCP60_2016_01_14_15_43_23_seqs_positive_mod0.A.1.A.1.	Caenorhabditis elegans	NP_001041026.1	5.60E-120	NP_073572.2 Golgi resident protein GCP60 [Homo sapiens]	7.70E-60	14.83426323	14.83426323	XP_005267601.1 PREDICTED: protein TMED8 isoform X1 [Homo sapiens]
GCP60	Homo sapiens	GCP60_2016_01_14_15_43_23_seqs_positive_mod0.A.1.A.1.	Caenorhabditis elegans	NP_001294082.1	2.30E-106	NP_073572.2 Golgi resident protein GCP60 [Homo sapiens]	4.50E-60	15.04014091	15.04014091	XP_005267601.1 PREDICTED: protein TMED8 isoform X1 [Homo sapiens]
GCP60	Homo sapiens	GCP60_2016_01_14_15_43_23_seqs_positive_mod0.A.1.A.1.	Caenorhabditis elegans	NP_001041027.1	3.20E-106	NP_073572.2 Golgi resident protein GCP60 [Homo sapiens]	3.21E-60	15.13269884	15.13269884	XP_005267601.1 PREDICTED: protein TMED8 isoform X1 [Homo sapiens]
GCP60	Homo sapiens	GCP60_2016_01_14_15_43_23_seqs_positive_mod0.A.1.A.1.	Caenorhabditis elegans	NP_001255846.1	8.10E-84	NP_073572.2 Golgi resident protein GCP60 [Homo sapiens]	4.45E-61	15.00521546	15.00521546	XP_005267601.1 PREDICTED: protein TMED8 isoform X1 [Homo sapiens]
GCP60	Homo sapiens	GCP60_2016_01_14_15_43_23_seqs_positive_mod0.A.1.A.1.	Caenorhabditis elegans	NP_001255847.1	9.70E-35	NP_073572.2 Golgi resident protein GCP60 [Homo sapiens]	1.17E-29	9.630851639	9.630851639	XP_005267601.1 PREDICTED: protein TMED8 isoform X1 [Homo sapiens]
GCP60	Homo sapiens	GCP60_2016_01_14_15_43_23_seqs_positive_mod0.A.1.A.1.	Caenorhabditis elegans	NP_001294234.1	3.20E-22	NP_073572.2 Golgi resident protein GCP60 [Homo sapiens]	2.91E-05	N/A	N/A	N/A
GCP60	Homo sapiens	GCP60_2016_01_14_15_43_23_seqs_positive_mod0.A.1.A.1.	Callorhinchus milii	XP_007896480.1	9.10E-163	NP_073572.2 Golgi resident protein GCP60 [Homo sapiens]	2.72E-171	118.4522264	118.4522264	XP_005267601.1 PREDICTED: protein TMED8 isoform X1 [Homo sapiens]
GCP60	Homo sapiens	GCP60_2016_01_14_15_43_23_seqs_positive_mod0.A.1.A.1.	Capsaspora owczarzaki	CAOG_02995T0	5.90E-135	NP_073572.2 Golgi resident protein GCP60 [Homo sapiens]	2.22E-15	2.788783821	2.788783821	NP_998766.1 protein TMED8 [Homo sapiens]
GCP60	Homo sapiens	GCP60_2016_01_14_15_43_23_seqs_positive_mod0.A.1.A.1.	Ciona intestinalis	255817	2.30E-75	NP_073572.2 Golgi resident protein GCP60 [Homo sapiens]	1.08E-66	18.10639928	18.10639928	XP_005267601.1 PREDICTED: protein TMED8 isoform X1 [Homo sapiens]
GCP60	Homo sapiens	GCP60_2016_01_14_15_43_23_seqs_positive_mod0.A.1.A.1.	Ciona intestinalis	225474	4.80E-58	NP_073572.2 Golgi resident protein GCP60 [Homo sapiens]	1.12E-20	N/A	N/A	N/A
GCP60	Homo sapiens	GCP60_2016_01_14_15_43_23_seqs_positive_mod0.A.1.A.1.	Ciona intestinalis	258641	1.90E-46	NP_073572.2 Golgi resident protein GCP60 [Homo sapiens]	2.24E-41	13.67946816	13.67946816	XP_005267601.1 PREDICTED: protein TMED8 isoform X1 [Homo sapiens]
GCP60	Homo sapiens	GCP60_2016_01_14_15_43_23_seqs_positive_mod0.A.1.A.1.	Ciona savignyi	Cisavi.CG.ENS81.R16.1888866-1892614.15436.p|Cisavi.CG.ENS81.R16.1888866-1892614.15614.t	9.10E-76	NP_073572.2 Golgi resident protein GCP60 [Homo sapiens]	9.42E-08	5.112835195	5.112835195	XP_011518061.1 PREDICTED: acyl-CoA-binding domain-containing protein 5 isoform X5 [Homo sapiens]
GCP60	Homo sapiens	GCP60_2016_01_14_15_43_23_seqs_positive_mod0.A.1.A.1.	Danio rerio	NP_001082856.1	1.30E-147	NP_073572.2 Golgi resident protein GCP60 [Homo sapiens]	8.22E-128	85.32614632	85.32614632	XP_005267601.1 PREDICTED: protein TMED8 isoform X1 [Homo sapiens]
GCP60	Homo sapiens	GCP60_2016_01_14_15_43_23_seqs_positive_mod0.A.1.A.1.	Danio rerio	NP_998162.1	3.60E-58	NP_073572.2 Golgi resident protein GCP60 [Homo sapiens]	2.54E-65	59.10634031	59.10634031	XP_006722150.1 PREDICTED: acyl-CoA-binding domain-containing protein 4 isoform X4 [Homo sapiens]
GCP60	Homo sapiens	GCP60_2016_01_14_15_43_23_seqs_positive_mod0.A.1.A.1.	Gallus gallus	NP_001026214.1	1.30E-166	NP_073572.2 Golgi resident protein GCP60 [Homo sapiens]	0	251.1725124	251.1725124	XP_005267601.1 PREDICTED: protein TMED8 isoform X1 [Homo sapiens]
GCP60	Homo sapiens	GCP60_2016_01_14_15_43_23_seqs_positive_mod0.A.1.A.1.	Hellobdella robusta	64054	4.10E-67	NP_073572.2 Golgi resident protein GCP60 [Homo sapiens]	6.49E-52	8.391343782	8.391343782	XP_005267601.1 PREDICTED: protein TMED8 isoform X1 [Homo sapiens]
GCP60	Homo sapiens	GCP60_2016_01_14_15_43_23_seqs_positive_mod0.A.1.A.1.	Homo sapiens	NP_073572.2	3.30E-169	NP_073572.2 Golgi resident protein GCP60 [Homo sapiens]	0	251.1878449	251.1878449	XP_005267601.1 PREDICTED: protein TMED8 isoform X1 [Homo sapiens]
GCP60	Homo sapiens	GCP60_2016_01_14_15_43_23_seqs_positive_mod0.A.1.A.1.	Mnemiopsis leidyi	ML154136a	1.30E-168	NP_073572.2 Golgi resident protein GCP60 [Homo sapiens]	2.84E-36	7.74456488	7.74456488	NP_998766.1 protein TMED8 [Homo sapiens]
GCP60	Homo sapiens	GCP60_2016_01_14_15_43_23_seqs_positive_mod0.A.1.A.1.	Molgula oculata	Moocul.CG.ELv1_2.S93935.g07648.01.p	2.60E-121	NP_073572.2 Golgi resident protein GCP60 [Homo sapiens]	1.24E-68	20.00698329	20.00698329	XP_005267601.1 PREDICTED: protein TMED8 isoform X1 [Homo sapiens]
GCP60	Homo sapiens	GCP60_2016_01_14_15_43_23_seqs_positive_mod0.A.1.A.1.	Monosiga brevicollis	MONBRDRAFT_31641T0	8.00E-89	NP_073572.2 Golgi resident protein GCP60 [Homo sapiens]	2.35E-15	2.172757974	2.172757974	XP_005267601.1 PREDICTED: protein TMED8 isoform X1 [Homo sapiens]
GCP60	Homo sapiens	GCP60_2016_01_14_15_43_23_seqs_positive_mod0.A.1.A.1.	Nematostella vectensis	111502	1.80E-72	NP_073572.2 Golgi resident protein GCP60 [Homo sapiens]	2.60E-55	12.55706394	12.55706394	XP_005267601.1 PREDICTED: protein TMED8 isoform X1 [Homo sapiens]
GCP60	Homo sapiens	GCP60_2016_01_14_15_43_23_seqs_positive_mod0.A.1.A.1.	Nematostella vectensis	209432	3.30E-27	NP_073572.2 Golgi resident protein GCP60 [Homo sapiens]	1.35E-10	N/A	N/A	N/A
GCP60	Homo sapiens	GCP60_2016_01_14_15_43_23_seqs_positive_mod0.A.1.A.1.	Nematostella vectensis	168489	3.70E-130	NP_073572.2 Golgi resident protein GCP60 [Homo sapiens]	5.11E-53	11.58756128	11.58756128	XP_005267601.1 PREDICTED: protein TMED8 isoform X1 [Homo sapiens]
GCP60	Homo sapiens	GCP60_2016_01_14_15_43_23_seqs_positive_mod0.A.1.A.1.	Nematostella vectensis	168490	3.70E-130	NP_073572.2 Golgi resident protein GCP60 [Homo sapiens]	5.11E-53	11.58756128	11.58756128	XP_005267601.1 PREDICTED: protein TMED8 isoform X1 [Homo sapiens]
GCP60	Homo sapiens	GCP60_2016_01_14_15_43_23_seqs_positive_mod0.A.1.A.1.	Nematostella vectensis	168491	3.70E-130	NP_073572.2 Golgi resident protein GCP60 [Homo sapiens]	5.11E-53	11.58756128	11.58756128	XP_005267601.1 PREDICTED: protein TMED8 isoform X1 [Homo sapiens]
GCP60	Homo sapiens	GCP60_2016_01_14_15_43_23_seqs_positive_mod0.A.1.A.1.	Nematostella vectensis	187711	3.70E-130	NP_073572.2 Golgi resident protein GCP60 [Homo sapiens]	5.11E-53	11.58756128	11.58756128	XP_005267601.1 PREDICTED: protein TMED8 isoform X1 [Homo sapiens]
GCP60	Homo sapiens	GCP60_2016_01_14_15_43_23_seqs_positive_mod0.A.1.A.1.	Nematostella vectensis	187712	3.70E-130	NP_073572.2 Golgi resident protein GCP60 [Homo sapiens]	5.11E-53	11.58756128	11.58756128	XP_005267601.1 PREDICTED: protein TMED8 isoform X1 [Homo sapiens]
GCP60	Homo sapiens	GCP60_2016_01_14_15_43_23_seqs_positive_mod0.A.1.A.1.	Nematostella vectensis	187713	3.70E-130	NP_073572.2 Golgi resident protein GCP60 [Homo sapiens]	5.11E-53	11.58756128	11.58756128	XP_005267601.1 PREDICTED: protein TMED8 isoform X1 [Homo sapiens]
GCP60	Homo sapiens	GCP60_2016_01_14_15_43_23_seqs_positive_mod0.A.1.A.1.	Nematostella vectensis	235204	3.70E-130	NP_073572.2 Golgi resident protein GCP60 [Homo sapiens]	5.11E-53	11.58756128	11.58756128	XP_005267601.1 PREDICTED: protein TMED8 isoform X1 [Homo sapiens]
GCP60	Homo sapiens	GCP60_2016_01_14_15_43_23_seqs_positive_mod0.A.1.A.1.	Nematostella vectensis	244047	3.70E-130	NP_073572.2 Golgi resident protein GCP60 [Homo sapiens]	5.11E-53	11.58756128	11.58756128	XP_005267601.1 PREDICTED: protein TMED8 isoform X1 [Homo sapiens]
GCP60	Homo sapiens	GCP60_2016_01_14_15_43_23_seqs_positive_mod0.A.1.A.1.	Nematostella vectensis	244048	3.70E-130	NP_073572.2 Golgi resident protein GCP60 [Homo sapiens]	5.11E-53	11.58756128	11.58756128	XP_005267601.1 PREDICTED: protein TMED8 isoform X1 [Homo sapiens]
GCP60	Homo sapiens	GCP60_2016_01_14_15_43_23_seqs_positive_mod0.A.1.A.1.	Nematostella vectensis	209431	9.10E-82	NP_073572.2 Golgi resident protein GCP60 [Homo sapiens]	1.73E-55	12.04954478	12.04954478	XP_005267601.1 PREDICTED: protein TMED8 isoform X1 [Homo sapiens]
GCP60	Homo sapiens	GCP60_2016_01_14_15_43_23_seqs_positive_mod0.A.1.A.1.	Nematostella vectensis	229798	9.10E-82	NP_073572.2 Golgi resident protein GCP60 [Homo sapiens]	1.73E-55	12.04954478	12.04954478	XP_005267601.1 PREDICTED: protein TMED8 isoform X1 [Homo sapiens]
GCP60	Homo sapiens	GCP60_2016_01_14_15_43_23_seqs_positive_mod0.A.1.A.1.	Nematostella vectensis	26790	1.50E-71	NP_073572.2 Golgi resident protein GCP60 [Homo sapiens]	2.50E-55	12.55803962	12.55803962	XP_005267601.1 PREDICTED: protein TMED8 isoform X1 [Homo sapiens]
GCP60	Homo sapiens	GCP60_2016_01_14_15_43_23_seqs_positive_mod0.A.1.A.1.	Nematostella vectensis	27589	1.50E-71	NP_073572.2 Golgi resident protein GCP60 [Homo sapiens]	2.50E-55	12.55803962	12.55803962	XP_005267601.1 PREDICTED: protein TMED8 isoform X1 [Homo sapiens]
GCP60	Homo sapiens	GCP60_2016_01_14_15_43_23_seqs_positive_mod0.A.1.A.1.	Nematostella vectensis	111502	1.60E-71	NP_073572.2 Golgi resident protein GCP60 [Homo sapiens]	2.60E-55	12.55706394	12.55706394	XP_005267601.1 PREDICTED: protein TMED8 isoform X1 [Homo sapiens]
GCP60	Homo sapiens	GCP60_2016_01_14_15_43_23_seqs_positive_mod0.A.1.A.1.	Nematostella vectensis	111503	1.60E-71	NP_073572.2 Golgi resident protein GCP60 [Homo sapiens]	2.60E-55	12.55706394	12.55706394	XP_005267601.1 PREDICTED: protein TMED8 isoform X1 [Homo sapiens]
GCP60	Homo sapiens	GCP60_2016_01_14_15_43_23_seqs_positive_mod0.A.1.A.1.	Nematostella vectensis	111633	1.60E-71	NP_073572.2 Golgi resident protein GCP60 [Homo sapiens]	2.60E-55	12.55706394	12.55706394	XP_005267601.1 PREDICTED: protein TMED8 isoform X1 [Homo sapiens]
GCP60	Homo sapiens	GCP60_2016_01_14_15_43_23_seqs_positive_mod0.A.1.A.1.	Nematostella vectensis	26408	5.80E-71	NP_073572.2 Golgi resident protein GCP60 [Homo sapiens]	1.63E-54	11.67006704	11.67006704	XP_005267601.1 PREDICTED: protein TMED8 isoform X1 [Homo sapiens]
GCP60	Homo sapiens	GCP60_2016_01_14_15_43_23_seqs_positive_mod0.A.1.A.1.	Nematostella vectensis	209432	2.90E-26	NP_073572.2 Golgi resident protein GCP60 [Homo sapiens]	1.35E-10	N/A	N/A	N/A
GCP60	Homo sapiens	GCP60_2016_01_14_15_43_23_seqs_positive_mod0.A.1.A.1.	Rattus norvegicus	NP_878263.1	1.10E-163	NP_073572.2 Golgi resident protein GCP60 [Homo sapiens]	0	252.47096	252.47096	XP_005267601.1 PREDICTED: protein TMED8 isoform X1 [Homo sapiens]
GCP60	Homo sapiens	GCP60_2016_01_14_15_43_23_seqs_positive_mod0.A.1.A.1.	Sphaeroforma arctica	SARC_01285T0	4.00E-139	NP_073572.2 Golgi resident protein GCP60 [Homo sapiens]	2.24E-19	5.548925283	5.548925283	NP_998766.1 protein TMED8 [Homo sapiens]
GCP60	Homo sapiens	GCP60_2016_01_14_15_43_23_seqs_positive_mod0.A.1.A.1.	Xenopus tropicalis	185194	1.20E-169	NP_073572.2 Golgi resident protein GCP60 [Homo sapiens]	0	250.3881207	250.3881207	XP_005267601.1 PREDICTED: protein TMED8 isoform X1 [Homo sapiens]
Giantin	Homo sapiens	Giantin_2016_01_14_15_43_23_seqs_positive_mod0.A.1.A.2.A.	Botryllus schlosseri	Boschl.CG.Botznik2013.chrUn.g46463.01.p	1.90E-100	XP_006713652.1 PREDICTED: golgin subfamily B member 1 isoform X4 [Homo sapiens]	6.51E-06	N/A	N/A	N/A
Giantin	Homo sapiens	Giantin_2016_01_14_15_43_23_seqs_positive_mod0.A.1.A.2.A.	Branchiostoma floridae	98790	6.00E-31	XP_006713653.1 PREDICTED: golgin subfamily B member 1 isoform X7 [Homo sapiens]	1.11E-07	2.960097857	0.10814133	NP_002282.2 laminin subunit beta-1 precursor [Homo sapiens]
Giantin	Homo sapiens	Giantin_2016_01_14_15_43_23_seqs_positive_mod0.A.1.A.2.A.	Callorhinchus milii	XP_007885944.1	0	XP_006713654.1 PREDICTED: golgin subfamily B member 1 isoform X8 [Homo sapiens]	3.86E-152	N/A	N/A	N/A
Giantin	Homo sapiens	Giantin_2016_01_14_15_43_23_seqs_positive_mod0.A.1.A.2.A.	Callorhinchus milii	XP_007909068.1	0	XP_005247430.1 PREDICTED: golgin subfamily B member 1 isoform X6 [Homo sapiens]	0	N/A	N/A	N/A
Giantin	Homo sapiens	Giantin_2016_01_14_15_43_23_seqs_positive_mod0.A.1.A.2.A.	Callorhinchus milii	XP_007909067.1	9.40E-26	XP_006713653.1 PREDICTED: golgin subfamily B member 1 isoform X7 [Homo sapiens]	1.25E-13	N/A	N/A	N/A
Giantin	Homo sapiens	Giantin_2016_01_14_15_43_23_seqs_positive_mod0.A.1.A.2.A.	Danio rerio	XP_005164965.1	0	XP_011511002.1 PREDICTED: golgin subfamily B member 1 isoform X9 [Homo sapiens]	0	298.2103158	298.2103158	XP_011530219.1 PREDICTED: coiled-coil domain-containing protein 158 isoform X4 [Homo sapiens]
Giantin	Homo sapiens	Giantin_2016_01_14_15_43_23_seqs_positive_mod0.A.1.A.2.A.	Danio rerio	XP_001920325.3	0	XP_011511002.1 PREDICTED: golgin subfamily B member 1 isoform X9 [Homo sapiens]	0	298.2084548	298.2084548	XP_011530220.1 PREDICTED: coiled-coil domain-containing protein 158 isoform X5 [Homo sapiens]
Giantin	Homo sapiens	Giantin_2016_01_14_15_43_23_seqs_positive_mod0.A.1.A.2.A.	Danio rerio	XP_009291922.1	5.70E-93	XP_005247429.1 PREDICTED: golgin subfamily B member 1 isoform X5 [Homo sapiens]	6.36E-14	9.440547881	8.437815054	XP_011531884.1 PREDICTED: ERC protein 2 isoform X3 [Homo sapiens]
Giantin	Homo sapiens	Giantin_2016_01_14_15_43_23_seqs_positive_mod0.A.1.A.2.A.	Danio rerio	XP_009291921.1	8.10E-93	XP_006713652.1 PREDICTED: golgin subfamily B member 1 isoform X4 [Homo sapiens]	7.48E-14	9.286284732	9.050353129	XP_011531884.1 PREDICTED: ERC protein 2 isoform X3 [Homo sapiens]
Giantin	Homo sapiens	Giantin_2016_01_14_15_43_23_seqs_positive_mod0.A.1.A.2.A.	Danio rerio	XP_001338122.4	1.80E-92	XP_011511001.1 PREDICTED: golgin subfamily B member 1 isoform X1 [Homo sapiens]	6.42E-14	9.436665911	9.218440491	XP_011531884.1 PREDICTED: ERC protein 2 isoform X3 [Homo sapiens]
Giantin	Homo sapiens	Giantin_2016_01_14_15_43_23_seqs_positive_mod0.A.1.A.2.A.	Gallus gallus	XP_004937439.1	0	XP_011511001.1 PREDICTED: golgin subfamily B member 1 isoform X1 [Homo sapiens]	0	N/A	N/A	N/A
Giantin	Homo sapiens	Giantin_2016_01_14_15_43_23_seqs_positive_mod0.A.1.A.2.A.	Gallus gallus	XP_424476.4	0	XP_011511001.1 PREDICTED: golgin subfamily B member 1 isoform X1 [Homo sapiens]	0	N/A	N/A	N/A
Giantin	Homo sapiens	Giantin_2016_01_14_15_43_23_seqs_positive_mod0.A.1.A.2.A.	Homo sapiens	XP_006713652.1	0	XP_006713652.1 PREDICTED: golgin subfamily B member 1 isoform X4 [Homo sapiens]	0	N/A	N/A	N/A
Giantin	Homo sapiens	Giantin_2016_01_14_15_43_23_seqs_positive_mod0.A.1.A.2.A.	Homo sapiens	XP_006713651.1	0	XP_006713651.1 PREDICTED: golgin subfamily B member 1 isoform X3 [Homo sapiens]	0	N/A	N/A	N/A
Giantin	Homo sapiens	Giantin_2016_01_14_15_43_23_seqs_positive_mod0.A.1.A.2.A.	Homo sapiens	NP_001243415.1	0	XP_011511001.1 PREDICTED: golgin subfamily B member 1 isoform X1 [Homo sapiens]	0	N/A	N/A	N/A
Giantin	Homo sapiens	Giantin_2016_01_14_15_43_23_seqs_positive_mod0.A.1.A.2.A.	Homo sapiens	XP_005247428.1	0	XP_011511001.1 PREDICTED: golgin subfamily B member 1 isoform X1 [Homo sapiens]	0	N/A	N/A	N/A
Giantin	Homo sapiens	Giantin_2016_01_14_15_43_23_seqs_positive_mod0.A.1.A.2.A.	Homo sapiens	XP_011511001.1	0	XP_011511001.1 PREDICTED: golgin subfamily B member 1 isoform X1 [Homo sapiens]	0	N/A	N/A	N/A
Giantin	Homo sapiens	Giantin_2016_01_14_15_43_23_seqs_positive_mod0.A.1.A.2.A.	Homo sapiens	XP_005247430.1	0	XP_005247430.1 PREDICTED: golgin subfamily B member 1 isoform X6 [Homo sapiens]	0	N/A	N/A	N/A
Giantin	Homo sapiens	Giantin_2016_01_14_15_43_23_seqs_positive_mod0.A.1.A.2.A.	Homo sapiens	NP_004478.3	0	NP_004478.3 Golgin subfamily B member 1 isoform 2 [Homo sapiens]	0	N/A	N/A	N/A
Giantin	Homo sapiens	Giantin_2016_01_14_15_43_23_seqs_positive_mod0.A.1.A.2.A.	Homo sapiens	XP_006713650.1	0	XP_006713650.1 PREDICTED: golgin subfamily B member 1 isoform X2 [Homo sapiens]	0	N/A	N/A	N/A
Giantin	Homo sapiens	Giantin_2016_01_14_15_43_23_seqs_positive_mod0.A.1.A.2.A.	Homo sapiens	XP_006713653.1	0	XP_006713653.1 PREDICTED: golgin subfamily B member 1 isoform X7 [Homo sapiens]	0	N/A	N/A	N/A
Giantin	Homo sapiens	Giantin_2016_01_14_15_43_23_seqs_positive_mod0.A.1.A.2.A.	Homo sapiens	XP_005247429.1	0	XP_005247429.1 PREDICTED: golgin subfamily B member 1 isoform X5 [Homo sapiens]	0	N/A	N/A	N/A
Giantin	Homo sapiens	Giantin_2016_01_14_15_43_23_seqs_positive_mod0.A.1.A.2.A.	Homo sapiens	NP_001243416.1	0	NP_001243416.1 Golgin subfamily B member 1 isoform 3 [Homo sapiens]	0	N/A	N/A	N/A
Giantin	Homo sapiens	Giantin_2016_01_14_15_43_23_seqs_positive_mod0.A.1.A.2.A.	Homo sapiens	NP_001243417.1	0	NP_001243417.1 Golgin subfamily B member 1 isoform 4 [Homo sapiens]	0	N/A	N/A	N/A
Giantin	Homo sapiens	Giantin_2016_01_14_15_43_23_seqs_positive_mod0.A.1.A.2.A.	Homo sapiens	XP_006713654.1	0	XP_006713654.1 PREDICTED: golgin subfamily B member 1 isoform X8 [Homo sapiens]	0	N/A	N/A	N/A
Giantin	Homo sapiens	Giantin_2016_01_14_15_43_23_seqs_positive_mod0.A.1.A.2.A.	Homo sapiens	XP_011511002.1	0	XP_011511002.1 PREDICTED: golgin subfamily B member 1 isoform X9 [Homo sapiens]	0	N/A	N/A	N/A
Giantin	Homo sapiens	Giantin_2016_01_14_15_43_23_seqs_positive_mod0.A.1.A.2.A.	Petromyzon marinus	ENSPMAP00000006018.1	0	XP_006713653.1 PREDICTED: golgin subfamily B member 1 isoform X7 [Homo sapiens]	3.28E-142	N/A	N/A	N/A
Giantin	Homo sapiens	Giantin_2016_01_14_15_43_23_seqs_positive_mod0.A.1.A.2.A.	Petromyzon marinus	ENSPMAP00000006012.1	6.00E-245	NP_001243417.1 Golgin subfamily B member 1 isoform 4 [Homo sapiens]	3.00E-43	N/A	N/A	N/A
Giantin	Homo sapiens	Giantin_2016_01_14_15_43_23_seqs_positive_mod0.A.1.A.2.A.	Petromyzon marinus	ENSPMAP00000008887.1	4.80E-51	NP_001243416.1 Golgin subfamily B member 1 isoform 3 [Homo sapiens]	2.85E-10	7.874654569	0.97143067	NP_919268.1 spindle assembly abnormal protein 6 homolog isoform 1 [Homo sapiens]
Giantin	Homo sapiens	Giantin_2016_01_14_15_43_23_seqs_positive_mod0.A.1.A.2.A.	Rattus norvegicus	XP_008766922.1	0	XP_006713652.1 PREDICTED: golgin subfamily B member 1 isoform X4 [Homo sapiens]	0	N/A	N/A	N/A
Giantin	Homo sapiens	Giantin_2016_01_14_15_43_23_seqs_positive_mod0.A.1.A.2.A.	Rattus norvegicus	XP_008766921.1	0	XP_006713652.1 PREDICTED: golgin subfamily B member 1 isoform X4 [Homo sapiens]	0	N/A	N/A	N/A
Giantin	Homo sapiens	Giantin_2016_01_14_15_43_23_seqs_positive_mod0.A.1.A.2.A.	Rattus norvegicus	XP_006248441.1	0	XP_006713650.1 PREDICTED: golgin subfamily B member 1 isoform X2 [Homo sapiens]	0	N/A	N/A	N/A
Giantin	Homo sapiens	Giantin_2016_01_14_15_43_23_seqs_positive_mod0.A.1.A.2.A.	Rattus norvegicus	XP_006248442.1	0	XP_006713650.1 PREDICTED: golgin subfamily B member 1 isoform X2 [Homo sapiens]	0	N/A	N/A	N/A
Giantin	Homo sapiens	Giantin_2016_01_14_15_43_23_seqs_positive_mod0.A.1.A.2.A.	Rattus norvegicus	XP_008766920.1	0	XP_006713650.1 PREDICTED: golgin subfamily B member 1 isoform X2 [Homo sapiens]	0	N/A	N/A	N/A
Giantin	Homo sapiens	Giantin_2016_01_14_15_43_23_seqs_positive_mod0.A.1.A.2.A.	Rattus norvegicus	XP_008766923.1	0	XP_006713653.1 PREDICTED: golgin subfamily B member 1 isoform X7 [Homo sapiens]	0	N/A	N/A	N/A
Giantin	Homo sapiens	Giantin_2016_01_14_15_43_23_seqs_positive_mod0.A.1.A.2.A.	Rattus norvegicus	XP_008766924.1	0	XP_006713653.1 PREDICTED: golgin subfamily B member 1 isoform X7 [Homo sapiens]	0	N/A	N/A	N/A
Giantin	Homo sapiens	Giantin_2016_01_14_15_43_23_seqs_positive_mod0.A.1.A.2.A.	Rattus norvegicus	NP_620240.1	0	XP_006713653.1 PREDICTED: golgin subfamily B member 1 isoform X7 [Homo sapiens]	0	N/A	N/A	N/A
Giantin	Homo sapiens	Giantin_2016_01_14_15_43_23_seqs_positive_mod0.A.1.A.2.A.	Rattus norvegicus	XP_008766925.1	0	XP_011511002.1 PREDICTED: golgin subfamily B member 1 isoform X9 [Homo sapiens]	0	N/A	N/A	N/A
Giantin	Homo sapiens	Giantin_2016_01_14_15_43_23_seqs_positive_mod0.A.1.A.2.A.	Xenopus tropicalis	451600	0	NP_004478.3 Golgin subfamily B member 1 isoform 2 [Homo sapiens]	6.53E-35	N/A	N/A	N/A
Giantin	Homo sapiens	Giantin_2016_01_14_15_43_23_seqs_positive_mod0.A.1.A.2.A.	Xenopus tropicalis	272288	0	NP_001243417.1 Golgin subfamily B member 1 isoform 4 [Homo sapiens]	0	297.1831559	297.1831559	XP_006717007.1 PREDICTED: centriolin isoform X10 [Homo sapiens]
GM130	Homo sapiens	GM130_2016_01_14_15_43_23_seqs_positive_mod0.A.1.1.1.1.A.A.	Amphimedon queenslandica	2508048534	1.70E-126	XP_005251989.1 PREDICTED: golgin subfamily A member 2 isoform X3 [Homo sapiens]	1.70E-17	N/A	N/A	N/A
GM130	Homo sapiens	GM130_2016_01_14_15_43_23_seqs_positive_mod0.A.1.1.1.1.A.A.	Botryllus schlosseri	Boschl.CG.Botznik2013.chr1.g70223.01.p	1.40E-258	XP_005251988.1 PREDICTED: golgin subfamily A member 2 isoform X2 [Homo sapiens]	1.17E-24	22.41705318	22.34615828	XP_011529850.1 PREDICTED: centromere-associated protein E isoform X5 [Homo sapiens]
GM130	Homo sapiens	GM130_2016_01_14_15_43_23_seqs_positive_mod0.A.1.1.1.1.A.A.	Botryllus schlosseri	Boschl.CG.Botznik2013.chr1.g53433.01.p	4.40E-229	NP_004477.3 Golgin subfamily A member 2 [Homo sapiens]	5.29E-18	N/A	N/A	N/A
GM130	Homo sapiens	GM130_2016_01_14_15_43_23_seqs_positive_mod0.A.1.1.1.1.A.A.	Caenorhabditis elegans	NP_494929.3	3.00E-213	XP_005251988.1 PREDICTED: golgin subfamily A member 2 isoform X2 [Homo sapiens]	1.75E-18	N/A	N/A	N/A
GM130	Homo sapiens	GM130_2016_01_14_15_43_23_seqs_positive_mod0.A.1.1.1.1.A.A.	Callorhinchus milii	XP_007898511.1	0	XP_005251987.1 PREDICTED: golgin subfamily A member 2 isoform X1 [Homo sapiens]	0	282.65751	282.65751	XP_011520572.1 PREDICTED: LOW QUALITY PROTEIN: golgin subfamily A member 6-like protein 22 [Homo sapiens]
GM130	Homo sapiens	GM130_2016_01_14_15_43_23_seqs_positive_mod0.A.1.1.1.1.A.A.	Callorhinchus milii	XP_007898513.1	0	NP_004477.3 Golgin subfamily A member 2 [Homo sapiens]	0	282.5789279	282.5789279	XP_011520572.1 PREDICTED: LOW QUALITY PROTEIN: golgin subfamily A member 6-like protein 22 [Homo sapiens]
GM130	Homo sapiens	GM130_2016_01_14_15_43_23_seqs_positive_mod0.A.1.1.1.1.A.A.	Callorhinchus milii	XP_007898512.1	0	XP_005251988.1 PREDICTED: golgin subfamily A member 2 isoform X2 [Homo sapiens]	0	282.5539073	282.5539073	XP_011520572.1 PREDICTED: LOW QUALITY PROTEIN: golgin subfamily A member 6-like protein 22 [Homo sapiens]
GM130	Homo sapiens	GM130_2016_01_14_15_43_23_seqs_positive_mod0.A.1.1.1.1.A.A.	Capsaspora owczarzaki	CAOG_04888T0	6.70E-259	XP_005251989.1 PREDICTED: golgin subfamily A member 2 isoform X3 [Homo sapiens]	4.93E-14	10.13228705	10.02471562	NP_001033729.2 Golgin subfamily A member 6A [Homo sapiens]
GM130	Homo sapiens	GM130_2016_01_14_15_43_23_seqs_positive_mod0.A.1.1.1.1.A.A.	Ciona intestinalis	291865	6.70E-106	XP_005251987.1 PREDICTED: golgin subfamily A member 2 isoform X1 [Homo sapiens]	3.13E-23	20.73296804	16.07015895	XP_011520083.1 PREDICTED: unconventional myosin-Vc isoform X1 [Homo sapiens]
GM130	Homo sapiens	GM130_2016_01_14_15_43_23_seqs_positive_mod0.A.1.1.1.1.A.A.	Ciona savignyi	Cisavi.CG.ENS81.R83.163077-173265.02414.p|Cisavi.CG.ENS81.R83.163077-173265.02453.t	8.10E-96	XP_005251987.1 PREDICTED: golgin subfamily A member 2 isoform X1 [Homo sapiens]	6.81E-22	N/A	N/A	N/A
GM130	Homo sapiens	GM130_2016_01_14_15_43_23_seqs_positive_mod0.A.1.1.1.1.A.A.	Ciona savignyi	Cisavi.CG.ENS81.R83.157172-169367.02413.p|Cisavi.CG.ENS81.R83.157172-169367.02452.t	2.60E-79	NP_004477.3 Golgin subfamily A member 2 [Homo sapiens]	2.05E-24	20.32816196	20.18202058	XP_011547233.1 PREDICTED: golgin A8 family member N isoform X5 [Homo sapiens]
GM130	Homo sapiens	GM130_2016_01_14_15_43_23_seqs_positive_mod0.A.1.1.1.1.A.A.	Danio rerio	XP_005168139.1	0	XP_005251987.1 PREDICTED: golgin subfamily A member 2 isoform X1 [Homo sapiens]	0	279.4184041	279.4184041	XP_011520572.1 PREDICTED: LOW QUALITY PROTEIN: golgin subfamily A member 6-like protein 22 [Homo sapiens]
GM130	Homo sapiens	GM130_2016_01_14_15_43_23_seqs_positive_mod0.A.1.1.1.1.A.A.	Danio rerio	XP_009299398.1	0	XP_005251987.1 PREDICTED: golgin subfamily A member 2 isoform X1 [Homo sapiens]	0	279.4016073	279.4016073	XP_011520572.1 PREDICTED: LOW QUALITY PROTEIN: golgin subfamily A member 6-like protein 22 [Homo sapiens]
GM130	Homo sapiens	GM130_2016_01_14_15_43_23_seqs_positive_mod0.A.1.1.1.1.A.A.	Danio rerio	XP_005168140.1	0	NP_004477.3 Golgin subfamily A member 2 [Homo sapiens]	0	279.3683873	279.3683873	XP_011520572.1 PREDICTED: LOW QUALITY PROTEIN: golgin subfamily A member 6-like protein 22 [Homo sapiens]
GM130	Homo sapiens	GM130_2016_01_14_15_43_23_seqs_positive_mod0.A.1.1.1.1.A.A.	Danio rerio	XP_009299396.1	0	XP_005251987.1 PREDICTED: golgin subfamily A member 2 isoform X1 [Homo sapiens]	0	279.4098199	279.4098199	XP_011520572.1 PREDICTED: LOW QUALITY PROTEIN: golgin subfamily A member 6-like protein 22 [Homo sapiens]
GM130	Homo sapiens	GM130_2016_01_14_15_43_23_seqs_positive_mod0.A.1.1.1.1.A.A.	Danio rerio	XP_009299399.1	0	NP_004477.3 Golgin subfamily A member 2 [Homo sapiens]	0	279.3630062	279.3630062	XP_011520572.1 PREDICTED: LOW QUALITY PROTEIN: golgin subfamily A member 6-like protein 22 [Homo sapiens]
GM130	Homo sapiens	GM130_2016_01_14_15_43_23_seqs_positive_mod0.A.1.1.1.1.A.A.	Danio rerio	XP_009299395.1	0	XP_005251987.1 PREDICTED: golgin subfamily A member 2 isoform X1 [Homo sapiens]	0	279.4419699	279.4419699	XP_011520572.1 PREDICTED: LOW QUALITY PROTEIN: golgin subfamily A member 6-like protein 22 [Homo sapiens]
GM130	Homo sapiens	GM130_2016_01_14_15_43_23_seqs_positive_mod0.A.1.1.1.1.A.A.	Danio rerio	NP_001120806.1	0	NP_004477.3 Golgin subfamily A member 2 [Homo sapiens]	0	279.3683334	279.3683334	XP_011520572.1 PREDICTED: LOW QUALITY PROTEIN: golgin subfamily A member 6-like protein 22 [Homo sapiens]
GM130	Homo sapiens	GM130_2016_01_14_15_43_23_seqs_positive_mod0.A.1.1.1.1.A.A.	Danio rerio	XP_009299397.1	0	NP_004477.3 Golgin subfamily A member 2 [Homo sapiens]	0	279.3741671	279.3741671	XP_011520572.1 PREDICTED: LOW QUALITY PROTEIN: golgin subfamily A member 6-like protein 22 [Homo sapiens]
GM130	Homo sapiens	GM130_2016_01_14_15_43_23_seqs_positive_mod0.A.1.1.1.1.A.A.	Drosophila melanogaster	FBpp0071703	3.80E-185	XP_005251988.1 PREDICTED: golgin subfamily A member 2 isoform X2 [Homo sapiens]	1.65E-14	N/A	N/A	N/A
GM130	Homo sapiens	GM130_2016_01_14_15_43_23_seqs_positive_mod0.A.1.1.1.1.A.A.	Gallus gallus	XP_004945878.1	0	XP_005251987.1 PREDICTED: golgin subfamily A member 2 isoform X1 [Homo sapiens]	0	271.3449677	271.3449677	XP_011520078.1 PREDICTED: putative golgin subfamily A member 6B isoform X2 [Homo sapiens]
GM130	Homo sapiens	GM130_2016_01_14_15_43_23_seqs_positive_mod0.A.1.1.1.1.A.A.	Gallus gallus	XP_004945877.1	0	XP_005251987.1 PREDICTED: golgin subfamily A member 2 isoform X1 [Homo sapiens]	0	270.1684297	270.1684297	NP_001157876.1 putative golgin subfamily A member 6C [Homo sapiens]
GM130	Homo sapiens	GM130_2016_01_14_15_43_23_seqs_positive_mod0.A.1.1.1.1.A.A.	Gallus gallus	XP_425338.4	0	NP_004477.3 Golgin subfamily A member 2 [Homo sapiens]	0	270.3805802	270.3805802	NP_001157876.1 putative golgin subfamily A member 6C [Homo sapiens]
GM130	Homo sapiens	GM130_2016_01_14_15_43_23_seqs_positive_mod0.A.1.1.1.1.A.A.	Gallus gallus	XP_004945880.1	0	XP_005251987.1 PREDICTED: golgin subfamily A member 2 isoform X1 [Homo sapiens]	0	270.4805042	270.4805042	NP_001157876.1 putative golgin subfamily A member 6C [Homo sapiens]
GM130	Homo sapiens	GM130_2016_01_14_15_43_23_seqs_positive_mod0.A.1.1.1.1.A.A.	Gallus gallus	XP_004945881.1	0	NP_004477.3 Golgin subfamily A member 2 [Homo sapiens]	0	270.5643156	270.5643156	NP_001157876.1 putative golgin subfamily A member 6C [Homo sapiens]
GM130	Homo sapiens	GM130_2016_01_14_15_43_23_seqs_positive_mod0.A.1.1.1.1.A.A.	Gallus gallus	XP_004945879.1	0	XP_005251988.1 PREDICTED: golgin subfamily A member 2 isoform X2 [Homo sapiens]	0	275.2725818	275.2725818	XP_011520572.1 PREDICTED: LOW QUALITY PROTEIN: golgin subfamily A member 6-like protein 22 [Homo sapiens]
GM130	Homo sapiens	GM130_2016_01_14_15_43_23_seqs_positive_mod0.A.1.1.1.1.A.A.	Homo sapiens	XP_005251987.1	0	XP_005251987.1 PREDICTED: golgin subfamily A member 2 isoform X1 [Homo sapiens]	0	234.5860221	234.5860221	NP_001157876.1 putative golgin subfamily A member 6C [Homo sapiens]
GM130	Homo sapiens	GM130_2016_01_14_15_43_23_seqs_positive_mod0.A.1.1.1.1.A.A.	Homo sapiens	NP_004477.3	0	NP_004477.3 Golgin subfamily A member 2 [Homo sapiens]	0	236.5387861	236.5387861	XP_011520291.1 PREDICTED: golgin subfamily A member 8O isoform X3 [Homo sapiens]
GM130	Homo sapiens	GM130_2016_01_14_15_43_23_seqs_positive_mod0.A.1.1.1.1.A.A.	Homo sapiens	XP_005251988.1	0	XP_005251988.1 PREDICTED: golgin subfamily A member 2 isoform X2 [Homo sapiens]	0	245.5448615	245.5448615	NP_001157876.1 putative golgin subfamily A member 6C [Homo sapiens]
GM130	Homo sapiens	GM130_2016_01_14_15_43_23_seqs_positive_mod0.A.1.1.1.1.A.A.	Homo sapiens	XP_005251989.1	0	XP_005251989.1 PREDICTED: golgin subfamily A member 2 isoform X3 [Homo sapiens]	0	228.0836567	228.0836567	NP_001157876.1 putative golgin subfamily A member 6C [Homo sapiens]
GM130	Homo sapiens	GM130_2016_01_14_15_43_23_seqs_positive_mod0.A.1.1.1.1.A.A.	Mnemiopsis leidyi	ML05262a	7.80E-126	XP_005251989.1 PREDICTED: golgin subfamily A member 2 isoform X3 [Homo sapiens]	7.35E-15	N/A	N/A	N/A
GM130	Homo sapiens	GM130_2016_01_14_15_43_23_seqs_positive_mod0.A.1.1.1.1.A.A.	Molgula oculata	Moocul.CG.ELv1_2.S123444.g14458.01.p	3.00E-238	NP_004477.3 Golgin subfamily A member 2 [Homo sapiens]	2.36E-61	N/A	N/A	N/A
GM130	Homo sapiens	GM130_2016_01_14_15_43_23_seqs_positive_mod0.A.1.1.1.1.A.A.	Nematostella vectensis	215179	1.40E-124	NP_004477.3 Golgin subfamily A member 2 [Homo sapiens]	7.08E-63	59.63699016	52.64448005	XP_011520080.1 PREDICTED: putative golgin subfamily A member 6B isoform X4 [Homo sapiens]
GM130	Homo sapiens	GM130_2016_01_14_15_43_23_seqs_positive_mod0.A.1.1.1.1.A.A.	Nematostella vectensis	246483	1.40E-124	NP_004477.3 Golgin subfamily A member 2 [Homo sapiens]	7.08E-63	59.63699016	52.64448005	XP_011520080.1 PREDICTED: putative golgin subfamily A member 6B isoform X4 [Homo sapiens]
GM130	Homo sapiens	GM130_2016_01_14_15_43_23_seqs_positive_mod0.A.1.1.1.1.A.A.	Rattus norvegicus	XP_006234055.1	0	XP_005251987.1 PREDICTED: golgin subfamily A member 2 isoform X1 [Homo sapiens]	0	253.4372875	253.4372875	XP_011520078.1 PREDICTED: putative golgin subfamily A member 6B isoform X2 [Homo sapiens]
GM130	Homo sapiens	GM130_2016_01_14_15_43_23_seqs_positive_mod0.A.1.1.1.1.A.A.	Rattus norvegicus	XP_006234059.1	0	NP_004477.3 Golgin subfamily A member 2 [Homo sapiens]	0	253.4757656	253.4757656	XP_011520078.1 PREDICTED: putative golgin subfamily A member 6B isoform X2 [Homo sapiens]
GM130	Homo sapiens	GM130_2016_01_14_15_43_23_seqs_positive_mod0.A.1.1.1.1.A.A.	Rattus norvegicus	XP_006234056.1	0	XP_005251987.1 PREDICTED: golgin subfamily A member 2 isoform X1 [Homo sapiens]	0	255.5876369	255.5876369	XP_011520078.1 PREDICTED: putative golgin subfamily A member 6B isoform X2 [Homo sapiens]
GM130	Homo sapiens	GM130_2016_01_14_15_43_23_seqs_positive_mod0.A.1.1.1.1.A.A.	Rattus norvegicus	XP_006234060.1	0	NP_004477.3 Golgin subfamily A member 2 [Homo sapiens]	0	255.654216	255.654216	XP_011520078.1 PREDICTED: putative golgin subfamily A member 6B isoform X2 [Homo sapiens]
GM130	Homo sapiens	GM130_2016_01_14_15_43_23_seqs_positive_mod0.A.1.1.1.1.A.A.	Rattus norvegicus	XP_006234054.1	0	XP_005251987.1 PREDICTED: golgin subfamily A member 2 isoform X1 [Homo sapiens]	0	256.1851255	256.1851255	XP_011520078.1 PREDICTED: putative golgin subfamily A member 6B isoform X2 [Homo sapiens]
GM130	Homo sapiens	GM130_2016_01_14_15_43_23_seqs_positive_mod0.A.1.1.1.1.A.A.	Rattus norvegicus	XP_006234057.1	0	NP_004477.3 Golgin subfamily A member 2 [Homo sapiens]	0	256.1811487	256.1811487	XP_011520078.1 PREDICTED: putative golgin subfamily A member 6B isoform X2 [Homo sapiens]
GM130	Homo sapiens	GM130_2016_01_14_15_43_23_seqs_positive_mod0.A.1.1.1.1.A.A.	Rattus norvegicus	NP_072118.2	0	NP_004477.3 Golgin subfamily A member 2 [Homo sapiens]	0	255.6799427	255.6799427	XP_011520078.1 PREDICTED: putative golgin subfamily A member 6B isoform X2 [Homo sapiens]
GM130	Homo sapiens	GM130_2016_01_14_15_43_23_seqs_positive_mod0.A.1.1.1.1.A.A.	Rattus norvegicus	XP_008759996.1	0	NP_004477.3 Golgin subfamily A member 2 [Homo sapiens]	0	245.8910226	245.8910226	NP_001157876.1 putative golgin subfamily A member 6C [Homo sapiens]
GM130	Homo sapiens	GM130_2016_01_14_15_43_23_seqs_positive_mod0.A.1.1.1.1.A.A.	Rattus norvegicus	XP_006234058.1	0	XP_005251988.1 PREDICTED: golgin subfamily A member 2 isoform X2 [Homo sapiens]	0	259.8085607	259.8085607	XP_011519805.1 PREDICTED: golgin subfamily A member 6A isoform X2 [Homo sapiens]
GM130	Homo sapiens	GM130_2016_01_14_15_43_23_seqs_positive_mod0.A.1.1.1.1.A.A.	Rattus norvegicus	XP_006233966.1	3.00E-18	XP_005251989.1 PREDICTED: golgin subfamily A member 2 isoform X3 [Homo sapiens]	6.58E-22	N/A	N/A	N/A
GM130	Homo sapiens	GM130_2016_01_14_15_43_23_seqs_positive_mod0.A.1.1.1.1.A.A.	Rattus norvegicus	XP_008759910.1	1.40E-15	XP_005251989.1 PREDICTED: golgin subfamily A member 2 isoform X3 [Homo sapiens]	7.82E-18	N/A	N/A	N/A
GM130	Homo sapiens	GM130_2016_01_14_15_43_23_seqs_positive_mod0.A.1.1.1.1.A.A.	Salpingoeca rosetta	PTSG_06277T0	1.50E-52	XP_005251987.1 PREDICTED: golgin subfamily A member 2 isoform X1 [Homo sapiens]	0.0168402	N/A	N/A	N/A
GM130	Homo sapiens	GM130_2016_01_14_15_43_23_seqs_positive_mod0.A.1.1.1.1.A.A.	Sphaeroforma arctica	SARC_07317T0	1.10E-167	XP_005251988.1 PREDICTED: golgin subfamily A member 2 isoform X2 [Homo sapiens]	0.000412494	N/A	N/A	N/A
GM130	Homo sapiens	GM130_2016_01_14_15_43_23_seqs_positive_mod0.A.1.1.1.1.A.A.	Trichoplax adhaerens	53379	2.00E-109	XP_005251987.1 PREDICTED: golgin subfamily A member 2 isoform X1 [Homo sapiens]	2.35E-63	59.63230022	58.15148507	NP_061122.4 putative golgin subfamily A member 6B [Homo sapiens]
GM130	Homo sapiens	GM130_2016_01_14_15_43_23_seqs_positive_mod0.A.1.1.1.1.A.A.	Xenopus tropicalis	453473	8.00E-300	NP_004477.3 Golgin subfamily A member 2 [Homo sapiens]	0	275.0507238	275.0507238	NP_001157876.1 putative golgin subfamily A member 6C [Homo sapiens]
GMAP210	Cryptococcus neoformans	GMAP210_2016_01_14_15_43_23_seqs_positive_mod0.A.1.1.1.A.1.A.A.A.A.	Allomyces macrogynus	AMAG_16139T0	5.30E-27	jgi|Cryne_H99_1|2453|CNAG_02760T0	1.55E-09	N/A	N/A	N/A
GMAP210	Cryptococcus neoformans	GMAP210_2016_01_14_15_43_23_seqs_positive_mod0.A.1.1.1.A.1.A.A.A.A.	Allomyces macrogynus	AMAG_04473T0	2.90E-22	jgi|Cryne_H99_1|2453|CNAG_02760T0	6.74E-09	6.744882256	6.744882256	jgi|Cryne_H99_1|2162|CNAG_02404T0
GMAP210	Homo sapiens	GMAP210_2016_01_14_15_43_23_seqs_positive_mod0.A.1.1.1.A.1.A.A.A.A.	Amphimedon queenslandica	2508048722	2.50E-167	XP_005268272.1 PREDICTED: thyroid receptor-interacting protein 11 isoform X4 [Homo sapiens]	1.65E-34	N/A	N/A	N/A
GMAP210	Homo sapiens	GMAP210_2016_01_14_15_43_23_seqs_positive_mod0.A.1.1.1.A.1.A.A.A.A.	Amphimedon queenslandica	2508036242	2.00E-27	XP_005268272.1 PREDICTED: thyroid receptor-interacting protein 11 isoform X4 [Homo sapiens]	2.76E-05	N/A	N/A	N/A
GMAP210	Homo sapiens	GMAP210_2016_01_14_15_43_23_seqs_positive_mod0.A.1.1.1.A.1.A.A.A.A.	Arabidopsis thaliana	AT3G61570.1	1.90E-92	XP_005268272.1 PREDICTED: thyroid receptor-interacting protein 11 isoform X4 [Homo sapiens]	4.27E-07	3.417130109	2.819403984	XP_005253565.1 PREDICTED: liprin-beta-1 isoform X3 [Homo sapiens]
GMAP210	Homo sapiens	GMAP210_2016_01_14_15_43_23_seqs_positive_mod0.A.1.1.1.A.1.A.A.A.A.	Arabidopsis thaliana	AT2G46180.1	5.40E-68	XP_005268272.1 PREDICTED: thyroid receptor-interacting protein 11 isoform X4 [Homo sapiens]	7.77E-06	3.135949109	2.897537993	XP_005253565.1 PREDICTED: liprin-beta-1 isoform X3 [Homo sapiens]
GMAP210	Arabidopsis thaliana	GMAP210_2016_01_14_15_43_23_seqs_positive_mod0.A.1.1.1.A.1.A.A.A.A.	Arabidopsis thaliana	AT3G61570.1	1.90E-92	AT3G61570.1 | Symbols: GC3 GDAP1 | GRIP-related ARF-binding domain-containing protein 1 | chr3:22779637-22783642 REVERSE LENGTH=712	0	N/A	N/A	N/A
GMAP210	Arabidopsis thaliana	GMAP210_2016_01_14_15_43_23_seqs_positive_mod0.A.1.1.1.A.1.A.A.A.A.	Arabidopsis thaliana	AT2G46180.1	5.40E-68	AT2G46180.1 | Symbols: GC4 | golgin candidate 4 | chr2:18967482-18971260 REVERSE LENGTH=725	0	N/A	N/A	N/A
GMAP210	Cryptococcus neoformans	GMAP210_2016_01_14_15_43_23_seqs_positive_mod0.A.1.1.1.A.1.A.A.A.A.	Aspergillus nidulans	ANID_10186T0	1.90E-40	jgi|Cryne_H99_1|2453|CNAG_02760T0	3.53E-35	32.27132374	32.27132374	jgi|Cryne_H99_1|4788|CNAG_05313T0
GMAP210	Arabidopsis thaliana	GMAP210_2016_01_14_15_43_23_seqs_positive_mod0.A.1.1.1.A.1.A.A.A.A.	Bigelowiella natans	127754	5.50E-32	AT2G46180.1 | Symbols: GC4 | golgin candidate 4 | chr2:18967482-18971260 REVERSE LENGTH=725	7.35E-20	N/A	N/A	N/A
GMAP210	Arabidopsis thaliana	GMAP210_2016_01_14_15_43_23_seqs_positive_mod0.A.1.1.1.A.1.A.A.A.A.	Bigelowiella natans	68035	8.40E-28	AT2G46180.1 | Symbols: GC4 | golgin candidate 4 | chr2:18967482-18971260 REVERSE LENGTH=725	9.86E-20	N/A	N/A	N/A
GMAP210	Homo sapiens	GMAP210_2016_01_14_15_43_23_seqs_positive_mod0.A.1.1.1.A.1.A.A.A.A.	Botryllus schlosseri	Boschl.CG.Botznik2013.chr7.g44844.01.p	2.70E-175	XP_005268271.1 PREDICTED: thyroid receptor-interacting protein 11 isoform X3 [Homo sapiens]	5.68E-52	N/A	N/A	N/A
GMAP210	Homo sapiens	GMAP210_2016_01_14_15_43_23_seqs_positive_mod0.A.1.1.1.A.1.A.A.A.A.	Branchiostoma floridae	113252	6.70E-90	XP_005268272.1 PREDICTED: thyroid receptor-interacting protein 11 isoform X4 [Homo sapiens]	1.02E-59	N/A	N/A	N/A
GMAP210	Homo sapiens	GMAP210_2016_01_14_15_43_23_seqs_positive_mod0.A.1.1.1.A.1.A.A.A.A.	Branchiostoma floridae	133340	3.70E-72	XP_005268272.1 PREDICTED: thyroid receptor-interacting protein 11 isoform X4 [Homo sapiens]	3.25E-22	N/A	N/A	N/A
GMAP210	Homo sapiens	GMAP210_2016_01_14_15_43_23_seqs_positive_mod0.A.1.1.1.A.1.A.A.A.A.	Caenorhabditis elegans	NP_001255174.1	1.30E-195	XP_005268272.1 PREDICTED: thyroid receptor-interacting protein 11 isoform X4 [Homo sapiens]	2.47E-17	N/A	N/A	N/A
GMAP210	Homo sapiens	GMAP210_2016_01_14_15_43_23_seqs_positive_mod0.A.1.1.1.A.1.A.A.A.A.	Callorhinchus milii	XP_007906720.1	0	NP_004230.2 thyroid receptor-interacting protein 11 [Homo sapiens]	0	298.3736934	298.3736934	XP_005246026.1 PREDICTED: centrosomal protein of 85 kDa isoform X1 [Homo sapiens]
GMAP210	Homo sapiens	GMAP210_2016_01_14_15_43_23_seqs_positive_mod0.A.1.1.1.A.1.A.A.A.A.	Capsaspora owczarzaki	CAOG_02541T0	2.20E-228	XP_005268272.1 PREDICTED: thyroid receptor-interacting protein 11 isoform X4 [Homo sapiens]	1.94E-13	11.01208827	5.55634859	XP_011540773.1 PREDICTED: rootletin isoform X4 [Homo sapiens]
GMAP210	Arabidopsis thaliana	GMAP210_2016_01_14_15_43_23_seqs_positive_mod0.A.1.1.1.A.1.A.A.A.A.	Chlamydomonas reinhardtii	Cre12.g495800.t1.1	3.80E-35	AT2G46180.1 | Symbols: GC4 | golgin candidate 4 | chr2:18967482-18971260 REVERSE LENGTH=725	7.44E-26	22.63230878	19.89458242	AT5G23890.1 | Symbols: | LOCATED IN: mitochondrion chloroplast thylakoid membrane chloroplast plastid chloroplast envelope; EXPRESSED IN: 24 plant structures; EXPRESSED DURING: 14 growth stages; CONTAINS InterPro DOMAIN/s: S-layer homology domain (InterPro:IPR001119); BEST Arabidopsis thaliana protein match is: unknown protein (TAIR:AT5G52410.2); Has 1807 Blast hits to 1807 proteins in 277 specie…
GMAP210	Homo sapiens	GMAP210_2016_01_14_15_43_23_seqs_positive_mod0.A.1.1.1.A.1.A.A.A.A.	Ciona intestinalis	XP_004227594.2	3.20E-71	XP_005268271.1 PREDICTED: thyroid receptor-interacting protein 11 isoform X3 [Homo sapiens]	7.07E-52	N/A	N/A	N/A
GMAP210	Homo sapiens	GMAP210_2016_01_14_15_43_23_seqs_positive_mod0.A.1.1.1.A.1.A.A.A.A.	Ciona savignyi	Cisavi.CG.ENS81.R16.3921731-3927148.19504.p|Cisavi.CG.ENS81.R16.3921731-3927148.19714.t	8.30E-105	XP_005268271.1 PREDICTED: thyroid receptor-interacting protein 11 isoform X3 [Homo sapiens]	4.23E-73	N/A	N/A	N/A
GMAP210	Homo sapiens	GMAP210_2016_01_14_15_43_23_seqs_positive_mod0.A.1.1.1.A.1.A.A.A.A.	Cryptococcus neoformans	2453	1.20E-88	XP_005268272.1 PREDICTED: thyroid receptor-interacting protein 11 isoform X4 [Homo sapiens]	5.71E-07	N/A	N/A	N/A
GMAP210	Cryptococcus neoformans	GMAP210_2016_01_14_15_43_23_seqs_positive_mod0.A.1.1.1.A.1.A.A.A.A.	Cryptococcus neoformans	2453	1.20E-88	jgi|Cryne_H99_1|2453|CNAG_02760T0	0	N/A	N/A	N/A
GMAP210	Homo sapiens	GMAP210_2016_01_14_15_43_23_seqs_positive_mod0.A.1.1.1.A.1.A.A.A.A.	Cryptosporidium parvum	cgd3_3310	1.10E-61	XP_005268272.1 PREDICTED: thyroid receptor-interacting protein 11 isoform X4 [Homo sapiens]	0.0272494	N/A	N/A	N/A
GMAP210	Cryptosporidium parvum	GMAP210_2016_01_14_15_43_23_seqs_positive_mod0.A.1.1.1.A.1.A.A.A.A.	Cryptosporidium parvum	cgd3_3310	1.10E-61	cgd3_3310 | organism=Cryptosporidium_parvum_Iowa_II | product=uncharacterized protein with several coiled coil regions | location=CM000431:816979-819138(-) | length=719 | sequence_SO=chromosome | SO=protein_coding	0	N/A	N/A	N/A
GMAP210	Homo sapiens	GMAP210_2016_01_14_15_43_23_seqs_positive_mod0.A.1.1.1.A.1.A.A.A.A.	Danio rerio	NP_001265632.1	0	NP_004230.2 thyroid receptor-interacting protein 11 [Homo sapiens]	0	297.2435044	297.2435044	XP_011522174.1 PREDICTED: myosin-3 isoform X2 [Homo sapiens]
GMAP210	Homo sapiens	GMAP210_2016_01_14_15_43_23_seqs_positive_mod0.A.1.1.1.A.1.A.A.A.A.	Danio rerio	NP_001265633.1	0	NP_004230.2 thyroid receptor-interacting protein 11 [Homo sapiens]	0	297.2435044	297.2435044	XP_011522174.1 PREDICTED: myosin-3 isoform X2 [Homo sapiens]
GMAP210	Homo sapiens	GMAP210_2016_01_14_15_43_23_seqs_positive_mod0.A.1.1.1.A.1.A.A.A.A.	Dictyostelium discoideum	DDB0346834	7.00E-106	XP_005268271.1 PREDICTED: thyroid receptor-interacting protein 11 isoform X3 [Homo sapiens]	4.21E-05	2.210895986	1.969326375	XP_011528767.1 PREDICTED: unconventional myosin-XVIIIb isoform X5 [Homo sapiens]
GMAP210	Dictyostelium discoideum	GMAP210_2016_01_14_15_43_23_seqs_positive_mod0.A.1.1.1.A.1.A.A.A.A.	Dictyostelium discoideum	DDB0346834	7.00E-106	DDB0346834|DDB_G0346831 |Protein|gene: DDB_G0346831 on chromosome: 1 position 4895305 to 4897930	0	291.1589291	291.1589291	DDB0347461|DDB_G0281073 |Protein|gene: DDB_G0281073 on chromosome: 3 position 4009657 to 4011765
GMAP210	Homo sapiens	GMAP210_2016_01_14_15_43_23_seqs_positive_mod0.A.1.1.1.A.1.A.A.A.A.	Dictyostelium fasciculatum	DFA1571496	3.10E-92	XP_005268272.1 PREDICTED: thyroid receptor-interacting protein 11 isoform X4 [Homo sapiens]	3.59E-07	4.104311651	3.069653772	NP_002282.2 laminin subunit beta-1 precursor [Homo sapiens]
GMAP210	Dictyostelium discoideum	GMAP210_2016_01_14_15_43_23_seqs_positive_mod0.A.1.1.1.A.1.A.A.A.A.	Dictyostelium fasciculatum	DFA1571496	3.10E-92	DDB0346834|DDB_G0346831 |Protein|gene: DDB_G0346831 on chromosome: 1 position 4895305 to 4897930	1.29E-78	N/A	N/A	N/A
GMAP210	Dictyostelium discoideum	GMAP210_2016_01_14_15_43_23_seqs_positive_mod0.A.1.1.1.A.1.A.A.A.A.	Dictyostelium purpureum	DPU1265338	1.60E-72	DDB0346834|DDB_G0346831 |Protein|gene: DDB_G0346831 on chromosome: 1 position 4895305 to 4897930	0	N/A	N/A	N/A
GMAP210	Homo sapiens	GMAP210_2016_01_14_15_43_23_seqs_positive_mod0.A.1.1.1.A.1.A.A.A.A.	Drosophila melanogaster	FBpp0073859	1.00E-195	XP_005268271.1 PREDICTED: thyroid receptor-interacting protein 11 isoform X3 [Homo sapiens]	2.36E-27	N/A	N/A	N/A
GMAP210	Homo sapiens	GMAP210_2016_01_14_15_43_23_seqs_positive_mod0.A.1.1.1.A.1.A.A.A.A.	Drosophila melanogaster	FBpp0073860	3.90E-165	XP_005268271.1 PREDICTED: thyroid receptor-interacting protein 11 isoform X3 [Homo sapiens]	9.96E-28	N/A	N/A	N/A
GMAP210	Homo sapiens	GMAP210_2016_01_14_15_43_23_seqs_positive_mod0.A.1.1.1.A.1.A.A.A.A.	Drosophila melanogaster	FBpp0310129	3.90E-165	XP_005268271.1 PREDICTED: thyroid receptor-interacting protein 11 isoform X3 [Homo sapiens]	9.96E-28	N/A	N/A	N/A
GMAP210	Thalassiosira pseudonana	GMAP210_2016_01_14_15_43_23_seqs_positive_mod0.A.1.1.1.A.1.A.A.A.A.	Ectocarpus siliculosus	Esi0285_0031	4.40E-32	jgi|Thaps3|9503|fgenesh1_pg.C_chr_13000223	1.10E-09	7.394654513	7.394654513	jgi|Thaps3|24562|estExt_fgenesh1_pg.C_chr_120319
GMAP210	Dictyostelium discoideum	GMAP210_2016_01_14_15_43_23_seqs_positive_mod0.A.1.1.1.A.1.A.A.A.A.	Entamoeba histolytica	EHI5A_096080	4.60E-28	DDB0346834|DDB_G0346831 |Protein|gene: DDB_G0346831 on chromosome: 1 position 4895305 to 4897930	1.31E-15	13.2580088	13.2580088	DDB0191389|DDB_G0282927 |Protein|gene: dhkL on chromosome: 4 position 127874 to 133086
GMAP210	Dictyostelium discoideum	GMAP210_2016_01_14_15_43_23_seqs_positive_mod0.A.1.1.1.A.1.A.A.A.A.	Entamoeba invadens	EIN_311820	5.80E-24	DDB0346834|DDB_G0346831 |Protein|gene: DDB_G0346831 on chromosome: 1 position 4895305 to 4897930	6.03E-12	N/A	N/A	N/A
GMAP210	Homo sapiens	GMAP210_2016_01_14_15_43_23_seqs_positive_mod0.A.1.1.1.A.1.A.A.A.A.	Gallus gallus	XP_421324.3	0	NP_004230.2 thyroid receptor-interacting protein 11 [Homo sapiens]	0	296.9491176	296.9491176	XP_006719759.1 PREDICTED: bicaudal D-related protein 1 isoform X4 [Homo sapiens]
GMAP210	Homo sapiens	GMAP210_2016_01_14_15_43_23_seqs_positive_mod0.A.1.1.1.A.1.A.A.A.A.	Hellobdella robusta	191137	0	NP_004230.2 thyroid receptor-interacting protein 11 [Homo sapiens]	3.72E-51	47.53585957	9.246452317	XP_011544877.1 PREDICTED: disks large homolog 5 isoform X3 [Homo sapiens]
GMAP210	Homo sapiens	GMAP210_2016_01_14_15_43_23_seqs_positive_mod0.A.1.1.1.A.1.A.A.A.A.	Homo sapiens	NP_004230.2	0	NP_004230.2 thyroid receptor-interacting protein 11 [Homo sapiens]	0	N/A	N/A	N/A
GMAP210	Homo sapiens	GMAP210_2016_01_14_15_43_23_seqs_positive_mod0.A.1.1.1.A.1.A.A.A.A.	Homo sapiens	XP_006720384.1	0	XP_006720384.1 PREDICTED: thyroid receptor-interacting protein 11 isoform X1 [Homo sapiens]	0	N/A	N/A	N/A
GMAP210	Homo sapiens	GMAP210_2016_01_14_15_43_23_seqs_positive_mod0.A.1.1.1.A.1.A.A.A.A.	Homo sapiens	XP_005268271.1	0	XP_006720384.1 PREDICTED: thyroid receptor-interacting protein 11 isoform X1 [Homo sapiens]	0	297.8544457	297.8544457	XP_006719760.1 PREDICTED: bicaudal D-related protein 1 isoform X5 [Homo sapiens]
GMAP210	Homo sapiens	GMAP210_2016_01_14_15_43_23_seqs_positive_mod0.A.1.1.1.A.1.A.A.A.A.	Homo sapiens	XP_005268272.1	9.90E-301	XP_005268272.1 PREDICTED: thyroid receptor-interacting protein 11 isoform X4 [Homo sapiens]	0	298.6280782	298.6280782	XP_011543367.1 PREDICTED: nuclear mitotic apparatus protein 1 isoform X4 [Homo sapiens]
GMAP210	Homo sapiens	GMAP210_2016_01_14_15_43_23_seqs_positive_mod0.A.1.1.1.A.1.A.A.A.A.	Homo sapiens	XP_011535663.1	6.30E-280	XP_011535663.1 PREDICTED: thyroid receptor-interacting protein 11 isoform X2 [Homo sapiens]	0	N/A	N/A	N/A
GMAP210	Homo sapiens	GMAP210_2016_01_14_15_43_23_seqs_positive_mod0.A.1.1.1.A.1.A.A.A.A.	Klebsormidium flaccidum	kfl00170_0140	2.40E-131	XP_005268272.1 PREDICTED: thyroid receptor-interacting protein 11 isoform X4 [Homo sapiens]	6.39E-07	N/A	N/A	N/A
GMAP210	Arabidopsis thaliana	GMAP210_2016_01_14_15_43_23_seqs_positive_mod0.A.1.1.1.A.1.A.A.A.A.	Klebsormidium flaccidum	kfl00170_0140	2.40E-131	AT2G46180.1 | Symbols: GC4 | golgin candidate 4 | chr2:18967482-18971260 REVERSE LENGTH=725	1.52E-67	65.12216385	59.77680564	AT5G27580.1 | Symbols: AGL89 | AGAMOUS-like 89 | chr5:9736651-9737322 FORWARD LENGTH=223
GMAP210	Saccharomyces cerevisiae	GMAP210_2016_01_14_15_43_23_seqs_positive_mod0.A.1.1.1.A.1.A.A.A.A.	Komagataella phaffii	CCA37178.1	5.20E-28	NP_014859.3 Rud3p [Saccharomyces cerevisiae S288c]	3.12E-51	N/A	N/A	N/A
GMAP210	Dictyostelium discoideum	GMAP210_2016_01_14_15_43_23_seqs_positive_mod0.A.1.1.1.A.1.A.A.A.A.	Mastigamoeba balamuthi	m51a1_g14362	1.80E-45	DDB0346834|DDB_G0346831 |Protein|gene: DDB_G0346831 on chromosome: 1 position 4895305 to 4897930	1.15E-26	18.21340635	18.21340635	DDB0304518|DDB_G0285815 |Protein|gene: gpt1 on chromosome: 4 position 3691117 to 3695040
GMAP210	Arabidopsis thaliana	GMAP210_2016_01_14_15_43_23_seqs_positive_mod0.A.1.1.1.A.1.A.A.A.A.	Micromonas pusilla	59422	8.60E-15	AT2G46180.1 | Symbols: GC4 | golgin candidate 4 | chr2:18967482-18971260 REVERSE LENGTH=725	2.44E-20	17.83095202	11.93690289	AT1G31250.1 | Symbols: | proline-rich family protein | chr1:11166658-11167500 REVERSE LENGTH=165
GMAP210	Homo sapiens	GMAP210_2016_01_14_15_43_23_seqs_positive_mod0.A.1.1.1.A.1.A.A.A.A.	Mnemiopsis leidyi	ML120747a	3.30E-226	XP_005268272.1 PREDICTED: thyroid receptor-interacting protein 11 isoform X4 [Homo sapiens]	1.28E-29	N/A	N/A	N/A
GMAP210	Homo sapiens	GMAP210_2016_01_14_15_43_23_seqs_positive_mod0.A.1.1.1.A.1.A.A.A.A.	Monosiga brevicollis	MONBRDRAFT_09072T0	2.10E-147	XP_005268272.1 PREDICTED: thyroid receptor-interacting protein 11 isoform X4 [Homo sapiens]	9.81E-09	6.500014989	6.150278974	NP_000248.2 myosin-7 [Homo sapiens]
GMAP210	Homo sapiens	GMAP210_2016_01_14_15_43_23_seqs_positive_mod0.A.1.1.1.A.1.A.A.A.A.	Mortierella verticillata	MVEG_01046T0	3.40E-141	XP_006720384.1 PREDICTED: thyroid receptor-interacting protein 11 isoform X1 [Homo sapiens]	3.54E-05	N/A	N/A	N/A
GMAP210	Cryptococcus neoformans	GMAP210_2016_01_14_15_43_23_seqs_positive_mod0.A.1.1.1.A.1.A.A.A.A.	Mortierella verticillata	MVEG_01046T0	3.40E-141	jgi|Cryne_H99_1|2453|CNAG_02760T0	3.36E-43	N/A	N/A	N/A
GMAP210	Homo sapiens	GMAP210_2016_01_14_15_43_23_seqs_positive_mod0.A.1.1.1.A.1.A.A.A.A.	Nematostella vectensis	222965	7.60E-42	XP_005268272.1 PREDICTED: thyroid receptor-interacting protein 11 isoform X4 [Homo sapiens]	3.05E-30	26.93129107	5.349705483	XP_011519839.1 PREDICTED: kinesin-like protein KIF7 isoform X8 [Homo sapiens]
GMAP210	Homo sapiens	GMAP210_2016_01_14_15_43_23_seqs_positive_mod0.A.1.1.1.A.1.A.A.A.A.	Nematostella vectensis	107960	7.40E-20	XP_005268272.1 PREDICTED: thyroid receptor-interacting protein 11 isoform X4 [Homo sapiens]	6.03E-14	N/A	N/A	N/A
GMAP210	Cryptosporidium parvum	GMAP210_2016_01_14_15_43_23_seqs_positive_mod0.A.1.1.1.A.1.A.A.A.A.	Neospora caninum	NCLIV_065980	9.10E-15	cgd3_3310 | organism=Cryptosporidium_parvum_Iowa_II | product=uncharacterized protein with several coiled coil regions | location=CM000431:816979-819138(-) | length=719 | sequence_SO=chromosome | SO=protein_coding	3.55E-09	N/A	N/A	N/A
GMAP210	Cryptococcus neoformans	GMAP210_2016_01_14_15_43_23_seqs_positive_mod0.A.1.1.1.A.1.A.A.A.A.	Neurospora crassa	NCU10036T0	2.60E-42	jgi|Cryne_H99_1|2453|CNAG_02760T0	1.47E-32	29.27413586	29.27413586	jgi|Cryne_H99_1|6029|CNAG_06687T0
GMAP210	Arabidopsis thaliana	GMAP210_2016_01_14_15_43_23_seqs_positive_mod0.A.1.1.1.A.1.A.A.A.A.	Ostreococcus tauri	36221	1.80E-28	AT2G46180.1 | Symbols: GC4 | golgin candidate 4 | chr2:18967482-18971260 REVERSE LENGTH=725	5.68E-26	N/A	N/A	N/A
GMAP210	Homo sapiens	GMAP210_2016_01_14_15_43_23_seqs_positive_mod0.A.1.1.1.A.1.A.A.A.A.	Petromyzon marinus	ENSPMAP00000007865.1	0	NP_004230.2 thyroid receptor-interacting protein 11 [Homo sapiens]	0	N/A	N/A	N/A
GMAP210	Homo sapiens	GMAP210_2016_01_14_15_43_23_seqs_positive_mod0.A.1.1.1.A.1.A.A.A.A.	Physcomitrella patens	Phpat.003G072700.1.p	2.20E-96	NP_004230.2 thyroid receptor-interacting protein 11 [Homo sapiens]	0.000108805	N/A	N/A	N/A
GMAP210	Homo sapiens	GMAP210_2016_01_14_15_43_23_seqs_positive_mod0.A.1.1.1.A.1.A.A.A.A.	Physcomitrella patens	Phpat.012G053500.2.p	5.10E-80	XP_005268272.1 PREDICTED: thyroid receptor-interacting protein 11 isoform X4 [Homo sapiens]	3.24E-09	N/A	N/A	N/A
GMAP210	Homo sapiens	GMAP210_2016_01_14_15_43_23_seqs_positive_mod0.A.1.1.1.A.1.A.A.A.A.	Physcomitrella patens	Phpat.012G053500.1.p	1.20E-79	XP_005268272.1 PREDICTED: thyroid receptor-interacting protein 11 isoform X4 [Homo sapiens]	3.50E-09	N/A	N/A	N/A
GMAP210	Arabidopsis thaliana	GMAP210_2016_01_14_15_43_23_seqs_positive_mod0.A.1.1.1.A.1.A.A.A.A.	Physcomitrella patens	Phpat.012G053500.2.p	5.10E-80	AT2G46180.1 | Symbols: GC4 | golgin candidate 4 | chr2:18967482-18971260 REVERSE LENGTH=725	6.77E-74	N/A	N/A	N/A
GMAP210	Arabidopsis thaliana	GMAP210_2016_01_14_15_43_23_seqs_positive_mod0.A.1.1.1.A.1.A.A.A.A.	Physcomitrella patens	Phpat.012G053500.1.p	1.20E-79	AT2G46180.1 | Symbols: GC4 | golgin candidate 4 | chr2:18967482-18971260 REVERSE LENGTH=725	1.49E-72	N/A	N/A	N/A
GMAP210	Arabidopsis thaliana	GMAP210_2016_01_14_15_43_23_seqs_positive_mod0.A.1.1.1.A.1.A.A.A.A.	Phytophthora sojae	303963	1.20E-20	AT2G46180.1 | Symbols: GC4 | golgin candidate 4 | chr2:18967482-18971260 REVERSE LENGTH=725	5.16E-12	N/A	N/A	N/A
GMAP210	Arabidopsis thaliana	GMAP210_2016_01_14_15_43_23_seqs_positive_mod0.A.1.1.1.A.1.A.A.A.A.	Phytophthora sojae	409445	1.80E-20	AT2G46180.1 | Symbols: GC4 | golgin candidate 4 | chr2:18967482-18971260 REVERSE LENGTH=725	2.99E-12	N/A	N/A	N/A
GMAP210	Arabidopsis thaliana	GMAP210_2016_01_14_15_43_23_seqs_positive_mod0.A.1.1.1.A.1.A.A.A.A.	Phytophthora sojae	317418	1.80E-20	AT2G46180.1 | Symbols: GC4 | golgin candidate 4 | chr2:18967482-18971260 REVERSE LENGTH=725	3.01E-12	N/A	N/A	N/A
GMAP210	Arabidopsis thaliana	GMAP210_2016_01_14_15_43_23_seqs_positive_mod0.A.1.1.1.A.1.A.A.A.A.	Phytophthora sojae	515643	1.80E-20	AT2G46180.1 | Symbols: GC4 | golgin candidate 4 | chr2:18967482-18971260 REVERSE LENGTH=725	3.01E-12	N/A	N/A	N/A
GMAP210	Arabidopsis thaliana	GMAP210_2016_01_14_15_43_23_seqs_positive_mod0.A.1.1.1.A.1.A.A.A.A.	Phytophthora sojae	516728	1.80E-20	AT2G46180.1 | Symbols: GC4 | golgin candidate 4 | chr2:18967482-18971260 REVERSE LENGTH=725	3.01E-12	N/A	N/A	N/A
GMAP210	Arabidopsis thaliana	GMAP210_2016_01_14_15_43_23_seqs_positive_mod0.A.1.1.1.A.1.A.A.A.A.	Phytophthora sojae	517207	1.80E-20	AT2G46180.1 | Symbols: GC4 | golgin candidate 4 | chr2:18967482-18971260 REVERSE LENGTH=725	3.01E-12	N/A	N/A	N/A
GMAP210	Arabidopsis thaliana	GMAP210_2016_01_14_15_43_23_seqs_positive_mod0.A.1.1.1.A.1.A.A.A.A.	Phytophthora sojae	451700	4.60E-20	AT2G46180.1 | Symbols: GC4 | golgin candidate 4 | chr2:18967482-18971260 REVERSE LENGTH=725	3.09E-12	N/A	N/A	N/A
GMAP210	Arabidopsis thaliana	GMAP210_2016_01_14_15_43_23_seqs_positive_mod0.A.1.1.1.A.1.A.A.A.A.	Phytophthora sojae	456803	4.60E-20	AT2G46180.1 | Symbols: GC4 | golgin candidate 4 | chr2:18967482-18971260 REVERSE LENGTH=725	3.09E-12	N/A	N/A	N/A
GMAP210	Cryptococcus neoformans	GMAP210_2016_01_14_15_43_23_seqs_positive_mod0.A.1.1.1.A.1.A.A.A.A.	Pichia pastoris	36321	5.00E-28	jgi|Cryne_H99_1|2453|CNAG_02760T0	6.91E-26	22.8183718	22.8183718	jgi|Cryne_H99_1|3271|CNAG_03655T0
GMAP210	Dictyostelium discoideum	GMAP210_2016_01_14_15_43_23_seqs_positive_mod0.A.1.1.1.A.1.A.A.A.A.	Polysphondylium pallidum	PPA1392052	1.10E-30	DDB0346834|DDB_G0346831 |Protein|gene: DDB_G0346831 on chromosome: 1 position 4895305 to 4897930	3.87E-32	N/A	N/A	N/A
GMAP210	Homo sapiens	GMAP210_2016_01_14_15_43_23_seqs_positive_mod0.A.1.1.1.A.1.A.A.A.A.	Rattus norvegicus	NP_001178701.1	0	NP_004230.2 thyroid receptor-interacting protein 11 [Homo sapiens]	0	297.1620623	297.1620623	XP_011507384.1 PREDICTED: centromere protein F isoform X1 [Homo sapiens]
GMAP210	Homo sapiens	GMAP210_2016_01_14_15_43_23_seqs_positive_mod0.A.1.1.1.A.1.A.A.A.A.	Rattus norvegicus	XP_006240531.1	0	NP_004230.2 thyroid receptor-interacting protein 11 [Homo sapiens]	0	297.1102799	297.1102799	XP_011507384.1 PREDICTED: centromere protein F isoform X1 [Homo sapiens]
GMAP210	Homo sapiens	GMAP210_2016_01_14_15_43_23_seqs_positive_mod0.A.1.1.1.A.1.A.A.A.A.	Rattus norvegicus	XP_006240532.1	0	XP_006720384.1 PREDICTED: thyroid receptor-interacting protein 11 isoform X1 [Homo sapiens]	0	297.113686	297.113686	XP_011507384.1 PREDICTED: centromere protein F isoform X1 [Homo sapiens]
GMAP210	Thalassiosira pseudonana	GMAP210_2016_01_14_15_43_23_seqs_positive_mod0.A.1.1.1.A.1.A.A.A.A.	Reticulomyxa filosa	ETO31182	5.30E-17	jgi|Thaps3|9503|fgenesh1_pg.C_chr_13000223	0.000136035	N/A	N/A	N/A
GMAP210	Homo sapiens	GMAP210_2016_01_14_15_43_23_seqs_positive_mod0.A.1.1.1.A.1.A.A.A.A.	Rhizophagus irregularis	3061	1.00E-91	NP_004230.2 thyroid receptor-interacting protein 11 [Homo sapiens]	1.10E-08	N/A	N/A	N/A
GMAP210	Cryptococcus neoformans	GMAP210_2016_01_14_15_43_23_seqs_positive_mod0.A.1.1.1.A.1.A.A.A.A.	Rhizophagus irregularis	3061	1.00E-91	jgi|Cryne_H99_1|2453|CNAG_02760T0	6.26E-51	N/A	N/A	N/A
GMAP210	Cryptococcus neoformans	GMAP210_2016_01_14_15_43_23_seqs_positive_mod0.A.1.1.1.A.1.A.A.A.A.	Rhizopus oryzae	1978	6.30E-45	jgi|Cryne_H99_1|2453|CNAG_02760T0	5.78E-27	24.86963797	24.86963797	jgi|Cryne_H99_1|927|CNAG_01051T0
GMAP210	Cryptococcus neoformans	GMAP210_2016_01_14_15_43_23_seqs_positive_mod0.A.1.1.1.A.1.A.A.A.A.	Saccharomyces cerevisiae	NP_014859.3	1.60E-29	jgi|Cryne_H99_1|2453|CNAG_02760T0	1.77E-20	18.23893203	18.23893203	jgi|Cryne_H99_1|6182|CNAG_06860T0
GMAP210	Cryptococcus neoformans	GMAP210_2016_01_14_15_43_23_seqs_positive_mod0.A.1.1.1.A.1.A.A.A.A.	Schizosaccharomyces pombe	SPBC119.12	1.40E-26	jgi|Cryne_H99_1|2453|CNAG_02760T0	2.21E-23	N/A	N/A	N/A
GMAP210	Homo sapiens	GMAP210_2016_01_14_15_43_23_seqs_positive_mod0.A.1.1.1.A.1.A.A.A.A.	Sphaeroforma arctica	SARC_05656T0	2.60E-229	NP_004230.2 thyroid receptor-interacting protein 11 [Homo sapiens]	1.59E-06	3.468902126	3.290636234	XP_011517951.1 PREDICTED: vimentin isoform X1 [Homo sapiens]
GMAP210	Thalassiosira pseudonana	GMAP210_2016_01_14_15_43_23_seqs_positive_mod0.A.1.1.1.A.1.A.A.A.A.	Tetrahymena thermophila	TTHERM_01000170	2.20E-14	jgi|Thaps3|9503|fgenesh1_pg.C_chr_13000223	0.0106354	N/A	N/A	N/A
GMAP210	Cryptosporidium parvum	GMAP210_2016_01_14_15_43_23_seqs_positive_mod0.A.1.1.1.A.1.A.A.A.A.	Tetrahymena thermophila	TTHERM_01000170	2.20E-14	cgd3_3310 | organism=Cryptosporidium_parvum_Iowa_II | product=uncharacterized protein with several coiled coil regions | location=CM000431:816979-819138(-) | length=719 | sequence_SO=chromosome | SO=protein_coding	1.11E-06	4.448218159	4.448218159	cgd4_480 | organism=Cryptosporidium_parvum_Iowa_II | product=hypothetical protein | location=CM000432:119046-123077(-) | length=1343 | sequence_SO=chromosome | SO=protein_coding
GMAP210	Homo sapiens	GMAP210_2016_01_14_15_43_23_seqs_positive_mod0.A.1.1.1.A.1.A.A.A.A.	Thalassiosira pseudonana	9503	1.30E-113	NP_004230.2 thyroid receptor-interacting protein 11 [Homo sapiens]	0.000672209	N/A	N/A	N/A
GMAP210	Thalassiosira pseudonana	GMAP210_2016_01_14_15_43_23_seqs_positive_mod0.A.1.1.1.A.1.A.A.A.A.	Thalassiosira pseudonana	9503	1.30E-113	jgi|Thaps3|9503|fgenesh1_pg.C_chr_13000223	0	295.7049411	295.7049411	jgi|Thaps3|5766|fgenesh1_pg.C_chr_5000808
GMAP210	Homo sapiens	GMAP210_2016_01_14_15_43_23_seqs_positive_mod0.A.1.1.1.A.1.A.A.A.A.	Thecamonas trahens	AMSG_02016T0	8.60E-123	XP_005268272.1 PREDICTED: thyroid receptor-interacting protein 11 isoform X4 [Homo sapiens]	5.16E-11	8.617778074	7.798401987	XP_006713173.1 PREDICTED: golgin subfamily A member 4 isoform X6 [Homo sapiens]
GMAP210	Cryptosporidium parvum	GMAP210_2016_01_14_15_43_23_seqs_positive_mod0.A.1.1.1.A.1.A.A.A.A.	Toxoplasma gondii	TGME49_249860	5.90E-13	cgd3_3310 | organism=Cryptosporidium_parvum_Iowa_II | product=uncharacterized protein with several coiled coil regions | location=CM000431:816979-819138(-) | length=719 | sequence_SO=chromosome | SO=protein_coding	1.32E-08	N/A	N/A	N/A
GMAP210	Homo sapiens	GMAP210_2016_01_14_15_43_23_seqs_positive_mod0.A.1.1.1.A.1.A.A.A.A.	Trichoplax adhaerens	18703	2.40E-44	XP_005268272.1 PREDICTED: thyroid receptor-interacting protein 11 isoform X4 [Homo sapiens]	1.54E-27	N/A	N/A	N/A
GMAP210	Homo sapiens	GMAP210_2016_01_14_15_43_23_seqs_positive_mod0.A.1.1.1.A.1.A.A.A.A.	Ustilago maydis	3240	1.10E-91	XP_005268272.1 PREDICTED: thyroid receptor-interacting protein 11 isoform X4 [Homo sapiens]	4.86E-11	N/A	N/A	N/A
GMAP210	Cryptococcus neoformans	GMAP210_2016_01_14_15_43_23_seqs_positive_mod0.A.1.1.1.A.1.A.A.A.A.	Ustilago maydis	3240	1.10E-91	jgi|Cryne_H99_1|2453|CNAG_02760T0	1.31E-49	N/A	N/A	N/A
GMAP210	Cryptosporidium parvum	GMAP210_2016_01_14_15_43_23_seqs_positive_mod0.A.1.1.1.A.1.A.A.A.A.	Vitrella brassicaformis	Vbra_20925	2.20E-14	cgd3_3310 | organism=Cryptosporidium_parvum_Iowa_II | product=uncharacterized protein with several coiled coil regions | location=CM000431:816979-819138(-) | length=719 | sequence_SO=chromosome | SO=protein_coding	0.00448488	N/A	N/A	N/A
GMAP210	Arabidopsis thaliana	GMAP210_2016_01_14_15_43_23_seqs_positive_mod0.A.1.1.1.A.1.A.A.A.A.	Volvox carteri	Vocar20013340m	1.30E-14	AT2G46180.1 | Symbols: GC4 | golgin candidate 4 | chr2:18967482-18971260 REVERSE LENGTH=725	1.77E-21	19.21069011	17.19442827	AT1G04600.1 | Symbols: XIA ATXIA | myosin XI A | chr1:1262123-1272376 FORWARD LENGTH=1730
GMAP210	Homo sapiens	GMAP210_2016_01_14_15_43_23_seqs_positive_mod0.A.1.1.1.A.1.A.A.A.A.	Xenopus tropicalis	450527	0	NP_004230.2 thyroid receptor-interacting protein 11 [Homo sapiens]	0	297.0405747	297.0405747	NP_057427.3 centromere protein F [Homo sapiens]
GMAP210	Cryptococcus neoformans	GMAP210_2016_01_14_15_43_23_seqs_positive_mod0.A.1.1.1.A.1.A.A.A.A.	Yarrowia lipolytica	65903	2.50E-29	jgi|Cryne_H99_1|2453|CNAG_02760T0	1.50E-24	18.1521143	18.1521143	jgi|Cryne_H99_1|5723|CNAG_06352T0
Golgin-160	Homo sapiens	Golgin-160_2016_01_14_15_43_23_seqs_positive_mod0.A.1.	Amphimedon queenslandica	2508059216	0	XP_005266222.1 PREDICTED: golgin subfamily A member 3 isoform X2 [Homo sapiens]	9.88E-34	26.07471537	4.500192331	XP_005264475.1 PREDICTED: girdin isoform X2 [Homo sapiens]
Golgin-160	Homo sapiens	Golgin-160_2016_01_14_15_43_23_seqs_positive_mod0.A.1.	Branchiostoma floridae	87034	0	XP_011533094.1 PREDICTED: golgin subfamily A member 3 isoform X1 [Homo sapiens]	6.04E-86	82.18348412	33.518727	NP_510880.2 unconventional myosin-XVIIIa isoform a [Homo sapiens]
Golgin-160	Homo sapiens	Golgin-160_2016_01_14_15_43_23_seqs_positive_mod0.A.1.	Branchiostoma floridae	94150	0	XP_011533094.1 PREDICTED: golgin subfamily A member 3 isoform X1 [Homo sapiens]	8.36E-95	90.07787012	45.35864877	XP_011522176.1 PREDICTED: myosin-8 isoform X1 [Homo sapiens]
Golgin-160	Homo sapiens	Golgin-160_2016_01_14_15_43_23_seqs_positive_mod0.A.1.	Callorhinchus milii	XP_007899961.1	0	XP_011533094.1 PREDICTED: golgin subfamily A member 3 isoform X1 [Homo sapiens]	0	298.3053987	298.3053987	NP_001073291.1 laminin subunit alpha-2 isoform b precursor [Homo sapiens]
Golgin-160	Homo sapiens	Golgin-160_2016_01_14_15_43_23_seqs_positive_mod0.A.1.	Callorhinchus milii	XP_007899962.1	0	XP_005266222.1 PREDICTED: golgin subfamily A member 3 isoform X2 [Homo sapiens]	0	N/A	N/A	N/A
Golgin-160	Homo sapiens	Golgin-160_2016_01_14_15_43_23_seqs_positive_mod0.A.1.	Danio rerio	XP_005165138.1	0	XP_011533094.1 PREDICTED: golgin subfamily A member 3 isoform X1 [Homo sapiens]	0	297.4202941	297.4202941	NP_005397.1 rho-associated protein kinase 1 [Homo sapiens]
Golgin-160	Homo sapiens	Golgin-160_2016_01_14_15_43_23_seqs_positive_mod0.A.1.	Danio rerio	NP_001122017.1	0	XP_011533094.1 PREDICTED: golgin subfamily A member 3 isoform X1 [Homo sapiens]	0	297.4499379	297.4499379	NP_005397.1 rho-associated protein kinase 1 [Homo sapiens]
Golgin-160	Homo sapiens	Golgin-160_2016_01_14_15_43_23_seqs_positive_mod0.A.1.	Danio rerio	XP_005165139.1	0	XP_005266222.1 PREDICTED: golgin subfamily A member 3 isoform X2 [Homo sapiens]	0	297.4596412	297.4596412	NP_005397.1 rho-associated protein kinase 1 [Homo sapiens]
Golgin-160	Homo sapiens	Golgin-160_2016_01_14_15_43_23_seqs_positive_mod0.A.1.	Gallus gallus	XP_415085.4	0	XP_011533094.1 PREDICTED: golgin subfamily A member 3 isoform X1 [Homo sapiens]	0	297.5176682	297.5176682	XP_011531884.1 PREDICTED: ERC protein 2 isoform X3 [Homo sapiens]
Golgin-160	Homo sapiens	Golgin-160_2016_01_14_15_43_23_seqs_positive_mod0.A.1.	Hellobdella robusta	192744	0	NP_001166028.1 Golgin subfamily A member 3 isoform 2 [Homo sapiens]	9.18E-15	12.20720978	11.33866216	XP_011530129.1 PREDICTED: coiled-coil domain-containing protein 110 isoform X1 [Homo sapiens]
Golgin-160	Homo sapiens	Golgin-160_2016_01_14_15_43_23_seqs_positive_mod0.A.1.	Homo sapiens	NP_005886.2	0	XP_011533094.1 PREDICTED: golgin subfamily A member 3 isoform X1 [Homo sapiens]	0	298.6715107	298.6715107	XP_011509291.1 PREDICTED: coiled-coil domain-containing protein 150 isoform X10 [Homo sapiens]
Golgin-160	Homo sapiens	Golgin-160_2016_01_14_15_43_23_seqs_positive_mod0.A.1.	Homo sapiens	XP_005266219.1	0	XP_011533094.1 PREDICTED: golgin subfamily A member 3 isoform X1 [Homo sapiens]	0	298.6715107	298.6715107	XP_011509291.1 PREDICTED: coiled-coil domain-containing protein 150 isoform X10 [Homo sapiens]
Golgin-160	Homo sapiens	Golgin-160_2016_01_14_15_43_23_seqs_positive_mod0.A.1.	Homo sapiens	XP_006719799.1	0	XP_011533094.1 PREDICTED: golgin subfamily A member 3 isoform X1 [Homo sapiens]	0	298.6715107	298.6715107	XP_011509291.1 PREDICTED: coiled-coil domain-containing protein 150 isoform X10 [Homo sapiens]
Golgin-160	Homo sapiens	Golgin-160_2016_01_14_15_43_23_seqs_positive_mod0.A.1.	Homo sapiens	XP_006719800.1	0	XP_011533094.1 PREDICTED: golgin subfamily A member 3 isoform X1 [Homo sapiens]	0	298.6715107	298.6715107	XP_011509291.1 PREDICTED: coiled-coil domain-containing protein 150 isoform X10 [Homo sapiens]
Golgin-160	Homo sapiens	Golgin-160_2016_01_14_15_43_23_seqs_positive_mod0.A.1.	Homo sapiens	XP_006719801.1	0	XP_011533094.1 PREDICTED: golgin subfamily A member 3 isoform X1 [Homo sapiens]	0	298.6715107	298.6715107	XP_011509291.1 PREDICTED: coiled-coil domain-containing protein 150 isoform X10 [Homo sapiens]
Golgin-160	Homo sapiens	Golgin-160_2016_01_14_15_43_23_seqs_positive_mod0.A.1.	Homo sapiens	XP_011533092.1	0	XP_011533094.1 PREDICTED: golgin subfamily A member 3 isoform X1 [Homo sapiens]	0	298.6715107	298.6715107	XP_011509291.1 PREDICTED: coiled-coil domain-containing protein 150 isoform X10 [Homo sapiens]
Golgin-160	Homo sapiens	Golgin-160_2016_01_14_15_43_23_seqs_positive_mod0.A.1.	Homo sapiens	XP_011533093.1	0	XP_011533094.1 PREDICTED: golgin subfamily A member 3 isoform X1 [Homo sapiens]	0	298.6715107	298.6715107	XP_011509291.1 PREDICTED: coiled-coil domain-containing protein 150 isoform X10 [Homo sapiens]
Golgin-160	Homo sapiens	Golgin-160_2016_01_14_15_43_23_seqs_positive_mod0.A.1.	Homo sapiens	XP_011533094.1	0	XP_011533094.1 PREDICTED: golgin subfamily A member 3 isoform X1 [Homo sapiens]	0	298.6715107	298.6715107	XP_011509291.1 PREDICTED: coiled-coil domain-containing protein 150 isoform X10 [Homo sapiens]
Golgin-160	Homo sapiens	Golgin-160_2016_01_14_15_43_23_seqs_positive_mod0.A.1.	Homo sapiens	XP_005266221.1	0	XP_005266222.1 PREDICTED: golgin subfamily A member 3 isoform X2 [Homo sapiens]	0	N/A	N/A	N/A
Golgin-160	Homo sapiens	Golgin-160_2016_01_14_15_43_23_seqs_positive_mod0.A.1.	Homo sapiens	XP_005266222.1	0	XP_005266222.1 PREDICTED: golgin subfamily A member 3 isoform X2 [Homo sapiens]	0	N/A	N/A	N/A
Golgin-160	Homo sapiens	Golgin-160_2016_01_14_15_43_23_seqs_positive_mod0.A.1.	Homo sapiens	XP_011533095.1	0	XP_011533095.1 PREDICTED: golgin subfamily A member 3 isoform X3 [Homo sapiens]	0	N/A	N/A	N/A
Golgin-160	Homo sapiens	Golgin-160_2016_01_14_15_43_23_seqs_positive_mod0.A.1.	Homo sapiens	XP_005266224.1	0	XP_005266224.1 PREDICTED: golgin subfamily A member 3 isoform X4 [Homo sapiens]	0	298.6574957	298.6574957	XP_011509291.1 PREDICTED: coiled-coil domain-containing protein 150 isoform X10 [Homo sapiens]
Golgin-160	Homo sapiens	Golgin-160_2016_01_14_15_43_23_seqs_positive_mod0.A.1.	Homo sapiens	NP_001166028.1	0	NP_001166028.1 Golgin subfamily A member 3 isoform 2 [Homo sapiens]	0	297.7467315	297.7467315	NP_510880.2 unconventional myosin-XVIIIa isoform a [Homo sapiens]
Golgin-160	Homo sapiens	Golgin-160_2016_01_14_15_43_23_seqs_positive_mod0.A.1.	Homo sapiens	XP_011533096.1	0	XP_005266224.1 PREDICTED: golgin subfamily A member 3 isoform X4 [Homo sapiens]	0	298.2665421	298.2665421	XP_011509291.1 PREDICTED: coiled-coil domain-containing protein 150 isoform X10 [Homo sapiens]
Golgin-160	Homo sapiens	Golgin-160_2016_01_14_15_43_23_seqs_positive_mod0.A.1.	Nematostella vectensis	219403	4.80E-123	XP_011533094.1 PREDICTED: golgin subfamily A member 3 isoform X1 [Homo sapiens]	5.28E-62	17.75686255	15.94689232	NP_570137.2 ras-related protein Rab-24 [Homo sapiens]
Golgin-160	Homo sapiens	Golgin-160_2016_01_14_15_43_23_seqs_positive_mod0.A.1.	Nematostella vectensis	248050	4.80E-123	XP_011533094.1 PREDICTED: golgin subfamily A member 3 isoform X1 [Homo sapiens]	5.28E-62	17.75686255	15.94689232	NP_570137.2 ras-related protein Rab-24 [Homo sapiens]
Golgin-160	Homo sapiens	Golgin-160_2016_01_14_15_43_23_seqs_positive_mod0.A.1.	Petromyzon marinus	ENSPMAP00000000569.1	0	XP_011533094.1 PREDICTED: golgin subfamily A member 3 isoform X1 [Homo sapiens]	0	298.1713841	298.1713841	XP_011530217.1 PREDICTED: coiled-coil domain-containing protein 158 isoform X3 [Homo sapiens]
Golgin-160	Homo sapiens	Golgin-160_2016_01_14_15_43_23_seqs_positive_mod0.A.1.	Rattus norvegicus	XP_006249625.1	0	XP_011533094.1 PREDICTED: golgin subfamily A member 3 isoform X1 [Homo sapiens]	0	N/A	N/A	N/A
Golgin-160	Homo sapiens	Golgin-160_2016_01_14_15_43_23_seqs_positive_mod0.A.1.	Rattus norvegicus	NP_001101317.1	0	XP_005266222.1 PREDICTED: golgin subfamily A member 3 isoform X2 [Homo sapiens]	0	N/A	N/A	N/A
Golgin-160	Homo sapiens	Golgin-160_2016_01_14_15_43_23_seqs_positive_mod0.A.1.	Xenopus tropicalis	265763	0	XP_011533094.1 PREDICTED: golgin subfamily A member 3 isoform X1 [Homo sapiens]	0	294.3363496	294.3363496	NP_510880.2 unconventional myosin-XVIIIa isoform a [Homo sapiens]
Golgin-245	Homo sapiens	Golgin-245_2016_01_14_15_43_23_seqs_positive_mod0.A.1.1.1.3.	Amphimedon queenslandica	2508062182	0	XP_005265129.1 PREDICTED: golgin subfamily A member 4 isoform X4 [Homo sapiens]	1.33E-09	6.390556937	4.788057569	XP_011512326.1 PREDICTED: ankycorbin isoform X3 [Homo sapiens]
Golgin-245	Homo sapiens	Golgin-245_2016_01_14_15_43_23_seqs_positive_mod0.A.1.1.1.3.	Botryllus schlosseri	Boschl.CG.Botznik2013.chrUn.g11154.01.p	9.10E-73	XP_005265130.1 PREDICTED: golgin subfamily A member 4 isoform X5 [Homo sapiens]	1.10E-50	N/A	N/A	N/A
Golgin-245	Homo sapiens	Golgin-245_2016_01_14_15_43_23_seqs_positive_mod0.A.1.1.1.3.	Botryllus schlosseri	Boschl.CG.Botznik2013.chrUn.g01869.01.p	3.90E-72	XP_005265130.1 PREDICTED: golgin subfamily A member 4 isoform X5 [Homo sapiens]	1.27E-49	N/A	N/A	N/A
Golgin-245	Homo sapiens	Golgin-245_2016_01_14_15_43_23_seqs_positive_mod0.A.1.1.1.3.	Botryllus schlosseri	Boschl.CG.Botznik2013.chr6.g25326.01.p	4.40E-64	NP_001166184.1 Golgin subfamily A member 4 isoform 1 [Homo sapiens]	8.30E-48	N/A	N/A	N/A
Golgin-245	Homo sapiens	Golgin-245_2016_01_14_15_43_23_seqs_positive_mod0.A.1.1.1.3.	Botryllus schlosseri	Boschl.CG.Botznik2013.chr6.g25327.01.p	3.10E-27	XP_005265131.1 PREDICTED: golgin subfamily A member 4 isoform X7 [Homo sapiens]	2.70E-12	N/A	N/A	N/A
Golgin-245	Homo sapiens	Golgin-245_2016_01_14_15_43_23_seqs_positive_mod0.A.1.1.1.3.	Caenorhabditis elegans	NP_497706.1	9.90E-154	NP_001166184.1 Golgin subfamily A member 4 isoform 1 [Homo sapiens]	1.00E-09	5.698847495	3.942828712	NP_002696.3 periplakin [Homo sapiens]
Golgin-245	Homo sapiens	Golgin-245_2016_01_14_15_43_23_seqs_positive_mod0.A.1.1.1.3.	Callorhinchus milii	XP_007902283.1	0	XP_005265126.1 PREDICTED: golgin subfamily A member 4 isoform X1 [Homo sapiens]	0	298.4850197	298.4850197	XP_006717126.1 PREDICTED: golgin subfamily A member 1 isoform X1 [Homo sapiens]
Golgin-245	Homo sapiens	Golgin-245_2016_01_14_15_43_23_seqs_positive_mod0.A.1.1.1.3.	Ciona intestinalis	XP_018670352.1	2.40E-80	XP_005265131.1 PREDICTED: golgin subfamily A member 4 isoform X7 [Homo sapiens]	3.29E-45	N/A	N/A	N/A
Golgin-245	Homo sapiens	Golgin-245_2016_01_14_15_43_23_seqs_positive_mod0.A.1.1.1.3.	Ciona intestinalis	XP_018670353.1	3.80E-80	NP_001166184.1 Golgin subfamily A member 4 isoform 1 [Homo sapiens]	3.24E-45	N/A	N/A	N/A
Golgin-245	Homo sapiens	Golgin-245_2016_01_14_15_43_23_seqs_positive_mod0.A.1.1.1.3.	Ciona intestinalis	XP_009860913.1	6.80E-73	NP_001166184.1 Golgin subfamily A member 4 isoform 1 [Homo sapiens]	1.11E-40	N/A	N/A	N/A
Golgin-245	Homo sapiens	Golgin-245_2016_01_14_15_43_23_seqs_positive_mod0.A.1.1.1.3.	Ciona savignyi	Cisavi.CG.ENS81.R76.1067524-1075840.10391.p|Cisavi.CG.ENS81.R76.1067524-1075840.10516.t	2.70E-19	XP_005265129.1 PREDICTED: golgin subfamily A member 4 isoform X4 [Homo sapiens]	6.19E-14	N/A	N/A	N/A
Golgin-245	Homo sapiens	Golgin-245_2016_01_14_15_43_23_seqs_positive_mod0.A.1.1.1.3.	Danio rerio	XP_005157128.1	0	XP_005265128.1 PREDICTED: golgin subfamily A member 4 isoform X3 [Homo sapiens]	0	298.646877	88.76604167	XP_011547046.1 PREDICTED: kinesin-like protein KIF15 isoform X4 [Homo sapiens]
Golgin-245	Homo sapiens	Golgin-245_2016_01_14_15_43_23_seqs_positive_mod0.A.1.1.1.3.	Danio rerio	XP_001921298.3	0	NP_001166184.1 Golgin subfamily A member 4 isoform 1 [Homo sapiens]	0	N/A	N/A	N/A
Golgin-245	Homo sapiens	Golgin-245_2016_01_14_15_43_23_seqs_positive_mod0.A.1.1.1.3.	Drosophila melanogaster	FBpp0071945	3.00E-301	NP_002069.2 Golgin subfamily A member 4 isoform 2 [Homo sapiens]	1.04E-15	N/A	N/A	N/A
Golgin-245	Homo sapiens	Golgin-245_2016_01_14_15_43_23_seqs_positive_mod0.A.1.1.1.3.	Gallus gallus	XP_418856.4	0	XP_005265126.1 PREDICTED: golgin subfamily A member 4 isoform X1 [Homo sapiens]	0	298.5487345	298.5487345	XP_011521663.1 PREDICTED: polyamine-modulated factor 1-binding protein 1 isoform X1 [Homo sapiens]
Golgin-245	Homo sapiens	Golgin-245_2016_01_14_15_43_23_seqs_positive_mod0.A.1.1.1.3.	Hellobdella robusta	162502	2.80E-271	XP_006713173.1 PREDICTED: golgin subfamily A member 4 isoform X6 [Homo sapiens]	8.86E-07	N/A	N/A	N/A
Golgin-245	Homo sapiens	Golgin-245_2016_01_14_15_43_23_seqs_positive_mod0.A.1.1.1.3.	Homo sapiens	XP_005265126.1	0	XP_005265126.1 PREDICTED: golgin subfamily A member 4 isoform X1 [Homo sapiens]	0	297.7800998	297.7800998	NP_702917.1 outer dense fiber protein 2 isoform 5 [Homo sapiens]
Golgin-245	Homo sapiens	Golgin-245_2016_01_14_15_43_23_seqs_positive_mod0.A.1.1.1.3.	Homo sapiens	XP_005265127.1	0	XP_005265127.1 PREDICTED: golgin subfamily A member 4 isoform X2 [Homo sapiens]	0	297.823948	297.823948	NP_702917.1 outer dense fiber protein 2 isoform 5 [Homo sapiens]
Golgin-245	Homo sapiens	Golgin-245_2016_01_14_15_43_23_seqs_positive_mod0.A.1.1.1.3.	Homo sapiens	XP_005265128.1	0	XP_005265128.1 PREDICTED: golgin subfamily A member 4 isoform X3 [Homo sapiens]	0	297.7897316	297.7897316	NP_702917.1 outer dense fiber protein 2 isoform 5 [Homo sapiens]
Golgin-245	Homo sapiens	Golgin-245_2016_01_14_15_43_23_seqs_positive_mod0.A.1.1.1.3.	Homo sapiens	XP_005265130.1	0	XP_005265130.1 PREDICTED: golgin subfamily A member 4 isoform X5 [Homo sapiens]	0	297.7511721	297.7511721	NP_702917.1 outer dense fiber protein 2 isoform 5 [Homo sapiens]
Golgin-245	Homo sapiens	Golgin-245_2016_01_14_15_43_23_seqs_positive_mod0.A.1.1.1.3.	Homo sapiens	XP_005265131.1	0	XP_005265131.1 PREDICTED: golgin subfamily A member 4 isoform X7 [Homo sapiens]	0	297.7349622	297.7349622	NP_702917.1 outer dense fiber protein 2 isoform 5 [Homo sapiens]
Golgin-245	Homo sapiens	Golgin-245_2016_01_14_15_43_23_seqs_positive_mod0.A.1.1.1.3.	Homo sapiens	NP_001166184.1	0	NP_001166184.1 Golgin subfamily A member 4 isoform 1 [Homo sapiens]	0	297.8230658	297.8230658	NP_702917.1 outer dense fiber protein 2 isoform 5 [Homo sapiens]
Golgin-245	Homo sapiens	Golgin-245_2016_01_14_15_43_23_seqs_positive_mod0.A.1.1.1.3.	Homo sapiens	NP_002069.2	0	NP_002069.2 Golgin subfamily A member 4 isoform 2 [Homo sapiens]	0	297.8756723	297.8756723	NP_702917.1 outer dense fiber protein 2 isoform 5 [Homo sapiens]
Golgin-245	Homo sapiens	Golgin-245_2016_01_14_15_43_23_seqs_positive_mod0.A.1.1.1.3.	Homo sapiens	XP_005265129.1	0	XP_005265129.1 PREDICTED: golgin subfamily A member 4 isoform X4 [Homo sapiens]	0	297.7620646	297.7620646	NP_702917.1 outer dense fiber protein 2 isoform 5 [Homo sapiens]
Golgin-245	Homo sapiens	Golgin-245_2016_01_14_15_43_23_seqs_positive_mod0.A.1.1.1.3.	Homo sapiens	XP_005265132.1	0	XP_005265132.1 PREDICTED: golgin subfamily A member 4 isoform X8 [Homo sapiens]	0	297.8280441	297.8280441	NP_702917.1 outer dense fiber protein 2 isoform 5 [Homo sapiens]
Golgin-245	Homo sapiens	Golgin-245_2016_01_14_15_43_23_seqs_positive_mod0.A.1.1.1.3.	Homo sapiens	XP_006713173.1	0	XP_006713173.1 PREDICTED: golgin subfamily A member 4 isoform X6 [Homo sapiens]	0	297.7286264	297.7286264	NP_702917.1 outer dense fiber protein 2 isoform 5 [Homo sapiens]
Golgin-245	Homo sapiens	Golgin-245_2016_01_14_15_43_23_seqs_positive_mod0.A.1.1.1.3.	Homo sapiens	XP_011531899.1	0	XP_005265126.1 PREDICTED: golgin subfamily A member 4 isoform X1 [Homo sapiens]	0	297.9643318	297.9643318	NP_702917.1 outer dense fiber protein 2 isoform 5 [Homo sapiens]
Golgin-245	Homo sapiens	Golgin-245_2016_01_14_15_43_23_seqs_positive_mod0.A.1.1.1.3.	Homo sapiens	XP_011531900.1	0	XP_011531900.1 PREDICTED: golgin subfamily A member 4 isoform X10 [Homo sapiens]	0	297.9241092	297.9241092	NP_702917.1 outer dense fiber protein 2 isoform 5 [Homo sapiens]
Golgin-245	Homo sapiens	Golgin-245_2016_01_14_15_43_23_seqs_positive_mod0.A.1.1.1.3.	Molgula oculata	Moocul.CG.ELv1_2.S81368.g06013.01.p	2.70E-94	NP_001166184.1 Golgin subfamily A member 4 isoform 1 [Homo sapiens]	2.49E-59	57.03692757	39.47571049	NP_002068.1 Golgin subfamily A member 1 [Homo sapiens]
Golgin-245	Homo sapiens	Golgin-245_2016_01_14_15_43_23_seqs_positive_mod0.A.1.1.1.3.	Nematostella vectensis	217158	3.40E-68	NP_001166184.1 Golgin subfamily A member 4 isoform 1 [Homo sapiens]	4.83E-32	23.41069685	2.681282753	NP_112580.2 coiled-coil domain-containing protein 70 precursor [Homo sapiens]
Golgin-245	Homo sapiens	Golgin-245_2016_01_14_15_43_23_seqs_positive_mod0.A.1.1.1.3.	Petromyzon marinus	ENSPMAP00000009730.1	3.60E-196	NP_002069.2 Golgin subfamily A member 4 isoform 2 [Homo sapiens]	2.82E-121	118.8073799	98.96904143	NP_002068.1 Golgin subfamily A member 1 [Homo sapiens]
Golgin-245	Homo sapiens	Golgin-245_2016_01_14_15_43_23_seqs_positive_mod0.A.1.1.1.3.	Petromyzon marinus	ENSPMAP00000009731.1	2.80E-159	NP_002069.2 Golgin subfamily A member 4 isoform 2 [Homo sapiens]	4.64E-126	123.7028757	103.5660846	NP_002068.1 Golgin subfamily A member 1 [Homo sapiens]
Golgin-245	Homo sapiens	Golgin-245_2016_01_14_15_43_23_seqs_positive_mod0.A.1.1.1.3.	Petromyzon marinus	ENSPMAP00000009733.1	3.30E-146	NP_001166184.1 Golgin subfamily A member 4 isoform 1 [Homo sapiens]	6.52E-104	101.5219879	80.21110325	XP_006717126.1 PREDICTED: golgin subfamily A member 1 isoform X1 [Homo sapiens]
Golgin-245	Homo sapiens	Golgin-245_2016_01_14_15_43_23_seqs_positive_mod0.A.1.1.1.3.	Rattus norvegicus	XP_006244194.1	0	XP_005265126.1 PREDICTED: golgin subfamily A member 4 isoform X1 [Homo sapiens]	0	296.3305335	296.3305335	NP_937883.1 CAP-Gly domain-containing linker protein 1 isoform b [Homo sapiens]
Golgin-245	Homo sapiens	Golgin-245_2016_01_14_15_43_23_seqs_positive_mod0.A.1.1.1.3.	Rattus norvegicus	XP_006244193.1	0	XP_005265130.1 PREDICTED: golgin subfamily A member 4 isoform X5 [Homo sapiens]	0	296.424555	296.424555	NP_001234926.1 CAP-Gly domain-containing linker protein 1 isoform c [Homo sapiens]
Golgin-245	Homo sapiens	Golgin-245_2016_01_14_15_43_23_seqs_positive_mod0.A.1.1.1.3.	Rattus norvegicus	XP_006244188.1	0	XP_005265127.1 PREDICTED: golgin subfamily A member 4 isoform X2 [Homo sapiens]	0	296.3630325	296.3630325	NP_937883.1 CAP-Gly domain-containing linker protein 1 isoform b [Homo sapiens]
Golgin-245	Homo sapiens	Golgin-245_2016_01_14_15_43_23_seqs_positive_mod0.A.1.1.1.3.	Rattus norvegicus	XP_006244195.1	0	XP_005265130.1 PREDICTED: golgin subfamily A member 4 isoform X5 [Homo sapiens]	0	296.5522033	296.5522033	XP_005253650.1 PREDICTED: CAP-Gly domain-containing linker protein 1 isoform X1 [Homo sapiens]
Golgin-245	Homo sapiens	Golgin-245_2016_01_14_15_43_23_seqs_positive_mod0.A.1.1.1.3.	Rattus norvegicus	XP_006244190.1	0	XP_005265126.1 PREDICTED: golgin subfamily A member 4 isoform X1 [Homo sapiens]	0	296.2570855	296.2570855	NP_937883.1 CAP-Gly domain-containing linker protein 1 isoform b [Homo sapiens]
Golgin-245	Homo sapiens	Golgin-245_2016_01_14_15_43_23_seqs_positive_mod0.A.1.1.1.3.	Rattus norvegicus	XP_006244189.1	0	XP_005265126.1 PREDICTED: golgin subfamily A member 4 isoform X1 [Homo sapiens]	0	296.3247967	296.3247967	NP_937883.1 CAP-Gly domain-containing linker protein 1 isoform b [Homo sapiens]
Golgin-245	Homo sapiens	Golgin-245_2016_01_14_15_43_23_seqs_positive_mod0.A.1.1.1.3.	Rattus norvegicus	NP_001178009.1	0	NP_002069.2 Golgin subfamily A member 4 isoform 2 [Homo sapiens]	0	296.4016538	296.4016538	XP_006719615.1 PREDICTED: CAP-Gly domain-containing linker protein 1 isoform X2 [Homo sapiens]
Golgin-245	Homo sapiens	Golgin-245_2016_01_14_15_43_23_seqs_positive_mod0.A.1.1.1.3.	Rattus norvegicus	XP_006244192.1	0	XP_005265126.1 PREDICTED: golgin subfamily A member 4 isoform X1 [Homo sapiens]	0	296.2295974	296.2295974	NP_937883.1 CAP-Gly domain-containing linker protein 1 isoform b [Homo sapiens]
Golgin-245	Homo sapiens	Golgin-245_2016_01_14_15_43_23_seqs_positive_mod0.A.1.1.1.3.	Rattus norvegicus	XP_006244191.1	0	XP_005265127.1 PREDICTED: golgin subfamily A member 4 isoform X2 [Homo sapiens]	0	296.3218697	296.3218697	NP_937883.1 CAP-Gly domain-containing linker protein 1 isoform b [Homo sapiens]
Golgin-245	Homo sapiens	Golgin-245_2016_01_14_15_43_23_seqs_positive_mod0.A.1.1.1.3.	Salpingoeca rosetta	PTSG_05730T0	0	XP_005265127.1 PREDICTED: golgin subfamily A member 4 isoform X2 [Homo sapiens]	6.83E-05	2.48495577	0.4725813	XP_011510515.1 PREDICTED: GRIP and coiled-coil domain-containing protein 2 isoform X2 [Homo sapiens]
Golgin-245	Homo sapiens	Golgin-245_2016_01_14_15_43_23_seqs_positive_mod0.A.1.1.1.3.	Salpingoeca rosetta	PTSG_04811T0	1.10E-188	XP_011531899.1 PREDICTED: golgin subfamily A member 4 isoform X9 [Homo sapiens]	2.02E-05	2.891028731	2.48206657	XP_011543367.1 PREDICTED: nuclear mitotic apparatus protein 1 isoform X4 [Homo sapiens]
Golgin-245	Homo sapiens	Golgin-245_2016_01_14_15_43_23_seqs_positive_mod0.A.1.1.1.3.	Trichoplax adhaerens	54991	1.60E-21	XP_011531900.1 PREDICTED: golgin subfamily A member 4 isoform X10 [Homo sapiens]	1.31E-06	N/A	N/A	N/A
Golgin-245	Homo sapiens	Golgin-245_2016_01_14_15_43_23_seqs_positive_mod0.A.1.1.1.3.	Xenopus tropicalis	130153	0	XP_005265128.1 PREDICTED: golgin subfamily A member 4 isoform X3 [Homo sapiens]	0	N/A	N/A	N/A
Golgin-45	Homo sapiens	Golgin-45_2016_01_14_15_43_23_seqs_positive_mod0.A.1.A.1.1.	Amphimedon queenslandica	2508034861	2.00E-77	XP_011508394.1 PREDICTED: golgin-45 isoform X1 [Homo sapiens]	4.39E-11	N/A	N/A	N/A
Golgin-45	Homo sapiens	Golgin-45_2016_01_14_15_43_23_seqs_positive_mod0.A.1.A.1.1.	Amphimedon queenslandica	2508055395	1.40E-52	XP_011508394.1 PREDICTED: golgin-45 isoform X1 [Homo sapiens]	1.79E-11	N/A	N/A	N/A
Golgin-45	Homo sapiens	Golgin-45_2016_01_14_15_43_23_seqs_positive_mod0.A.1.A.1.1.	Botryllus schlosseri	Boschl.CG.Botznik2013.chrUn.g01744.01.p	2.80E-91	XP_011508394.1 PREDICTED: golgin-45 isoform X1 [Homo sapiens]	5.13E-33	N/A	N/A	N/A
Golgin-45	Homo sapiens	Golgin-45_2016_01_14_15_43_23_seqs_positive_mod0.A.1.A.1.1.	Botryllus schlosseri	Boschl.CG.Botznik2013.chr9.g53731.01.p	1.10E-38	XP_005245618.1 PREDICTED: golgin-45 isoform X2 [Homo sapiens]	1.45E-14	N/A	N/A	N/A
Golgin-45	Homo sapiens	Golgin-45_2016_01_14_15_43_23_seqs_positive_mod0.A.1.A.1.1.	Botryllus schlosseri	Boschl.CG.Botznik2013.chr9.g53730.01.p	7.80E-28	XP_011508394.1 PREDICTED: golgin-45 isoform X1 [Homo sapiens]	0.0345299	N/A	N/A	N/A
Golgin-45	Homo sapiens	Golgin-45_2016_01_14_15_43_23_seqs_positive_mod0.A.1.A.1.1.	Branchiostoma floridae	218978	4.00E-88	XP_011508394.1 PREDICTED: golgin-45 isoform X1 [Homo sapiens]	2.35E-61	N/A	N/A	N/A
Golgin-45	Homo sapiens	Golgin-45_2016_01_14_15_43_23_seqs_positive_mod0.A.1.A.1.1.	Branchiostoma floridae	221992	5.10E-88	XP_011508394.1 PREDICTED: golgin-45 isoform X1 [Homo sapiens]	1.31E-61	N/A	N/A	N/A
Golgin-45	Homo sapiens	Golgin-45_2016_01_14_15_43_23_seqs_positive_mod0.A.1.A.1.1.	Caenorhabditis elegans	NP_498255.2	4.30E-58	XP_005245618.1 PREDICTED: golgin-45 isoform X2 [Homo sapiens]	1.97E-08	N/A	N/A	N/A
Golgin-45	Homo sapiens	Golgin-45_2016_01_14_15_43_23_seqs_positive_mod0.A.1.A.1.1.	Callorhinchus milii	XP_007889777.1	1.50E-143	XP_011508394.1 PREDICTED: golgin-45 isoform X1 [Homo sapiens]	0	298.2940405	106.9097373	XP_011514505.1 PREDICTED: laminin subunit beta-1 isoform X1 [Homo sapiens]
Golgin-45	Homo sapiens	Golgin-45_2016_01_14_15_43_23_seqs_positive_mod0.A.1.A.1.1.	Callorhinchus milii	XP_007889778.1	1.50E-143	XP_011508394.1 PREDICTED: golgin-45 isoform X1 [Homo sapiens]	0	298.2940405	106.9097373	XP_011514505.1 PREDICTED: laminin subunit beta-1 isoform X1 [Homo sapiens]
Golgin-45	Homo sapiens	Golgin-45_2016_01_14_15_43_23_seqs_positive_mod0.A.1.A.1.1.	Callorhinchus milii	XP_007889779.1	1.50E-143	XP_011508394.1 PREDICTED: golgin-45 isoform X1 [Homo sapiens]	0	298.2940405	106.9097373	XP_011514505.1 PREDICTED: laminin subunit beta-1 isoform X1 [Homo sapiens]
Golgin-45	Homo sapiens	Golgin-45_2016_01_14_15_43_23_seqs_positive_mod0.A.1.A.1.1.	Capsaspora owczarzaki	CAOG_00795T0	3.10E-148	XP_011508394.1 PREDICTED: golgin-45 isoform X1 [Homo sapiens]	1.63E-12	N/A	N/A	N/A
Golgin-45	Homo sapiens	Golgin-45_2016_01_14_15_43_23_seqs_positive_mod0.A.1.A.1.1.	Ciona intestinalis	290133	1.40E-114	XP_011508394.1 PREDICTED: golgin-45 isoform X1 [Homo sapiens]	4.66E-38	N/A	N/A	N/A
Golgin-45	Homo sapiens	Golgin-45_2016_01_14_15_43_23_seqs_positive_mod0.A.1.A.1.1.	Ciona savignyi	Cisavi.CG.ENS81.R117.109886-111785.06131.p|Cisavi.CG.ENS81.R117.109886-111785.06209.t	1.80E-29	XP_011508394.1 PREDICTED: golgin-45 isoform X1 [Homo sapiens]	7.52E-10	N/A	N/A	N/A
Golgin-45	Homo sapiens	Golgin-45_2016_01_14_15_43_23_seqs_positive_mod0.A.1.A.1.1.	Danio rerio	NP_001138275.1	3.60E-137	XP_011508394.1 PREDICTED: golgin-45 isoform X1 [Homo sapiens]	3.59E-153	N/A	N/A	N/A
Golgin-45	Homo sapiens	Golgin-45_2016_01_14_15_43_23_seqs_positive_mod0.A.1.A.1.1.	Danio rerio	XP_009303401.1	3.60E-137	XP_011508394.1 PREDICTED: golgin-45 isoform X1 [Homo sapiens]	3.59E-153	N/A	N/A	N/A
Golgin-45	Homo sapiens	Golgin-45_2016_01_14_15_43_23_seqs_positive_mod0.A.1.A.1.1.	Drosophila melanogaster	FBpp0081525	8.70E-90	XP_005245618.1 PREDICTED: golgin-45 isoform X2 [Homo sapiens]	6.17E-18	N/A	N/A	N/A
Golgin-45	Homo sapiens	Golgin-45_2016_01_14_15_43_23_seqs_positive_mod0.A.1.A.1.1.	Drosophila melanogaster	FBpp0081526	8.70E-90	XP_005245618.1 PREDICTED: golgin-45 isoform X2 [Homo sapiens]	6.17E-18	N/A	N/A	N/A
Golgin-45	Homo sapiens	Golgin-45_2016_01_14_15_43_23_seqs_positive_mod0.A.1.A.1.1.	Gallus gallus	XP_004938282.1	9.50E-145	XP_011508394.1 PREDICTED: golgin-45 isoform X1 [Homo sapiens]	0	N/A	N/A	N/A
Golgin-45	Homo sapiens	Golgin-45_2016_01_14_15_43_23_seqs_positive_mod0.A.1.A.1.1.	Gallus gallus	XP_004938283.1	9.50E-145	XP_011508394.1 PREDICTED: golgin-45 isoform X1 [Homo sapiens]	0	N/A	N/A	N/A
Golgin-45	Homo sapiens	Golgin-45_2016_01_14_15_43_23_seqs_positive_mod0.A.1.A.1.1.	Gallus gallus	XP_416590.1	9.50E-145	XP_011508394.1 PREDICTED: golgin-45 isoform X1 [Homo sapiens]	0	N/A	N/A	N/A
Golgin-45	Homo sapiens	Golgin-45_2016_01_14_15_43_23_seqs_positive_mod0.A.1.A.1.1.	Hellobdella robusta	176001	1.90E-99	XP_011508394.1 PREDICTED: golgin-45 isoform X1 [Homo sapiens]	1.05E-22	N/A	N/A	N/A
Golgin-45	Homo sapiens	Golgin-45_2016_01_14_15_43_23_seqs_positive_mod0.A.1.A.1.1.	Homo sapiens	NP_003657.1	5.10E-148	XP_011508394.1 PREDICTED: golgin-45 isoform X1 [Homo sapiens]	0	N/A	N/A	N/A
Golgin-45	Homo sapiens	Golgin-45_2016_01_14_15_43_23_seqs_positive_mod0.A.1.A.1.1.	Homo sapiens	XP_011508394.1	5.10E-148	XP_011508394.1 PREDICTED: golgin-45 isoform X1 [Homo sapiens]	0	N/A	N/A	N/A
Golgin-45	Homo sapiens	Golgin-45_2016_01_14_15_43_23_seqs_positive_mod0.A.1.A.1.1.	Homo sapiens	XP_005245618.1	1.40E-95	XP_005245618.1 PREDICTED: golgin-45 isoform X2 [Homo sapiens]	0	N/A	N/A	N/A
Golgin-45	Homo sapiens	Golgin-45_2016_01_14_15_43_23_seqs_positive_mod0.A.1.A.1.1.	Mnemiopsis leidyi	ML01723a	6.40E-78	XP_005245618.1 PREDICTED: golgin-45 isoform X2 [Homo sapiens]	7.83E-15	N/A	N/A	N/A
Golgin-45	Homo sapiens	Golgin-45_2016_01_14_15_43_23_seqs_positive_mod0.A.1.A.1.1.	Molgula oculata	Moocul.CG.ELv1_2.S103392.g09609.01.p	5.70E-88	XP_011508394.1 PREDICTED: golgin-45 isoform X1 [Homo sapiens]	7.90E-37	N/A	N/A	N/A
Golgin-45	Homo sapiens	Golgin-45_2016_01_14_15_43_23_seqs_positive_mod0.A.1.A.1.1.	Nematostella vectensis	241589	8.80E-110	XP_011508394.1 PREDICTED: golgin-45 isoform X1 [Homo sapiens]	4.51E-34	N/A	N/A	N/A
Golgin-45	Homo sapiens	Golgin-45_2016_01_14_15_43_23_seqs_positive_mod0.A.1.A.1.1.	Rattus norvegicus	NP_001017494.1	1.40E-141	XP_011508394.1 PREDICTED: golgin-45 isoform X1 [Homo sapiens]	0	N/A	N/A	N/A
Golgin-45	Homo sapiens	Golgin-45_2016_01_14_15_43_23_seqs_positive_mod0.A.1.A.1.1.	Trichoplax adhaerens	59640	3.50E-93	XP_011508394.1 PREDICTED: golgin-45 isoform X1 [Homo sapiens]	2.93E-18	N/A	N/A	N/A
Golgin-45	Homo sapiens	Golgin-45_2016_01_14_15_43_23_seqs_positive_mod0.A.1.A.1.1.	Xenopus tropicalis	149438	8.20E-138	XP_011508394.1 PREDICTED: golgin-45 isoform X1 [Homo sapiens]	0	N/A	N/A	N/A
Golgin-67	Homo sapiens	Golgin-67A_2016_01_14_15_43_23_seqs_positive_mod0.B.A.1.A.	Homo sapiens	NP_851422.1	0	NP_851422.1 Golgin subfamily A member 8A [Homo sapiens]	0	N/A	N/A	N/A
Golgin-67	Homo sapiens	Golgin-67A_2016_01_14_15_43_23_seqs_positive_mod0.B.A.1.A.	Homo sapiens	NP_001018861.3	0	XP_011519899.1 PREDICTED: golgin subfamily A member 8B isoform X1 [Homo sapiens]	0	N/A	N/A	N/A
Golgin-67	Homo sapiens	Golgin-67A_2016_01_14_15_43_23_seqs_positive_mod0.B.A.1.A.	Homo sapiens	XP_011519896.1	0	XP_011519899.1 PREDICTED: golgin subfamily A member 8B isoform X1 [Homo sapiens]	0	N/A	N/A	N/A
Golgin-67	Homo sapiens	Golgin-67A_2016_01_14_15_43_23_seqs_positive_mod0.B.A.1.A.	Homo sapiens	XP_011519897.1	0	XP_011519899.1 PREDICTED: golgin subfamily A member 8B isoform X1 [Homo sapiens]	0	N/A	N/A	N/A
Golgin-67	Homo sapiens	Golgin-67A_2016_01_14_15_43_23_seqs_positive_mod0.B.A.1.A.	Homo sapiens	XP_011519898.1	0	XP_011519899.1 PREDICTED: golgin subfamily A member 8B isoform X1 [Homo sapiens]	0	N/A	N/A	N/A
Golgin-67	Homo sapiens	Golgin-67A_2016_01_14_15_43_23_seqs_positive_mod0.B.A.1.A.	Homo sapiens	XP_011519899.1	0	XP_011519899.1 PREDICTED: golgin subfamily A member 8B isoform X1 [Homo sapiens]	0	N/A	N/A	N/A
Golgin-67	Homo sapiens	Golgin-67A_2016_01_14_15_43_23_seqs_positive_mod0.B.A.1.A.	Homo sapiens	XP_006720503.1	0	XP_006720503.1 PREDICTED: golgin subfamily A member 8A isoform X1 [Homo sapiens]	0	N/A	N/A	N/A
Golgin-67	Homo sapiens	Golgin-67A_2016_01_14_15_43_23_seqs_positive_mod0.B.A.1.A.	Homo sapiens	XP_011519900.1	0	XP_011519900.1 PREDICTED: golgin subfamily A member 8B isoform X2 [Homo sapiens]	0	N/A	N/A	N/A
Golgin-67	Homo sapiens	Golgin-67A_2016_01_14_15_43_23_seqs_positive_mod0.B.A.1.A.	Homo sapiens	NP_001269397.1	6.70E-252	NP_001269397.1 golgin subfamily A member 8M [Homo sapiens]	0	N/A	N/A	N/A
Golgin-67	Homo sapiens	Golgin-67A_2016_01_14_15_43_23_seqs_positive_mod0.B.A.1.A.	Homo sapiens	NP_001269423.1	2.10E-249	NP_001269423.1 golgin A8 family member N [Homo sapiens]	0	N/A	N/A	N/A
Golgin-67	Homo sapiens	Golgin-67A_2016_01_14_15_43_23_seqs_positive_mod0.B.A.1.A.	Homo sapiens	NP_001264237.1	2.30E-249	NP_001264237.1 golgin subfamily A member 8O [Homo sapiens]	0	N/A	N/A	N/A
Golgin-67	Homo sapiens	Golgin-67A_2016_01_14_15_43_23_seqs_positive_mod0.B.A.1.A.	Homo sapiens	NP_001269401.1	3.20E-248	NP_001269401.1 golgin subfamily A member 8J [Homo sapiens]	0	N/A	N/A	N/A
Golgin-67	Homo sapiens	Golgin-67A_2016_01_14_15_43_23_seqs_positive_mod0.B.A.1.A.	Homo sapiens	XP_011520290.1	3.00E-247	XP_011520290.1 PREDICTED: golgin subfamily A member 8O isoform X2 [Homo sapiens]	0	N/A	N/A	N/A
Golgin-67	Homo sapiens	Golgin-67A_2016_01_14_15_43_23_seqs_positive_mod0.B.A.1.A.	Homo sapiens	NP_001269419.1	3.70E-247	NP_001269419.1 golgin subfamily A member 8H [Homo sapiens]	0	N/A	N/A	N/A
Golgin-67	Homo sapiens	Golgin-67A_2016_01_14_15_43_23_seqs_positive_mod0.B.A.1.A.	Homo sapiens	XP_006720696.1	4.90E-247	XP_006720696.1 PREDICTED: golgin A8 family member N isoform X3 [Homo sapiens]	0	N/A	N/A	N/A
Golgin-67	Homo sapiens	Golgin-67A_2016_01_14_15_43_23_seqs_positive_mod0.B.A.1.A.	Homo sapiens	XP_006720717.1	1.00E-244	XP_006720717.1 PREDICTED: golgin subfamily A member 8M isoform X3 [Homo sapiens]	0	N/A	N/A	N/A
Golgin-67	Homo sapiens	Golgin-67A_2016_01_14_15_43_23_seqs_positive_mod0.B.A.1.A.	Homo sapiens	XP_006725614.1	1.10E-244	XP_011547242.1 PREDICTED: golgin subfamily A member 8M isoform X3 [Homo sapiens]	0	N/A	N/A	N/A
Golgin-67	Homo sapiens	Golgin-67A_2016_01_14_15_43_23_seqs_positive_mod0.B.A.1.A.	Homo sapiens	XP_011547242.1	1.10E-244	XP_011547242.1 PREDICTED: golgin subfamily A member 8M isoform X3 [Homo sapiens]	0	N/A	N/A	N/A
Golgin-67	Homo sapiens	Golgin-67A_2016_01_14_15_43_23_seqs_positive_mod0.B.A.1.A.	Homo sapiens	XP_005268341.1	1.20E-244	XP_005268341.1 PREDICTED: golgin subfamily A member 8M isoform X1 [Homo sapiens]	0	N/A	N/A	N/A
Golgin-67	Homo sapiens	Golgin-67A_2016_01_14_15_43_23_seqs_positive_mod0.B.A.1.A.	Homo sapiens	XP_006725612.1	1.40E-244	XP_011547240.1 PREDICTED: golgin subfamily A member 8M isoform X1 [Homo sapiens]	0	N/A	N/A	N/A
Golgin-67	Homo sapiens	Golgin-67A_2016_01_14_15_43_23_seqs_positive_mod0.B.A.1.A.	Homo sapiens	XP_011547240.1	1.40E-244	XP_011547240.1 PREDICTED: golgin subfamily A member 8M isoform X1 [Homo sapiens]	0	N/A	N/A	N/A
Golgin-67	Homo sapiens	Golgin-67A_2016_01_14_15_43_23_seqs_positive_mod0.B.A.1.A.	Homo sapiens	XP_006720718.1	1.40E-244	XP_006720718.1 PREDICTED: golgin subfamily A member 8M isoform X4 [Homo sapiens]	0	N/A	N/A	N/A
Golgin-67	Homo sapiens	Golgin-67A_2016_01_14_15_43_23_seqs_positive_mod0.B.A.1.A.	Homo sapiens	XP_006725615.1	1.40E-244	XP_011547243.1 PREDICTED: golgin subfamily A member 8M isoform X4 [Homo sapiens]	0	N/A	N/A	N/A
Golgin-67	Homo sapiens	Golgin-67A_2016_01_14_15_43_23_seqs_positive_mod0.B.A.1.A.	Homo sapiens	XP_011547243.1	1.40E-244	XP_011547243.1 PREDICTED: golgin subfamily A member 8M isoform X4 [Homo sapiens]	0	N/A	N/A	N/A
Golgin-67	Homo sapiens	Golgin-67A_2016_01_14_15_43_23_seqs_positive_mod0.B.A.1.A.	Homo sapiens	XP_006725611.1	2.20E-244	XP_011547231.1 PREDICTED: golgin A8 family member N isoform X3 [Homo sapiens]	0	N/A	N/A	N/A
Golgin-67	Homo sapiens	Golgin-67A_2016_01_14_15_43_23_seqs_positive_mod0.B.A.1.A.	Homo sapiens	XP_011547231.1	2.20E-244	XP_011547231.1 PREDICTED: golgin A8 family member N isoform X3 [Homo sapiens]	0	N/A	N/A	N/A
Golgin-67	Homo sapiens	Golgin-67A_2016_01_14_15_43_23_seqs_positive_mod0.B.A.1.A.	Homo sapiens	NP_001269422.1	1.50E-243	NP_001269422.1 golgin subfamily A member 8K [Homo sapiens]	0	N/A	N/A	N/A
Golgin-67	Homo sapiens	Golgin-67A_2016_01_14_15_43_23_seqs_positive_mod0.B.A.1.A.	Homo sapiens	NP_001269413.1	3.10E-243	NP_001269413.1 golgin subfamily A member 8R [Homo sapiens]	0	N/A	N/A	N/A
Golgin-67	Homo sapiens	Golgin-67A_2016_01_14_15_43_23_seqs_positive_mod0.B.A.1.A.	Homo sapiens	XP_005268342.1	4.20E-243	XP_005268342.1 PREDICTED: golgin subfamily A member 8M isoform X2 [Homo sapiens]	0	N/A	N/A	N/A
Golgin-67	Homo sapiens	Golgin-67A_2016_01_14_15_43_23_seqs_positive_mod0.B.A.1.A.	Homo sapiens	XP_006725613.1	4.40E-243	XP_011547241.1 PREDICTED: golgin subfamily A member 8M isoform X2 [Homo sapiens]	0	N/A	N/A	N/A
Golgin-67	Homo sapiens	Golgin-67A_2016_01_14_15_43_23_seqs_positive_mod0.B.A.1.A.	Homo sapiens	XP_011547241.1	4.40E-243	XP_011547241.1 PREDICTED: golgin subfamily A member 8M isoform X2 [Homo sapiens]	0	N/A	N/A	N/A
Golgin-67	Homo sapiens	Golgin-67A_2016_01_14_15_43_23_seqs_positive_mod0.B.A.1.A.	Homo sapiens	XP_011520289.1	4.40E-242	XP_011520289.1 PREDICTED: golgin subfamily A member 8O isoform X1 [Homo sapiens]	0	N/A	N/A	N/A
Golgin-67	Homo sapiens	Golgin-67A_2016_01_14_15_43_23_seqs_positive_mod0.B.A.1.A.	Homo sapiens	XP_011520188.1	4.60E-242	XP_011520188.1 PREDICTED: golgin A8 family member N isoform X2 [Homo sapiens]	0	N/A	N/A	N/A
Golgin-67	Homo sapiens	Golgin-67A_2016_01_14_15_43_23_seqs_positive_mod0.B.A.1.A.	Homo sapiens	XP_006720714.1	5.80E-241	XP_011547236.1 PREDICTED: golgin subfamily A member 8J isoform X1 [Homo sapiens]	0	N/A	N/A	N/A
Golgin-67	Homo sapiens	Golgin-67A_2016_01_14_15_43_23_seqs_positive_mod0.B.A.1.A.	Homo sapiens	XP_011545716.1	5.80E-241	XP_011547236.1 PREDICTED: golgin subfamily A member 8J isoform X1 [Homo sapiens]	0	N/A	N/A	N/A
Golgin-67	Homo sapiens	Golgin-67A_2016_01_14_15_43_23_seqs_positive_mod0.B.A.1.A.	Homo sapiens	XP_011547236.1	5.80E-241	XP_011547236.1 PREDICTED: golgin subfamily A member 8J isoform X1 [Homo sapiens]	0	N/A	N/A	N/A
Golgin-67	Homo sapiens	Golgin-67A_2016_01_14_15_43_23_seqs_positive_mod0.B.A.1.A.	Homo sapiens	XP_006720735.1	5.90E-240	XP_006720735.1 PREDICTED: golgin subfamily A member 8H isoform X2 [Homo sapiens]	0	N/A	N/A	N/A
Golgin-67	Homo sapiens	Golgin-67A_2016_01_14_15_43_23_seqs_positive_mod0.B.A.1.A.	Homo sapiens	XP_011545713.1	2.20E-239	XP_011547230.1 PREDICTED: golgin A8 family member N isoform X2 [Homo sapiens]	0	N/A	N/A	N/A
Golgin-67	Homo sapiens	Golgin-67A_2016_01_14_15_43_23_seqs_positive_mod0.B.A.1.A.	Homo sapiens	XP_011547230.1	2.20E-239	XP_011547230.1 PREDICTED: golgin A8 family member N isoform X2 [Homo sapiens]	0	N/A	N/A	N/A
Golgin-67	Homo sapiens	Golgin-67A_2016_01_14_15_43_23_seqs_positive_mod0.B.A.1.A.	Homo sapiens	XP_006725625.1	2.30E-239	XP_011547257.1 PREDICTED: golgin subfamily A member 8H isoform X2 [Homo sapiens]	0	N/A	N/A	N/A
Golgin-67	Homo sapiens	Golgin-67A_2016_01_14_15_43_23_seqs_positive_mod0.B.A.1.A.	Homo sapiens	XP_011547257.1	2.30E-239	XP_011547257.1 PREDICTED: golgin subfamily A member 8H isoform X2 [Homo sapiens]	0	N/A	N/A	N/A
Golgin-67	Homo sapiens	Golgin-67A_2016_01_14_15_43_23_seqs_positive_mod0.B.A.1.A.	Homo sapiens	XP_011520251.1	3.80E-201	XP_011547238.1 PREDICTED: golgin subfamily A member 8J isoform X3 [Homo sapiens]	0	N/A	N/A	N/A
Golgin-67	Homo sapiens	Golgin-67A_2016_01_14_15_43_23_seqs_positive_mod0.B.A.1.A.	Homo sapiens	XP_011545718.1	3.80E-201	XP_011547238.1 PREDICTED: golgin subfamily A member 8J isoform X3 [Homo sapiens]	0	N/A	N/A	N/A
Golgin-67	Homo sapiens	Golgin-67A_2016_01_14_15_43_23_seqs_positive_mod0.B.A.1.A.	Homo sapiens	XP_011547238.1	3.80E-201	XP_011547238.1 PREDICTED: golgin subfamily A member 8J isoform X3 [Homo sapiens]	0	N/A	N/A	N/A
Golgin-67	Homo sapiens	Golgin-67A_2016_01_14_15_43_23_seqs_positive_mod0.B.A.1.A.	Homo sapiens	XP_011520253.1	3.10E-188	NP_001269397.1 golgin subfamily A member 8M [Homo sapiens]	0	N/A	N/A	N/A
Golgin-67	Homo sapiens	Golgin-67A_2016_01_14_15_43_23_seqs_positive_mod0.B.A.1.A.	Homo sapiens	XP_011520256.1	3.10E-188	NP_001269397.1 golgin subfamily A member 8M [Homo sapiens]	0	N/A	N/A	N/A
Golgin-67	Homo sapiens	Golgin-67A_2016_01_14_15_43_23_seqs_positive_mod0.B.A.1.A.	Homo sapiens	XP_011545720.1	4.10E-188	XP_011547243.1 PREDICTED: golgin subfamily A member 8M isoform X4 [Homo sapiens]	0	N/A	N/A	N/A
Golgin-67	Homo sapiens	Golgin-67A_2016_01_14_15_43_23_seqs_positive_mod0.B.A.1.A.	Homo sapiens	XP_011545723.1	4.10E-188	XP_011547243.1 PREDICTED: golgin subfamily A member 8M isoform X4 [Homo sapiens]	0	N/A	N/A	N/A
Golgin-67	Homo sapiens	Golgin-67A_2016_01_14_15_43_23_seqs_positive_mod0.B.A.1.A.	Homo sapiens	XP_011547244.1	4.10E-188	XP_011547243.1 PREDICTED: golgin subfamily A member 8M isoform X4 [Homo sapiens]	0	N/A	N/A	N/A
Golgin-67	Homo sapiens	Golgin-67A_2016_01_14_15_43_23_seqs_positive_mod0.B.A.1.A.	Homo sapiens	XP_011547247.1	4.10E-188	XP_011547243.1 PREDICTED: golgin subfamily A member 8M isoform X4 [Homo sapiens]	0	N/A	N/A	N/A
Golgin-67	Homo sapiens	Golgin-67A_2016_01_14_15_43_23_seqs_positive_mod0.B.A.1.A.	Homo sapiens	XP_011520189.1	6.50E-183	NP_001269423.1 golgin A8 family member N [Homo sapiens]	0	N/A	N/A	N/A
Golgin-67	Homo sapiens	Golgin-67A_2016_01_14_15_43_23_seqs_positive_mod0.B.A.1.A.	Homo sapiens	XP_011520292.1	2.10E-182	NP_001269419.1 golgin subfamily A member 8H [Homo sapiens]	0	N/A	N/A	N/A
Golgin-67	Homo sapiens	Golgin-67A_2016_01_14_15_43_23_seqs_positive_mod0.B.A.1.A.	Homo sapiens	XP_011520293.1	2.10E-182	NP_001269419.1 golgin subfamily A member 8H [Homo sapiens]	0	N/A	N/A	N/A
Golgin-67	Homo sapiens	Golgin-67A_2016_01_14_15_43_23_seqs_positive_mod0.B.A.1.A.	Homo sapiens	XP_011545715.1	2.60E-180	XP_011547230.1 PREDICTED: golgin A8 family member N isoform X2 [Homo sapiens]	0	N/A	N/A	N/A
Golgin-67	Homo sapiens	Golgin-67A_2016_01_14_15_43_23_seqs_positive_mod0.B.A.1.A.	Homo sapiens	XP_011547232.1	2.60E-180	XP_011547230.1 PREDICTED: golgin A8 family member N isoform X2 [Homo sapiens]	0	N/A	N/A	N/A
Golgin-67	Homo sapiens	Golgin-67A_2016_01_14_15_43_23_seqs_positive_mod0.B.A.1.A.	Homo sapiens	XP_011520250.1	3.30E-172	XP_011520250.1 PREDICTED: golgin subfamily A member 8J isoform X2 [Homo sapiens]	0	N/A	N/A	N/A
Golgin-67	Homo sapiens	Golgin-67A_2016_01_14_15_43_23_seqs_positive_mod0.B.A.1.A.	Homo sapiens	XP_011545717.1	3.60E-172	XP_011547237.1 PREDICTED: golgin subfamily A member 8J isoform X2 [Homo sapiens]	0	N/A	N/A	N/A
Golgin-67	Homo sapiens	Golgin-67A_2016_01_14_15_43_23_seqs_positive_mod0.B.A.1.A.	Homo sapiens	XP_011547237.1	3.60E-172	XP_011547237.1 PREDICTED: golgin subfamily A member 8J isoform X2 [Homo sapiens]	0	N/A	N/A	N/A
Golgin-67	Homo sapiens	Golgin-67A_2016_01_14_15_43_23_seqs_positive_mod0.B.A.1.A.	Homo sapiens	XP_011520291.1	1.30E-169	XP_011520291.1 PREDICTED: golgin subfamily A member 8O isoform X3 [Homo sapiens]	0	N/A	N/A	N/A
Golgin-67	Homo sapiens	Golgin-67A_2016_01_14_15_43_23_seqs_positive_mod0.B.A.1.A.	Homo sapiens	XP_011520252.1	2.60E-169	XP_011547239.1 PREDICTED: golgin subfamily A member 8J isoform X4 [Homo sapiens]	0	N/A	N/A	N/A
Golgin-67	Homo sapiens	Golgin-67A_2016_01_14_15_43_23_seqs_positive_mod0.B.A.1.A.	Homo sapiens	XP_011545719.1	2.60E-169	XP_011547239.1 PREDICTED: golgin subfamily A member 8J isoform X4 [Homo sapiens]	0	N/A	N/A	N/A
Golgin-67	Homo sapiens	Golgin-67A_2016_01_14_15_43_23_seqs_positive_mod0.B.A.1.A.	Homo sapiens	XP_011547239.1	2.60E-169	XP_011547239.1 PREDICTED: golgin subfamily A member 8J isoform X4 [Homo sapiens]	0	N/A	N/A	N/A
Golgin-67	Homo sapiens	Golgin-67A_2016_01_14_15_43_23_seqs_positive_mod0.B.A.1.A.	Homo sapiens	XP_011545714.1	4.40E-169	XP_011545714.1 PREDICTED: golgin A8 family member N isoform X1 [Homo sapiens]	0	N/A	N/A	N/A
Golgin-67	Homo sapiens	Golgin-67A_2016_01_14_15_43_23_seqs_positive_mod0.B.A.1.A.	Homo sapiens	XP_011545721.1	9.60E-163	XP_011547245.1 PREDICTED: golgin subfamily A member 8M isoform X6 [Homo sapiens]	0	N/A	N/A	N/A
Golgin-67	Homo sapiens	Golgin-67A_2016_01_14_15_43_23_seqs_positive_mod0.B.A.1.A.	Homo sapiens	XP_011547245.1	9.60E-163	XP_011547245.1 PREDICTED: golgin subfamily A member 8M isoform X6 [Homo sapiens]	0	N/A	N/A	N/A
Golgin-67	Homo sapiens	Golgin-67A_2016_01_14_15_43_23_seqs_positive_mod0.B.A.1.A.	Homo sapiens	XP_011520254.1	1.20E-162	XP_011520254.1 PREDICTED: golgin subfamily A member 8M isoform X6 [Homo sapiens]	0	N/A	N/A	N/A
Golgin-67	Homo sapiens	Golgin-67A_2016_01_14_15_43_23_seqs_positive_mod0.B.A.1.A.	Homo sapiens	XP_011520255.1	2.70E-162	XP_011547246.1 PREDICTED: golgin subfamily A member 8M isoform X7 [Homo sapiens]	0	N/A	N/A	N/A
Golgin-67	Homo sapiens	Golgin-67A_2016_01_14_15_43_23_seqs_positive_mod0.B.A.1.A.	Homo sapiens	XP_011545722.1	2.70E-162	XP_011547246.1 PREDICTED: golgin subfamily A member 8M isoform X7 [Homo sapiens]	0	N/A	N/A	N/A
Golgin-67	Homo sapiens	Golgin-67A_2016_01_14_15_43_23_seqs_positive_mod0.B.A.1.A.	Homo sapiens	XP_011547246.1	2.70E-162	XP_011547246.1 PREDICTED: golgin subfamily A member 8M isoform X7 [Homo sapiens]	0	N/A	N/A	N/A
Golgin-67	Homo sapiens	Golgin-67A_2016_01_14_15_43_23_seqs_positive_mod0.B.A.1.A.	Homo sapiens	NP_001033729.2	3.00E-149	NP_001033729.2 Golgin subfamily A member 6A [Homo sapiens]	0	N/A	N/A	N/A
Golgin-67	Homo sapiens	Golgin-67A_2016_01_14_15_43_23_seqs_positive_mod0.B.A.1.A.	Homo sapiens	NP_061122.4	2.60E-148	NP_061122.4 putative golgin subfamily A member 6B [Homo sapiens]	0	N/A	N/A	N/A
Golgin-67	Homo sapiens	Golgin-67A_2016_01_14_15_43_23_seqs_positive_mod0.B.A.1.A.	Homo sapiens	NP_001138696.1	7.40E-146	NP_001138696.1 putative golgin subfamily A member 6D [Homo sapiens]	0	N/A	N/A	N/A
Golgin-67	Homo sapiens	Golgin-67A_2016_01_14_15_43_23_seqs_positive_mod0.B.A.1.A.	Homo sapiens	NP_001157876.1	8.90E-146	NP_001157876.1 putative golgin subfamily A member 6C [Homo sapiens]	0	N/A	N/A	N/A
Golgin-67	Homo sapiens	Golgin-67A_2016_01_14_15_43_23_seqs_positive_mod0.B.A.1.A.	Homo sapiens	XP_011519804.1	2.80E-143	XP_011519804.1 PREDICTED: golgin subfamily A member 6A isoform X1 [Homo sapiens]	0	N/A	N/A	N/A
Golgin-67	Homo sapiens	Golgin-67A_2016_01_14_15_43_23_seqs_positive_mod0.B.A.1.A.	Homo sapiens	XP_006720667.1	5.90E-143	XP_006720667.1 PREDICTED: putative golgin subfamily A member 6B isoform X1 [Homo sapiens]	0	N/A	N/A	N/A
Golgin-67	Homo sapiens	Golgin-67A_2016_01_14_15_43_23_seqs_positive_mod0.B.A.1.A.	Homo sapiens	XP_011520078.1	5.90E-132	XP_011520078.1 PREDICTED: putative golgin subfamily A member 6B isoform X2 [Homo sapiens]	0	N/A	N/A	N/A
Golgin-67	Homo sapiens	Golgin-67A_2016_01_14_15_43_23_seqs_positive_mod0.B.A.1.A.	Homo sapiens	XP_011519805.1	1.60E-131	XP_011519805.1 PREDICTED: golgin subfamily A member 6A isoform X2 [Homo sapiens]	0	N/A	N/A	N/A
Golgin-67	Homo sapiens	Golgin-67A_2016_01_14_15_43_23_seqs_positive_mod0.B.A.1.A.	Homo sapiens	XP_011547233.1	4.40E-123	XP_011547233.1 PREDICTED: golgin A8 family member N isoform X5 [Homo sapiens]	0	N/A	N/A	N/A
Golgin-67	Homo sapiens	Golgin-67A_2016_01_14_15_43_23_seqs_positive_mod0.B.A.1.A.	Homo sapiens	XP_011520080.1	9.00E-114	XP_011520078.1 PREDICTED: putative golgin subfamily A member 6B isoform X2 [Homo sapiens]	0	N/A	N/A	N/A
Golgin-67	Homo sapiens	Golgin-67A_2016_01_14_15_43_23_seqs_positive_mod0.B.A.1.A.	Homo sapiens	XP_011520079.1	9.70E-114	XP_011520078.1 PREDICTED: putative golgin subfamily A member 6B isoform X2 [Homo sapiens]	0	N/A	N/A	N/A
Golgin-84	Homo sapiens	Golgin-84_2016_01_14_15_43_23_seqs_positive_mod0.1.A.1.A.1.A.1.A.A.	Acanthamoeba castellanii	ELR13889.1	2.40E-105	NP_005104.3 Golgin subfamily A member 5 [Homo sapiens]	5.79E-51	47.90646276	32.81629148	XP_011520423.1 PREDICTED: cingulin-like protein 1 isoform X1 [Homo sapiens]
Golgin-84	Homo sapiens	Golgin-84_2016_01_14_15_43_23_seqs_positive_mod0.1.A.1.A.1.A.1.A.A.	Amphimedon queenslandica	2508051726	8.30E-140	NP_005104.3 Golgin subfamily A member 5 [Homo sapiens]	1.99E-52	N/A	N/A	N/A
Golgin-84	Homo sapiens	Golgin-84_2016_01_14_15_43_23_seqs_positive_mod0.1.A.1.A.1.A.1.A.A.	Arabidopsis thaliana	AT2G19950.1	1.40E-114	NP_005104.3 Golgin subfamily A member 5 [Homo sapiens]	7.39E-11	8.355181364	8.355181364	XP_011536090.1 PREDICTED: citron Rho-interacting kinase isoform X7 [Homo sapiens]
Golgin-84	Homo sapiens	Golgin-84_2016_01_14_15_43_23_seqs_positive_mod0.1.A.1.A.1.A.1.A.A.	Arabidopsis thaliana	AT2G19950.2	2.90E-114	NP_005104.3 Golgin subfamily A member 5 [Homo sapiens]	7.84E-11	8.369912098	8.369912098	XP_011536087.1 PREDICTED: citron Rho-interacting kinase isoform X3 [Homo sapiens]
Golgin-84	Homo sapiens	Golgin-84_2016_01_14_15_43_23_seqs_positive_mod0.1.A.1.A.1.A.1.A.A.	Arabidopsis thaliana	AT1G18190.1	4.50E-80	NP_005104.3 Golgin subfamily A member 5 [Homo sapiens]	6.37E-14	N/A	N/A	N/A
Golgin-84	Arabidopsis thaliana	Golgin-84_2016_01_14_15_43_23_seqs_positive_mod0.1.A.1.A.1.A.1.A.A.	Arabidopsis thaliana	AT2G19950.1	1.40E-114	AT2G19950.1 | Symbols: GC1 | golgin candidate 1 | chr2:8616341-8621219 REVERSE LENGTH=707	0	N/A	N/A	N/A
Golgin-84	Arabidopsis thaliana	Golgin-84_2016_01_14_15_43_23_seqs_positive_mod0.1.A.1.A.1.A.1.A.A.	Arabidopsis thaliana	AT2G19950.2	2.90E-114	AT2G19950.2 | Symbols: GC1 | golgin candidate 1 | chr2:8616341-8621219 REVERSE LENGTH=710	0	N/A	N/A	N/A
Golgin-84	Arabidopsis thaliana	Golgin-84_2016_01_14_15_43_23_seqs_positive_mod0.1.A.1.A.1.A.1.A.A.	Arabidopsis thaliana	AT1G18190.1	4.50E-80	AT1G18190.1 | Symbols: GC2 | golgin candidate 2 | chr1:6257963-6261325 REVERSE LENGTH=668	0	N/A	N/A	N/A
Golgin-84	Homo sapiens	Golgin-84_2016_01_14_15_43_23_seqs_positive_mod0.1.A.1.A.1.A.1.A.A.	Bigelowiella natans	75024	0	NP_005104.3 Golgin subfamily A member 5 [Homo sapiens]	5.69E-07	4.832195242	4.832195242	XP_011526067.1 PREDICTED: ankyrin repeat domain-containing protein 24 isoform X7 [Homo sapiens]
Golgin-84	Homo sapiens	Golgin-84_2016_01_14_15_43_23_seqs_positive_mod0.1.A.1.A.1.A.1.A.A.	Bodo saltans	BS19790	3.00E-53	NP_005104.3 Golgin subfamily A member 5 [Homo sapiens]	2.98E-14	9.007736526	9.007736526	NP_002282.2 laminin subunit beta-1 precursor [Homo sapiens]
Golgin-84	Homo sapiens	Golgin-84_2016_01_14_15_43_23_seqs_positive_mod0.1.A.1.A.1.A.1.A.A.	Branchiostoma floridae	154839	2.70E-184	NP_005104.3 Golgin subfamily A member 5 [Homo sapiens]	0	297.6218521	145.1835503	NP_001028727.1 cytospin-B isoform 2 [Homo sapiens]
Golgin-84	Homo sapiens	Golgin-84_2016_01_14_15_43_23_seqs_positive_mod0.1.A.1.A.1.A.1.A.A.	Branchiostoma floridae	210642	8.20E-54	NP_005104.3 Golgin subfamily A member 5 [Homo sapiens]	6.37E-57	N/A	N/A	N/A
Golgin-84	Homo sapiens	Golgin-84_2016_01_14_15_43_23_seqs_positive_mod0.1.A.1.A.1.A.1.A.A.	Caenorhabditis elegans	NP_492137.1	1.40E-73	NP_005104.3 Golgin subfamily A member 5 [Homo sapiens]	5.44E-32	N/A	N/A	N/A
Golgin-84	Homo sapiens	Golgin-84_2016_01_14_15_43_23_seqs_positive_mod0.1.A.1.A.1.A.1.A.A.	Callorhinchus milii	XP_007902048.1	2.20E-195	NP_005104.3 Golgin subfamily A member 5 [Homo sapiens]	0	298.3322789	298.3322789	NP_003950.1 huntingtin-interacting protein 1-related protein isoform 1 [Homo sapiens]
Golgin-84	Homo sapiens	Golgin-84_2016_01_14_15_43_23_seqs_positive_mod0.1.A.1.A.1.A.1.A.A.	Capsaspora owczarzaki	CAOG_09625T0	1.10E-116	NP_005104.3 Golgin subfamily A member 5 [Homo sapiens]	1.65E-63	60.74990203	32.75005459	NP_001189473.1 protein CASP isoform e [Homo sapiens]
Golgin-84	Arabidopsis thaliana	Golgin-84_2016_01_14_15_43_23_seqs_positive_mod0.1.A.1.A.1.A.1.A.A.	Chlamydomonas reinhardtii	Cre12.g517500.t1.1	7.30E-73	AT2G19950.2 | Symbols: GC1 | golgin candidate 1 | chr2:8616341-8621219 REVERSE LENGTH=710	2.23E-30	28.11440079	2.430232501	AT1G47900.2 | Symbols: | Plant protein of unknown function (DUF869) | chr1:17647340-17651035 REVERSE LENGTH=1052
Golgin-84	Homo sapiens	Golgin-84_2016_01_14_15_43_23_seqs_positive_mod0.1.A.1.A.1.A.1.A.A.	Ciona intestinalis	239131	6.90E-182	NP_005104.3 Golgin subfamily A member 5 [Homo sapiens]	1.14E-112	110.5594899	78.00989575	NP_116255.2 cingulin-like protein 1 [Homo sapiens]
Golgin-84	Homo sapiens	Golgin-84_2016_01_14_15_43_23_seqs_positive_mod0.1.A.1.A.1.A.1.A.A.	Ciona savignyi	Cisavi.CG.ENS81.R30.3498002-3503825.17766.p|Cisavi.CG.ENS81.R30.3498002-3503825.17960.t	1.80E-162	NP_005104.3 Golgin subfamily A member 5 [Homo sapiens]	3.70E-111	107.6067262	74.85232548	XP_011520423.1 PREDICTED: cingulin-like protein 1 isoform X1 [Homo sapiens]
Golgin-84	Homo sapiens	Golgin-84_2016_01_14_15_43_23_seqs_positive_mod0.1.A.1.A.1.A.1.A.A.	Danio rerio	NP_998576.1	1.30E-184	NP_005104.3 Golgin subfamily A member 5 [Homo sapiens]	0	298.0319656	298.0319656	XP_011539669.1 PREDICTED: coiled-coil domain-containing protein 18 isoform X5 [Homo sapiens]
Golgin-84	Homo sapiens	Golgin-84_2016_01_14_15_43_23_seqs_positive_mod0.1.A.1.A.1.A.1.A.A.	Drosophila melanogaster	FBpp0084013	1.90E-73	NP_005104.3 Golgin subfamily A member 5 [Homo sapiens]	1.50E-30	27.13587734	8.890232577	XP_011515951.1 PREDICTED: RB1-inducible coiled-coil protein 1 isoform X7 [Homo sapiens]
Golgin-84	Homo sapiens	Golgin-84_2016_01_14_15_43_23_seqs_positive_mod0.1.A.1.A.1.A.1.A.A.	Gallus gallus	XP_421329.2	4.80E-206	NP_005104.3 Golgin subfamily A member 5 [Homo sapiens]	0	298.1257609	298.1257609	XP_011530220.1 PREDICTED: coiled-coil domain-containing protein 158 isoform X5 [Homo sapiens]
Golgin-84	Homo sapiens	Golgin-84_2016_01_14_15_43_23_seqs_positive_mod0.1.A.1.A.1.A.1.A.A.	Hellobdella robusta	171793	6.90E-61	NP_005104.3 Golgin subfamily A member 5 [Homo sapiens]	8.48E-55	50.43114462	50.07829829	XP_005267039.1 PREDICTED: laminin subunit alpha-2 isoform X3 [Homo sapiens]
Golgin-84	Homo sapiens	Golgin-84_2016_01_14_15_43_23_seqs_positive_mod0.1.A.1.A.1.A.1.A.A.	Hellobdella robusta	171791	3.10E-24	NP_005104.3 Golgin subfamily A member 5 [Homo sapiens]	6.44E-16	N/A	N/A	N/A
Golgin-84	Homo sapiens	Golgin-84_2016_01_14_15_43_23_seqs_positive_mod0.1.A.1.A.1.A.1.A.A.	Homo sapiens	NP_005104.3	2.20E-203	NP_005104.3 Golgin subfamily A member 5 [Homo sapiens]	0	298.6192739	298.6192739	XP_011507385.1 PREDICTED: centromere protein F isoform X2 [Homo sapiens]
Golgin-84	Homo sapiens	Golgin-84_2016_01_14_15_43_23_seqs_positive_mod0.1.A.1.A.1.A.1.A.A.	Homo sapiens	XP_011535722.1	4.10E-168	XP_011535722.1 PREDICTED: golgin subfamily A member 5 isoform X1 [Homo sapiens]	0	298.5738436	298.5738436	XP_011507385.1 PREDICTED: centromere protein F isoform X2 [Homo sapiens]
Golgin-84	Homo sapiens	Golgin-84_2016_01_14_15_43_23_seqs_positive_mod0.1.A.1.A.1.A.1.A.A.	Klebsormidium flaccidum	kfl00291_0020	8.60E-144	NP_005104.3 Golgin subfamily A member 5 [Homo sapiens]	1.75E-06	N/A	N/A	N/A
Golgin-84	Homo sapiens	Golgin-84_2016_01_14_15_43_23_seqs_positive_mod0.1.A.1.A.1.A.1.A.A.	Klebsormidium flaccidum	kfl00053_0020	3.10E-104	NP_005104.3 Golgin subfamily A member 5 [Homo sapiens]	1.56E-10	N/A	N/A	N/A
Golgin-84	Arabidopsis thaliana	Golgin-84_2016_01_14_15_43_23_seqs_positive_mod0.1.A.1.A.1.A.1.A.A.	Klebsormidium flaccidum	kfl00291_0020	8.60E-144	AT1G18190.1 | Symbols: GC2 | golgin candidate 2 | chr1:6257963-6261325 REVERSE LENGTH=668	3.39E-34	29.55479495	4.126014501	AT5G15880.1 | Symbols: | unknown protein; Has 1807 Blast hits to 1807 proteins in 277 species: Archae - 0; Bacteria - 0; Metazoa - 736; Fungi - 347; Plants - 385; Viruses - 0; Other Eukaryotes - 339 (source: NCBI BLink). | chr5:5185788-5187461 FORWARD LENGTH=348
Golgin-84	Arabidopsis thaliana	Golgin-84_2016_01_14_15_43_23_seqs_positive_mod0.1.A.1.A.1.A.1.A.A.	Klebsormidium flaccidum	kfl00053_0020	3.10E-104	AT2G19950.1 | Symbols: GC1 | golgin candidate 1 | chr2:8616341-8621219 REVERSE LENGTH=707	2.94E-134	130.1325164	8.329635716	AT3G18480.1 | Symbols: AtCASP CASP | CCAAT-displacement protein alternatively spliced product | chr3:6336924-6341596 FORWARD LENGTH=689
Golgin-84	Arabidopsis thaliana	Golgin-84_2016_01_14_15_43_23_seqs_positive_mod0.1.A.1.A.1.A.1.A.A.	Micromonas pusilla	101009	2.10E-13	AT1G18190.1 | Symbols: GC2 | golgin candidate 2 | chr1:6257963-6261325 REVERSE LENGTH=668	2.83E-08	5.689479933	5.689479933	AT3G19050.1 | Symbols: POK2 | phragmoplast orienting kinesin 2 | chr3:6578047-6590106 FORWARD LENGTH=2771
Golgin-84	Homo sapiens	Golgin-84_2016_01_14_15_43_23_seqs_positive_mod0.1.A.1.A.1.A.1.A.A.	Mnemiopsis leidyi	ML14421a	9.20E-50	NP_005104.3 Golgin subfamily A member 5 [Homo sapiens]	6.67E-26	22.92451201	22.92451201	NP_002282.2 laminin subunit beta-1 precursor [Homo sapiens]
Golgin-84	Homo sapiens	Golgin-84_2016_01_14_15_43_23_seqs_positive_mod0.1.A.1.A.1.A.1.A.A.	Mnemiopsis leidyi	ML12473a	1.70E-11	NP_005104.3 Golgin subfamily A member 5 [Homo sapiens]	9.61E-09	4.371954306	4.126382519	XP_011532472.1 PREDICTED: CGG triplet repeat-binding protein 1 isoform X1 [Homo sapiens]
Golgin-84	Homo sapiens	Golgin-84_2016_01_14_15_43_23_seqs_positive_mod0.1.A.1.A.1.A.1.A.A.	Molgula oculata	Moocul.CG.ELv1_2.S103611.g09675.01.p	2.90E-145	NP_005104.3 Golgin subfamily A member 5 [Homo sapiens]	8.15E-93	88.14185745	54.53515517	NP_976063.1 unconventional myosin-XVIIIa isoform b [Homo sapiens]
Golgin-84	Homo sapiens	Golgin-84_2016_01_14_15_43_23_seqs_positive_mod0.1.A.1.A.1.A.1.A.A.	Monosiga brevicollis	MONBRDRAFT_23784T0	6.00E-62	NP_005104.3 Golgin subfamily A member 5 [Homo sapiens]	6.02E-05	2.915431407	2.56158174	XP_011522173.1 PREDICTED: myosin-3 isoform X1 [Homo sapiens]
Golgin-84	Homo sapiens	Golgin-84_2016_01_14_15_43_23_seqs_positive_mod0.1.A.1.A.1.A.1.A.A.	Naegleria gruberi	69983	2.60E-89	NP_005104.3 Golgin subfamily A member 5 [Homo sapiens]	2.24E-19	N/A	N/A	N/A
Golgin-84	Homo sapiens	Golgin-84_2016_01_14_15_43_23_seqs_positive_mod0.1.A.1.A.1.A.1.A.A.	Nematostella vectensis	239710	1.40E-187	NP_005104.3 Golgin subfamily A member 5 [Homo sapiens]	7.75E-64	N/A	N/A	N/A
Golgin-84	Homo sapiens	Golgin-84_2016_01_14_15_43_23_seqs_positive_mod0.1.A.1.A.1.A.1.A.A.	Physcomitrella patens	Phpat.002G025400.2.p	8.90E-112	NP_005104.3 Golgin subfamily A member 5 [Homo sapiens]	1.77E-07	3.503960742	0.514954044	NP_000417.2 laminin subunit alpha-2 isoform a precursor [Homo sapiens]
Golgin-84	Homo sapiens	Golgin-84_2016_01_14_15_43_23_seqs_positive_mod0.1.A.1.A.1.A.1.A.A.	Physcomitrella patens	Phpat.002G025400.1.p	1.60E-108	NP_005104.3 Golgin subfamily A member 5 [Homo sapiens]	1.72E-07	3.532294557	0.555750415	NP_001073291.1 laminin subunit alpha-2 isoform b precursor [Homo sapiens]
Golgin-84	Homo sapiens	Golgin-84_2016_01_14_15_43_23_seqs_positive_mod0.1.A.1.A.1.A.1.A.A.	Physcomitrella patens	Phpat.001G025000.2.p	1.70E-16	NP_005104.3 Golgin subfamily A member 5 [Homo sapiens]	0.000611869	N/A	N/A	N/A
Golgin-84	Arabidopsis thaliana	Golgin-84_2016_01_14_15_43_23_seqs_positive_mod0.1.A.1.A.1.A.1.A.A.	Physcomitrella patens	Phpat.002G025400.2.p	8.90E-112	AT1G18190.1 | Symbols: GC2 | golgin candidate 2 | chr1:6257963-6261325 REVERSE LENGTH=668	1.18E-54	N/A	N/A	N/A
Golgin-84	Arabidopsis thaliana	Golgin-84_2016_01_14_15_43_23_seqs_positive_mod0.1.A.1.A.1.A.1.A.A.	Physcomitrella patens	Phpat.002G025400.1.p	1.60E-108	AT1G18190.1 | Symbols: GC2 | golgin candidate 2 | chr1:6257963-6261325 REVERSE LENGTH=668	8.31E-55	N/A	N/A	N/A
Golgin-84	Homo sapiens	Golgin-84_2016_01_14_15_43_23_seqs_positive_mod0.1.A.1.A.1.A.1.A.A.	Phytophthora sojae	297683	4.40E-62	NP_005104.3 Golgin subfamily A member 5 [Homo sapiens]	2.03E-05	N/A	N/A	N/A
Golgin-84	Homo sapiens	Golgin-84_2016_01_14_15_43_23_seqs_positive_mod0.1.A.1.A.1.A.1.A.A.	Rattus norvegicus	XP_006240523.1	3.80E-205	NP_005104.3 Golgin subfamily A member 5 [Homo sapiens]	0	298.4292806	298.4292806	NP_057427.3 centromere protein F [Homo sapiens]
Golgin-84	Homo sapiens	Golgin-84_2016_01_14_15_43_23_seqs_positive_mod0.1.A.1.A.1.A.1.A.A.	Rattus norvegicus	NP_001028237.1	6.00E-203	NP_005104.3 Golgin subfamily A member 5 [Homo sapiens]	0	N/A	N/A	N/A
Golgin-84	Homo sapiens	Golgin-84_2016_01_14_15_43_23_seqs_positive_mod0.1.A.1.A.1.A.1.A.A.	Reticulomyxa filosa	ETO03839	2.80E-20	NP_005104.3 Golgin subfamily A member 5 [Homo sapiens]	0.00613021	N/A	N/A	N/A
Golgin-84	Homo sapiens	Golgin-84_2016_01_14_15_43_23_seqs_positive_mod0.1.A.1.A.1.A.1.A.A.	Salpingoeca rosetta	PTSG_02257T0	2.10E-123	NP_005104.3 Golgin subfamily A member 5 [Homo sapiens]	1.95E-27	N/A	N/A	N/A
Golgin-84	Homo sapiens	Golgin-84_2016_01_14_15_43_23_seqs_positive_mod0.1.A.1.A.1.A.1.A.A.	Sphaeroforma arctica	SARC_09713T0	4.70E-89	NP_005104.3 Golgin subfamily A member 5 [Homo sapiens]	3.97E-27	21.72535144	3.251366194	NP_002282.2 laminin subunit beta-1 precursor [Homo sapiens]
Golgin-84	Homo sapiens	Golgin-84_2016_01_14_15_43_23_seqs_positive_mod0.1.A.1.A.1.A.1.A.A.	Sphaeroforma arctica	SARC_09713T1	1.80E-63	NP_005104.3 Golgin subfamily A member 5 [Homo sapiens]	1.13E-08	3.61745767	3.48649441	NP_002282.2 laminin subunit beta-1 precursor [Homo sapiens]
Golgin-84	Homo sapiens	Golgin-84_2016_01_14_15_43_23_seqs_positive_mod0.1.A.1.A.1.A.1.A.A.	Thalassiosira pseudonana	21843	4.30E-114	NP_005104.3 Golgin subfamily A member 5 [Homo sapiens]	0.000151782	N/A	N/A	N/A
Golgin-84	Homo sapiens	Golgin-84_2016_01_14_15_43_23_seqs_positive_mod0.1.A.1.A.1.A.1.A.A.	Thecamonas trahens	AMSG_05059T0	4.60E-115	NP_005104.3 Golgin subfamily A member 5 [Homo sapiens]	2.59E-28	N/A	N/A	N/A
Golgin-84	Homo sapiens	Golgin-84_2016_01_14_15_43_23_seqs_positive_mod0.1.A.1.A.1.A.1.A.A.	Trichoplax adhaerens	52671	8.70E-123	NP_005104.3 Golgin subfamily A member 5 [Homo sapiens]	3.85E-95	92.00247677	65.51072568	XP_011515946.1 PREDICTED: RB1-inducible coiled-coil protein 1 isoform X2 [Homo sapiens]
Golgin-84	Homo sapiens	Golgin-84_2016_01_14_15_43_23_seqs_positive_mod0.1.A.1.A.1.A.1.A.A.	Volvox carteri	Vocar20014314m	3.70E-146	NP_005104.3 Golgin subfamily A member 5 [Homo sapiens]	3.68E-06	N/A	N/A	N/A
Golgin-84	Arabidopsis thaliana	Golgin-84_2016_01_14_15_43_23_seqs_positive_mod0.1.A.1.A.1.A.1.A.A.	Volvox carteri	Vocar20014314m	3.70E-146	AT2G19950.2 | Symbols: GC1 | golgin candidate 1 | chr2:8616341-8621219 REVERSE LENGTH=710	6.50E-31	N/A	N/A	N/A
Golgin-84	Homo sapiens	Golgin-84_2016_01_14_15_43_23_seqs_positive_mod0.1.A.1.A.1.A.1.A.A.	Xenopus tropicalis	475595	3.90E-198	NP_005104.3 Golgin subfamily A member 5 [Homo sapiens]	0	N/A	N/A	N/A
Golgin-97	Homo sapiens	Golgin-97_2016_01_14_15_43_23_seqs_positive_mod0.1.A.	Amphimedon queenslandica	2508057335	1.90E-129	XP_006717126.1 PREDICTED: golgin subfamily A member 1 isoform X1 [Homo sapiens]	3.50E-11	8.897670899	8.890146422	XP_011539102.1 PREDICTED: cilia- and flagella-associated protein 57 isoform X6 [Homo sapiens]
Golgin-97	Homo sapiens	Golgin-97_2016_01_14_15_43_23_seqs_positive_mod0.1.A.	Botryllus schlosseri	Boschl.CG.Botznik2013.chr7.g49128.01.p	1.10E-76	NP_002068.1 Golgin subfamily A member 1 [Homo sapiens]	4.10E-51	N/A	N/A	N/A
Golgin-97	Homo sapiens	Golgin-97_2016_01_14_15_43_23_seqs_positive_mod0.1.A.	Botryllus schlosseri	Boschl.CG.Botznik2013.chr12.g41167.01.p	1.00E-57	NP_002068.1 Golgin subfamily A member 1 [Homo sapiens]	1.80E-37	N/A	N/A	N/A
Golgin-97	Homo sapiens	Golgin-97_2016_01_14_15_43_23_seqs_positive_mod0.1.A.	Branchiostoma floridae	225589	1.40E-93	NP_002068.1 Golgin subfamily A member 1 [Homo sapiens]	1.32E-33	30.17409937	30.16578392	NP_002282.2 laminin subunit beta-1 precursor [Homo sapiens]
Golgin-97	Homo sapiens	Golgin-97_2016_01_14_15_43_23_seqs_positive_mod0.1.A.	Branchiostoma floridae	215546	7.00E-93	XP_006717126.1 PREDICTED: golgin subfamily A member 1 isoform X1 [Homo sapiens]	6.12E-34	30.23723896	30.2330751	NP_002282.2 laminin subunit beta-1 precursor [Homo sapiens]
Golgin-97	Homo sapiens	Golgin-97_2016_01_14_15_43_23_seqs_positive_mod0.1.A.	Callorhinchus milii	XP_007907720.1	2.90E-279	XP_006717126.1 PREDICTED: golgin subfamily A member 1 isoform X1 [Homo sapiens]	0	297.9988781	297.9988781	XP_005272589.1 PREDICTED: ankyrin repeat domain-containing protein 20A1 isoform X2 [Homo sapiens]
Golgin-97	Homo sapiens	Golgin-97_2016_01_14_15_43_23_seqs_positive_mod0.1.A.	Callorhinchus milii	XP_007907721.1	4.20E-274	XP_006717126.1 PREDICTED: golgin subfamily A member 1 isoform X1 [Homo sapiens]	0	298.2044673	298.2044673	XP_005272589.1 PREDICTED: ankyrin repeat domain-containing protein 20A1 isoform X2 [Homo sapiens]
Golgin-97	Homo sapiens	Golgin-97_2016_01_14_15_43_23_seqs_positive_mod0.1.A.	Callorhinchus milii	XP_007907718.1	8.60E-273	XP_006717126.1 PREDICTED: golgin subfamily A member 1 isoform X1 [Homo sapiens]	0	298.1105358	298.1105358	XP_005272589.1 PREDICTED: ankyrin repeat domain-containing protein 20A1 isoform X2 [Homo sapiens]
Golgin-97	Homo sapiens	Golgin-97_2016_01_14_15_43_23_seqs_positive_mod0.1.A.	Callorhinchus milii	XP_007907719.1	8.60E-273	XP_006717126.1 PREDICTED: golgin subfamily A member 1 isoform X1 [Homo sapiens]	0	298.1105358	298.1105358	XP_005272589.1 PREDICTED: ankyrin repeat domain-containing protein 20A1 isoform X2 [Homo sapiens]
Golgin-97	Homo sapiens	Golgin-97_2016_01_14_15_43_23_seqs_positive_mod0.1.A.	Ciona intestinalis	272474	7.00E-79	XP_006717126.1 PREDICTED: golgin subfamily A member 1 isoform X1 [Homo sapiens]	3.46E-20	N/A	N/A	N/A
Golgin-97	Homo sapiens	Golgin-97_2016_01_14_15_43_23_seqs_positive_mod0.1.A.	Ciona savignyi	Cisavi.CG.ENS81.R58.964722-968648.13237.p|Cisavi.CG.ENS81.R58.964722-968648.13387.t	1.20E-48	XP_006717126.1 PREDICTED: golgin subfamily A member 1 isoform X1 [Homo sapiens]	3.87E-23	20.82591479	20.78468536	XP_011545249.1 PREDICTED: coiled-coil domain-containing protein 125 isoform X4 [Homo sapiens]
Golgin-97	Homo sapiens	Golgin-97_2016_01_14_15_43_23_seqs_positive_mod0.1.A.	Ciona savignyi	Cisavi.CG.ENS81.R58.977068-980268.13244.p|Cisavi.CG.ENS81.R58.977068-980268.13394.t	9.30E-28	NP_002068.1 Golgin subfamily A member 1 [Homo sapiens]	2.46E-13	N/A	N/A	N/A
Golgin-97	Homo sapiens	Golgin-97_2016_01_14_15_43_23_seqs_positive_mod0.1.A.	Danio rerio	NP_957132.2	1.30E-266	XP_006717126.1 PREDICTED: golgin subfamily A member 1 isoform X1 [Homo sapiens]	0	294.7882044	294.7882044	XP_011526822.1 PREDICTED: centrosome-associated protein CEP250 isoform X10 [Homo sapiens]
Golgin-97	Homo sapiens	Golgin-97_2016_01_14_15_43_23_seqs_positive_mod0.1.A.	Danio rerio	XP_005169137.1	9.30E-265	XP_006717126.1 PREDICTED: golgin subfamily A member 1 isoform X1 [Homo sapiens]	0	295.7141302	295.7141302	XP_006723758.1 PREDICTED: centrosome-associated protein CEP250 isoform X3 [Homo sapiens]
Golgin-97	Homo sapiens	Golgin-97_2016_01_14_15_43_23_seqs_positive_mod0.1.A.	Danio rerio	XP_005169138.1	1.20E-240	XP_006717126.1 PREDICTED: golgin subfamily A member 1 isoform X1 [Homo sapiens]	0	295.6415227	295.6415227	XP_011526822.1 PREDICTED: centrosome-associated protein CEP250 isoform X10 [Homo sapiens]
Golgin-97	Homo sapiens	Golgin-97_2016_01_14_15_43_23_seqs_positive_mod0.1.A.	Drosophila melanogaster	FBpp0086786	1.10E-162	NP_002068.1 Golgin subfamily A member 1 [Homo sapiens]	1.11E-28	N/A	N/A	N/A
Golgin-97	Homo sapiens	Golgin-97_2016_01_14_15_43_23_seqs_positive_mod0.1.A.	Drosophila melanogaster	FBpp0301620	2.40E-153	NP_002068.1 Golgin subfamily A member 1 [Homo sapiens]	1.67E-23	N/A	N/A	N/A
Golgin-97	Homo sapiens	Golgin-97_2016_01_14_15_43_23_seqs_positive_mod0.1.A.	Drosophila melanogaster	FBpp0301621	2.50E-150	NP_002068.1 Golgin subfamily A member 1 [Homo sapiens]	1.59E-22	N/A	N/A	N/A
Golgin-97	Homo sapiens	Golgin-97_2016_01_14_15_43_23_seqs_positive_mod0.1.A.	Gallus gallus	XP_004946095.1	1.80E-280	NP_002068.1 Golgin subfamily A member 1 [Homo sapiens]	0	N/A	N/A	N/A
Golgin-97	Homo sapiens	Golgin-97_2016_01_14_15_43_23_seqs_positive_mod0.1.A.	Gallus gallus	XP_415382.4	1.80E-280	NP_002068.1 Golgin subfamily A member 1 [Homo sapiens]	0	N/A	N/A	N/A
Golgin-97	Homo sapiens	Golgin-97_2016_01_14_15_43_23_seqs_positive_mod0.1.A.	Gallus gallus	XP_004946096.1	8.60E-256	NP_002068.1 Golgin subfamily A member 1 [Homo sapiens]	0	N/A	N/A	N/A
Golgin-97	Homo sapiens	Golgin-97_2016_01_14_15_43_23_seqs_positive_mod0.1.A.	Hellobdella robusta	178912	5.60E-55	NP_002068.1 Golgin subfamily A member 1 [Homo sapiens]	6.75E-15	N/A	N/A	N/A
Golgin-97	Homo sapiens	Golgin-97_2016_01_14_15_43_23_seqs_positive_mod0.1.A.	Homo sapiens	NP_002068.1	6.90E-271	NP_002068.1 Golgin subfamily A member 1 [Homo sapiens]	0	N/A	N/A	N/A
Golgin-97	Homo sapiens	Golgin-97_2016_01_14_15_43_23_seqs_positive_mod0.1.A.	Homo sapiens	XP_005251986.1	1.20E-270	XP_006717126.1 PREDICTED: golgin subfamily A member 1 isoform X1 [Homo sapiens]	0	N/A	N/A	N/A
Golgin-97	Homo sapiens	Golgin-97_2016_01_14_15_43_23_seqs_positive_mod0.1.A.	Homo sapiens	XP_006717125.1	1.20E-270	XP_006717126.1 PREDICTED: golgin subfamily A member 1 isoform X1 [Homo sapiens]	0	N/A	N/A	N/A
Golgin-97	Homo sapiens	Golgin-97_2016_01_14_15_43_23_seqs_positive_mod0.1.A.	Homo sapiens	XP_006717126.1	1.20E-270	XP_006717126.1 PREDICTED: golgin subfamily A member 1 isoform X1 [Homo sapiens]	0	N/A	N/A	N/A
Golgin-97	Homo sapiens	Golgin-97_2016_01_14_15_43_23_seqs_positive_mod0.1.A.	Mnemiopsis leidyi	ML104329a	1.80E-200	NP_002068.1 Golgin subfamily A member 1 [Homo sapiens]	1.15E-15	N/A	N/A	N/A
Golgin-97	Homo sapiens	Golgin-97_2016_01_14_15_43_23_seqs_positive_mod0.1.A.	Molgula oculata	Moocul.CG.ELv1_2.S114021.g13304.01.p	6.70E-78	XP_006717126.1 PREDICTED: golgin subfamily A member 1 isoform X1 [Homo sapiens]	7.98E-54	50.30956777	50.11800463	NP_065949.1 calcium-binding and coiled-coil domain-containing protein 1 isoform 1 [Homo sapiens]
Golgin-97	Homo sapiens	Golgin-97_2016_01_14_15_43_23_seqs_positive_mod0.1.A.	Nematostella vectensis	245473	1.80E-48	NP_002068.1 Golgin subfamily A member 1 [Homo sapiens]	7.40E-19	14.4485203	14.27257023	XP_011542689.1 PREDICTED: leucine zipper putative tumor suppressor 1 isoform X1 [Homo sapiens]
Golgin-97	Homo sapiens	Golgin-97_2016_01_14_15_43_23_seqs_positive_mod0.1.A.	Nematostella vectensis	212742	5.50E-33	NP_002068.1 Golgin subfamily A member 1 [Homo sapiens]	9.44E-17	12.2469027	12.22822745	XP_011542689.1 PREDICTED: leucine zipper putative tumor suppressor 1 isoform X1 [Homo sapiens]
Golgin-97	Homo sapiens	Golgin-97_2016_01_14_15_43_23_seqs_positive_mod0.1.A.	Petromyzon marinus	ENSPMAP00000006302.1	6.80E-48	XP_006717126.1 PREDICTED: golgin subfamily A member 1 isoform X1 [Homo sapiens]	9.15E-36	N/A	N/A	N/A
Golgin-97	Homo sapiens	Golgin-97_2016_01_14_15_43_23_seqs_positive_mod0.1.A.	Rattus norvegicus	XP_008759980.1	1.70E-273	NP_002068.1 Golgin subfamily A member 1 [Homo sapiens]	0	297.5784971	297.5784971	XP_011516098.1 PREDICTED: coiled-coil domain-containing protein 171 isoform X9 [Homo sapiens]
Golgin-97	Homo sapiens	Golgin-97_2016_01_14_15_43_23_seqs_positive_mod0.1.A.	Rattus norvegicus	NP_001101312.1	2.40E-272	NP_002068.1 Golgin subfamily A member 1 [Homo sapiens]	0	297.6651296	297.6651296	XP_011516098.1 PREDICTED: coiled-coil domain-containing protein 171 isoform X9 [Homo sapiens]
Golgin-97	Homo sapiens	Golgin-97_2016_01_14_15_43_23_seqs_positive_mod0.1.A.	Rattus norvegicus	XP_006234158.1	2.40E-272	NP_002068.1 Golgin subfamily A member 1 [Homo sapiens]	0	297.6651296	297.6651296	XP_011516098.1 PREDICTED: coiled-coil domain-containing protein 171 isoform X9 [Homo sapiens]
Golgin-97	Homo sapiens	Golgin-97_2016_01_14_15_43_23_seqs_positive_mod0.1.A.	Rattus norvegicus	XP_006234159.1	2.40E-272	NP_002068.1 Golgin subfamily A member 1 [Homo sapiens]	0	297.6651296	297.6651296	XP_011516098.1 PREDICTED: coiled-coil domain-containing protein 171 isoform X9 [Homo sapiens]
Golgin-97	Homo sapiens	Golgin-97_2016_01_14_15_43_23_seqs_positive_mod0.1.A.	Rattus norvegicus	XP_006234161.1	2.30E-237	NP_002068.1 Golgin subfamily A member 1 [Homo sapiens]	0	297.6879283	297.6879283	XP_011516098.1 PREDICTED: coiled-coil domain-containing protein 171 isoform X9 [Homo sapiens]
Golgin-97	Homo sapiens	Golgin-97_2016_01_14_15_43_23_seqs_positive_mod0.1.A.	Sphaeroforma arctica	SARC_01989T0	5.30E-36	XP_006717126.1 PREDICTED: golgin subfamily A member 1 isoform X1 [Homo sapiens]	1.02E-08	6.294081584	6.286160379	NP_078799.2 GRIP and coiled-coil domain-containing protein 1 [Homo sapiens]
Golgin-97	Homo sapiens	Golgin-97_2016_01_14_15_43_23_seqs_positive_mod0.1.A.	Trichoplax adhaerens	53292	5.50E-41	XP_006717126.1 PREDICTED: golgin subfamily A member 1 isoform X1 [Homo sapiens]	8.19E-20	13.32368851	13.31246547	XP_011534122.1 PREDICTED: laminin subunit alpha-2 isoform X2 [Homo sapiens]
Golgin-97	Homo sapiens	Golgin-97_2016_01_14_15_43_23_seqs_positive_mod0.1.A.	Xenopus tropicalis	405257	5.40E-269	XP_006717126.1 PREDICTED: golgin subfamily A member 1 isoform X1 [Homo sapiens]	0	297.7237536	297.7237536	NP_002069.2 Golgin subfamily A member 4 isoform 2 [Homo sapiens]
GRASP	Homo sapiens	GRASP55_2016_01_14_15_43_23_seqs_positive_mod0.1.B.1.	Acanthamoeba castellanii	ELR20377.1	3.90E-53	NP_056345.3 Golgi reassembly-stacking protein 2 isoform 1 [Homo sapiens]	7.93E-30	N/A	N/A	N/A
GRASP	Homo sapiens	GRASP55_2016_01_14_15_43_23_seqs_positive_mod0.1.B.1.	Allomyces macrogynus	AMAG_11499T0	1.50E-102	NP_056345.3 Golgi reassembly-stacking protein 2 isoform 1 [Homo sapiens]	2.43E-51	N/A	N/A	N/A
GRASP	Homo sapiens	GRASP55_2016_01_14_15_43_23_seqs_positive_mod0.1.B.1.	Allomyces macrogynus	AMAG_19448T0	1.40E-101	NP_056345.3 Golgi reassembly-stacking protein 2 isoform 1 [Homo sapiens]	7.99E-52	49.59231906	4.576948009	NP_002804.2 26S proteasome non-ATPase regulatory subunit 9 isoform 1 [Homo sapiens]
GRASP	Homo sapiens	GRASP55_2016_01_14_15_43_23_seqs_positive_mod0.1.B.1.	Amphimedon queenslandica	2508050749	5.10E-113	NP_056345.3 Golgi reassembly-stacking protein 2 isoform 1 [Homo sapiens]	1.61E-102	N/A	N/A	N/A
GRASP	Homo sapiens	GRASP55_2016_01_14_15_43_23_seqs_positive_mod0.1.B.1.	Aspergillus nidulans	ANID_11248T0	1.10E-68	NP_056345.3 Golgi reassembly-stacking protein 2 isoform 1 [Homo sapiens]	1.76E-28	N/A	N/A	N/A
GRASP	Homo sapiens	GRASP55_2016_01_14_15_43_23_seqs_positive_mod0.1.B.1.	Babesia bovis	BBOV_IV007640	2.20E-85	NP_114105.1 Golgi reassembly-stacking protein 1 isoform 1 [Homo sapiens]	1.33E-34	32.46843865	5.99929981	NP_002804.2 26S proteasome non-ATPase regulatory subunit 9 isoform 1 [Homo sapiens]
GRASP	Homo sapiens	GRASP55_2016_01_14_15_43_23_seqs_positive_mod0.1.B.1.	Batrachochytrium dendrobatidis	84837	1.40E-98	NP_056345.3 Golgi reassembly-stacking protein 2 isoform 1 [Homo sapiens]	5.75E-62	N/A	N/A	N/A
GRASP	Homo sapiens	GRASP55_2016_01_14_15_43_23_seqs_positive_mod0.1.B.1.	Bodo saltans	BS87210	1.70E-69	NP_114105.1 Golgi reassembly-stacking protein 1 isoform 1 [Homo sapiens]	8.88E-26	N/A	N/A	N/A
GRASP	Homo sapiens	GRASP55_2016_01_14_15_43_23_seqs_positive_mod0.1.B.1.	Botryllus schlosseri	Boschl.CG.Botznik2013.chrUn.g36020.01.p	1.70E-44	XP_006712471.1 PREDICTED: Golgi reassembly-stacking protein 2 isoform X1 [Homo sapiens]	2.59E-43	N/A	N/A	N/A
GRASP	Homo sapiens	GRASP55_2016_01_14_15_43_23_seqs_positive_mod0.1.B.1.	Branchiostoma floridae	118294	1.50E-132	NP_056345.3 Golgi reassembly-stacking protein 2 isoform 1 [Homo sapiens]	1.69E-132	N/A	N/A	N/A
GRASP	Homo sapiens	GRASP55_2016_01_14_15_43_23_seqs_positive_mod0.1.B.1.	Branchiostoma floridae	230855	1.70E-130	NP_056345.3 Golgi reassembly-stacking protein 2 isoform 1 [Homo sapiens]	1.49E-135	N/A	N/A	N/A
GRASP	Homo sapiens	GRASP55_2016_01_14_15_43_23_seqs_positive_mod0.1.B.1.	Caenorhabditis elegans	NP_501354.1	8.20E-125	NP_056345.3 Golgi reassembly-stacking protein 2 isoform 1 [Homo sapiens]	1.63E-101	97.52013516	9.532130668	NP_002804.2 26S proteasome non-ATPase regulatory subunit 9 isoform 1 [Homo sapiens]
GRASP	Homo sapiens	GRASP55_2016_01_14_15_43_23_seqs_positive_mod0.1.B.1.	Callorhinchus milii	XP_007888153.1	1.20E-130	NP_056345.3 Golgi reassembly-stacking protein 2 isoform 1 [Homo sapiens]	0	N/A	N/A	N/A
GRASP	Homo sapiens	GRASP55_2016_01_14_15_43_23_seqs_positive_mod0.1.B.1.	Callorhinchus milii	XP_007908126.1	3.20E-128	NP_056345.3 Golgi reassembly-stacking protein 2 isoform 1 [Homo sapiens]	1.45E-127	N/A	N/A	N/A
GRASP	Homo sapiens	GRASP55_2016_01_14_15_43_23_seqs_positive_mod0.1.B.1.	Callorhinchus milii	XP_007908127.1	4.00E-126	NP_056345.3 Golgi reassembly-stacking protein 2 isoform 1 [Homo sapiens]	6.57E-125	N/A	N/A	N/A
GRASP	Homo sapiens	GRASP55_2016_01_14_15_43_23_seqs_positive_mod0.1.B.1.	Callorhinchus milii	XP_007906430.1	4.00E-121	NP_114105.1 Golgi reassembly-stacking protein 1 isoform 1 [Homo sapiens]	8.30E-120	N/A	N/A	N/A
GRASP	Homo sapiens	GRASP55_2016_01_14_15_43_23_seqs_positive_mod0.1.B.1.	Capsaspora owczarzaki	CAOG_03909T0	6.00E-120	NP_056345.3 Golgi reassembly-stacking protein 2 isoform 1 [Homo sapiens]	3.62E-88	83.50368351	12.15541738	NP_001095886.1 kininogen-1 isoform 1 precursor [Homo sapiens]
GRASP	Homo sapiens	GRASP55_2016_01_14_15_43_23_seqs_positive_mod0.1.B.1.	Chromera velia	Cvel_1138	9.30E-110	NP_114105.1 Golgi reassembly-stacking protein 1 isoform 1 [Homo sapiens]	1.78E-45	N/A	N/A	N/A
GRASP	Homo sapiens	GRASP55_2016_01_14_15_43_23_seqs_positive_mod0.1.B.1.	Chrysochromulina tobin	KOO22866.1	4.00E-79	NP_056345.3 Golgi reassembly-stacking protein 2 isoform 1 [Homo sapiens]	1.24E-42	39.90071048	10.8363799	NP_002804.2 26S proteasome non-ATPase regulatory subunit 9 isoform 1 [Homo sapiens]
GRASP	Homo sapiens	GRASP55_2016_01_14_15_43_23_seqs_positive_mod0.1.B.1.	Ciona intestinalis	252974	1.20E-117	NP_056345.3 Golgi reassembly-stacking protein 2 isoform 1 [Homo sapiens]	1.35E-126	N/A	N/A	N/A
GRASP	Homo sapiens	GRASP55_2016_01_14_15_43_23_seqs_positive_mod0.1.B.1.	Cryptococcus neoformans	2940	2.60E-76	XP_006713364.1 PREDICTED: Golgi reassembly-stacking protein 1 isoform X1 [Homo sapiens]	3.57E-43	N/A	N/A	N/A
GRASP	Homo sapiens	GRASP55_2016_01_14_15_43_23_seqs_positive_mod0.1.B.1.	Cryptosporidium parvum	cgd7_340	1.20E-108	NP_056345.3 Golgi reassembly-stacking protein 2 isoform 1 [Homo sapiens]	7.85E-20	17.21982034	3.805765161	NP_002804.2 26S proteasome non-ATPase regulatory subunit 9 isoform 1 [Homo sapiens]
GRASP	Homo sapiens	GRASP55_2016_01_14_15_43_23_seqs_positive_mod0.1.B.1.	Danio rerio	NP_956997.1	7.50E-135	NP_056345.3 Golgi reassembly-stacking protein 2 isoform 1 [Homo sapiens]	0	N/A	N/A	N/A
GRASP	Homo sapiens	GRASP55_2016_01_14_15_43_23_seqs_positive_mod0.1.B.1.	Danio rerio	XP_005171287.1	4.70E-126	NP_114105.1 Golgi reassembly-stacking protein 1 isoform 1 [Homo sapiens]	7.64E-123	N/A	N/A	N/A
GRASP	Homo sapiens	GRASP55_2016_01_14_15_43_23_seqs_positive_mod0.1.B.1.	Danio rerio	NP_001007412.1	2.20E-124	NP_114105.1 Golgi reassembly-stacking protein 1 isoform 1 [Homo sapiens]	3.60E-116	N/A	N/A	N/A
GRASP	Homo sapiens	GRASP55_2016_01_14_15_43_23_seqs_positive_mod0.1.B.1.	Danio rerio	XP_009295947.1	1.30E-114	NP_114105.1 Golgi reassembly-stacking protein 1 isoform 1 [Homo sapiens]	6.21E-108	N/A	N/A	N/A
GRASP	Homo sapiens	GRASP55_2016_01_14_15_43_23_seqs_positive_mod0.1.B.1.	Danio rerio	XP_002666782.2	2.80E-114	NP_114105.1 Golgi reassembly-stacking protein 1 isoform 1 [Homo sapiens]	3.16E-108	N/A	N/A	N/A
GRASP	Homo sapiens	GRASP55_2016_01_14_15_43_23_seqs_positive_mod0.1.B.1.	Dictyostelium discoideum	DDB0238345	1.40E-110	NP_056345.3 Golgi reassembly-stacking protein 2 isoform 1 [Homo sapiens]	4.89E-64	N/A	N/A	N/A
GRASP	Homo sapiens	GRASP55_2016_01_14_15_43_23_seqs_positive_mod0.1.B.1.	Dictyostelium fasciculatum	DFA1537450	3.00E-106	NP_056345.3 Golgi reassembly-stacking protein 2 isoform 1 [Homo sapiens]	4.56E-59	N/A	N/A	N/A
GRASP	Homo sapiens	GRASP55_2016_01_14_15_43_23_seqs_positive_mod0.1.B.1.	Dictyostelium purpureum	DPU1265064	4.80E-107	NP_056345.3 Golgi reassembly-stacking protein 2 isoform 1 [Homo sapiens]	4.29E-64	N/A	N/A	N/A
GRASP	Homo sapiens	GRASP55_2016_01_14_15_43_23_seqs_positive_mod0.1.B.1.	Drosophila melanogaster	FBpp0074664	1.60E-120	NP_056345.3 Golgi reassembly-stacking protein 2 isoform 1 [Homo sapiens]	2.46E-112	N/A	N/A	N/A
GRASP	Homo sapiens	GRASP55_2016_01_14_15_43_23_seqs_positive_mod0.1.B.1.	Ectocarpus siliculosus	Esi0303_0009	1.10E-91	NP_056345.3 Golgi reassembly-stacking protein 2 isoform 1 [Homo sapiens]	3.20E-55	N/A	N/A	N/A
GRASP	Homo sapiens	GRASP55_2016_01_14_15_43_23_seqs_positive_mod0.1.B.1.	Emiliania huxleyi	208114	7.80E-78	NP_114105.1 Golgi reassembly-stacking protein 1 isoform 1 [Homo sapiens]	2.38E-38	N/A	N/A	N/A
GRASP	Homo sapiens	GRASP55_2016_01_14_15_43_23_seqs_positive_mod0.1.B.1.	Encephalitozoon cuniculi	ECU01_0530	3.40E-61	XP_006713364.1 PREDICTED: Golgi reassembly-stacking protein 1 isoform X1 [Homo sapiens]	6.63E-13	N/A	N/A	N/A
GRASP	Homo sapiens	GRASP55_2016_01_14_15_43_23_seqs_positive_mod0.1.B.1.	Fonticula alba	H696_03887T0	1.00E-81	NP_114105.1 Golgi reassembly-stacking protein 1 isoform 1 [Homo sapiens]	1.30E-46	N/A	N/A	N/A
GRASP	Homo sapiens	GRASP55_2016_01_14_15_43_23_seqs_positive_mod0.1.B.1.	Gallus gallus	NP_001012612.1	6.90E-136	NP_056345.3 Golgi reassembly-stacking protein 2 isoform 1 [Homo sapiens]	0	N/A	N/A	N/A
GRASP	Homo sapiens	GRASP55_2016_01_14_15_43_23_seqs_positive_mod0.1.B.1.	Gallus gallus	NP_001026134.1	3.40E-123	NP_114105.1 Golgi reassembly-stacking protein 1 isoform 1 [Homo sapiens]	1.34E-143	140.4344338	5.303744513	NP_002804.2 26S proteasome non-ATPase regulatory subunit 9 isoform 1 [Homo sapiens]
GRASP	Homo sapiens	GRASP55_2016_01_14_15_43_23_seqs_positive_mod0.1.B.1.	Hellobdella robusta	78857	2.60E-117	NP_056345.3 Golgi reassembly-stacking protein 2 isoform 1 [Homo sapiens]	1.45E-117	N/A	N/A	N/A
GRASP	Homo sapiens	GRASP55_2016_01_14_15_43_23_seqs_positive_mod0.1.B.1.	Homo sapiens	NP_114105.1	1.10E-140	NP_114105.1 Golgi reassembly-stacking protein 1 isoform 1 [Homo sapiens]	0	N/A	N/A	N/A
GRASP	Homo sapiens	GRASP55_2016_01_14_15_43_23_seqs_positive_mod0.1.B.1.	Homo sapiens	NP_056345.3	2.10E-136	NP_056345.3 Golgi reassembly-stacking protein 2 isoform 1 [Homo sapiens]	0	N/A	N/A	N/A
GRASP	Homo sapiens	GRASP55_2016_01_14_15_43_23_seqs_positive_mod0.1.B.1.	Homo sapiens	XP_006713364.1	1.10E-133	XP_006713364.1 PREDICTED: Golgi reassembly-stacking protein 1 isoform X1 [Homo sapiens]	0	N/A	N/A	N/A
GRASP	Homo sapiens	GRASP55_2016_01_14_15_43_23_seqs_positive_mod0.1.B.1.	Homo sapiens	XP_006713365.1	6.50E-103	XP_006713364.1 PREDICTED: Golgi reassembly-stacking protein 1 isoform X1 [Homo sapiens]	0	N/A	N/A	N/A
GRASP	Homo sapiens	GRASP55_2016_01_14_15_43_23_seqs_positive_mod0.1.B.1.	Homo sapiens	XP_011532324.1	6.50E-103	XP_006713364.1 PREDICTED: Golgi reassembly-stacking protein 1 isoform X1 [Homo sapiens]	0	N/A	N/A	N/A
GRASP	Homo sapiens	GRASP55_2016_01_14_15_43_23_seqs_positive_mod0.1.B.1.	Homo sapiens	XP_011532322.1	1.50E-99	XP_011532322.1 PREDICTED: Golgi reassembly-stacking protein 1 isoform X2 [Homo sapiens]	0	N/A	N/A	N/A
GRASP	Homo sapiens	GRASP55_2016_01_14_15_43_23_seqs_positive_mod0.1.B.1.	Homo sapiens	NP_001188357.1	1.70E-96	XP_006712471.1 PREDICTED: Golgi reassembly-stacking protein 2 isoform X1 [Homo sapiens]	0	N/A	N/A	N/A
GRASP	Homo sapiens	GRASP55_2016_01_14_15_43_23_seqs_positive_mod0.1.B.1.	Homo sapiens	XP_006712471.1	1.70E-96	XP_006712471.1 PREDICTED: Golgi reassembly-stacking protein 2 isoform X1 [Homo sapiens]	0	N/A	N/A	N/A
GRASP	Homo sapiens	GRASP55_2016_01_14_15_43_23_seqs_positive_mod0.1.B.1.	Homo sapiens	XP_011532323.1	1.20E-81	XP_011532323.1 PREDICTED: Golgi reassembly-stacking protein 1 isoform X3 [Homo sapiens]	0	N/A	N/A	N/A
GRASP	Homo sapiens	GRASP55_2016_01_14_15_43_23_seqs_positive_mod0.1.B.1.	Homo sapiens	NP_001265718.1	3.90E-71	NP_001265718.1 Golgi reassembly-stacking protein 1 isoform 2 [Homo sapiens]	0	298.1614578	40.37530008	NP_002804.2 26S proteasome non-ATPase regulatory subunit 9 isoform 1 [Homo sapiens]
GRASP	Homo sapiens	GRASP55_2016_01_14_15_43_23_seqs_positive_mod0.1.B.1.	Homo sapiens	XP_011532325.1	3.70E-46	XP_011532325.1 PREDICTED: Golgi reassembly-stacking protein 1 isoform X5 [Homo sapiens]	0	N/A	N/A	N/A
GRASP	Homo sapiens	GRASP55_2016_01_14_15_43_23_seqs_positive_mod0.1.B.1.	Homo sapiens	NP_001265719.1	4.60E-24	NP_001265719.1 Golgi reassembly-stacking protein 1 isoform 3 [Homo sapiens]	0	N/A	N/A	N/A
GRASP	Homo sapiens	GRASP55_2016_01_14_15_43_23_seqs_positive_mod0.1.B.1.	Komagataella phaffii	CCA40259.1	4.70E-77	NP_056345.3 Golgi reassembly-stacking protein 2 isoform 1 [Homo sapiens]	5.34E-31	N/A	N/A	N/A
GRASP	Saccharomyces cerevisiae	GRASP55_2016_01_14_15_43_23_seqs_positive_mod0.1.B.1.	Komagataella phaffii	CCA40259.1	4.70E-77	NP_010805.1 Grh1p [Saccharomyces cerevisiae S288c]	5.70E-44	N/A	N/A	N/A
GRASP	Homo sapiens	GRASP55_2016_01_14_15_43_23_seqs_positive_mod0.1.B.1.	Leishmania major	LmjF.33.2380	6.10E-86	NP_114105.1 Golgi reassembly-stacking protein 1 isoform 1 [Homo sapiens]	9.48E-24	N/A	N/A	N/A
GRASP	Homo sapiens	GRASP55_2016_01_14_15_43_23_seqs_positive_mod0.1.B.1.	Mastigamoeba balamuthi	m51a1_g183	1.20E-75	NP_056345.3 Golgi reassembly-stacking protein 2 isoform 1 [Homo sapiens]	1.08E-45	43.31700132	8.615653866	NP_004243.1 Na(+)/H(+) exchange regulatory cofactor NHE-RF1 [Homo sapiens]
GRASP	Homo sapiens	GRASP55_2016_01_14_15_43_23_seqs_positive_mod0.1.B.1.	Mnemiopsis leidyi	ML45521a	1.10E-118	NP_056345.3 Golgi reassembly-stacking protein 2 isoform 1 [Homo sapiens]	2.31E-103	97.48103971	7.29465129	NP_596869.4 titin isoform N2-A [Homo sapiens]
GRASP	Homo sapiens	GRASP55_2016_01_14_15_43_23_seqs_positive_mod0.1.B.1.	Molgula oculata	Moocul.CG.ELv1_2.S40052.g02019.01.p	1.40E-125	NP_056345.3 Golgi reassembly-stacking protein 2 isoform 1 [Homo sapiens]	5.79E-121	N/A	N/A	N/A
GRASP	Homo sapiens	GRASP55_2016_01_14_15_43_23_seqs_positive_mod0.1.B.1.	Mortierella verticillata	MVEG_00153T0	1.70E-120	NP_056345.3 Golgi reassembly-stacking protein 2 isoform 1 [Homo sapiens]	5.72E-63	60.83459152	9.874841322	NP_002804.2 26S proteasome non-ATPase regulatory subunit 9 isoform 1 [Homo sapiens]
GRASP	Homo sapiens	GRASP55_2016_01_14_15_43_23_seqs_positive_mod0.1.B.1.	Mortierella verticillata	MVEG_01973T0	2.60E-102	NP_056345.3 Golgi reassembly-stacking protein 2 isoform 1 [Homo sapiens]	2.06E-62	N/A	N/A	N/A
GRASP	Homo sapiens	GRASP55_2016_01_14_15_43_23_seqs_positive_mod0.1.B.1.	Naegleria gruberi	62049	2.60E-46	NP_114105.1 Golgi reassembly-stacking protein 1 isoform 1 [Homo sapiens]	2.07E-16	N/A	N/A	N/A
GRASP	Homo sapiens	GRASP55_2016_01_14_15_43_23_seqs_positive_mod0.1.B.1.	Nannochloropsis gaditana	Nga05741	1.60E-85	NP_056345.3 Golgi reassembly-stacking protein 2 isoform 1 [Homo sapiens]	5.34E-45	N/A	N/A	N/A
GRASP	Homo sapiens	GRASP55_2016_01_14_15_43_23_seqs_positive_mod0.1.B.1.	Nematostella vectensis	80798	4.80E-122	NP_056345.3 Golgi reassembly-stacking protein 2 isoform 1 [Homo sapiens]	2.13E-122	N/A	N/A	N/A
GRASP	Homo sapiens	GRASP55_2016_01_14_15_43_23_seqs_positive_mod0.1.B.1.	Neospora caninum	NCLIV_025630	5.00E-84	NP_056345.3 Golgi reassembly-stacking protein 2 isoform 1 [Homo sapiens]	1.76E-30	N/A	N/A	N/A
GRASP	Homo sapiens	GRASP55_2016_01_14_15_43_23_seqs_positive_mod0.1.B.1.	Neurospora crassa	NCU09217T0	5.70E-79	NP_056345.3 Golgi reassembly-stacking protein 2 isoform 1 [Homo sapiens]	2.39E-33	N/A	N/A	N/A
GRASP	Homo sapiens	GRASP55_2016_01_14_15_43_23_seqs_positive_mod0.1.B.1.	Oxytricha trifallax	Contig19545.0.g20	3.70E-75	NP_114105.1 Golgi reassembly-stacking protein 1 isoform 1 [Homo sapiens]	5.05E-29	25.37195749	1.318660782	NP_002804.2 26S proteasome non-ATPase regulatory subunit 9 isoform 1 [Homo sapiens]
GRASP	Homo sapiens	GRASP55_2016_01_14_15_43_23_seqs_positive_mod0.1.B.1.	Oxytricha trifallax	Contig298.0.g65	1.20E-70	NP_114105.1 Golgi reassembly-stacking protein 1 isoform 1 [Homo sapiens]	4.18E-17	15.06889441	5.36794279	NP_002804.2 26S proteasome non-ATPase regulatory subunit 9 isoform 1 [Homo sapiens]
GRASP	Homo sapiens	GRASP55_2016_01_14_15_43_23_seqs_positive_mod0.1.B.1.	Paramecium tetraurelia	GSPATP00024595001	7.20E-67	NP_056345.3 Golgi reassembly-stacking protein 2 isoform 1 [Homo sapiens]	7.27E-12	N/A	N/A	N/A
GRASP	Homo sapiens	GRASP55_2016_01_14_15_43_23_seqs_positive_mod0.1.B.1.	Paramecium tetraurelia	GSPATP00030481001	1.70E-60	NP_056345.3 Golgi reassembly-stacking protein 2 isoform 1 [Homo sapiens]	1.74E-12	N/A	N/A	N/A
GRASP	Homo sapiens	GRASP55_2016_01_14_15_43_23_seqs_positive_mod0.1.B.1.	Petromyzon marinus	ENSPMAP00000000179.1	1.30E-123	NP_056345.3 Golgi reassembly-stacking protein 2 isoform 1 [Homo sapiens]	6.26E-146	N/A	N/A	N/A
GRASP	Homo sapiens	GRASP55_2016_01_14_15_43_23_seqs_positive_mod0.1.B.1.	Petromyzon marinus	ENSPMAP00000002299.1	4.50E-95	NP_056345.3 Golgi reassembly-stacking protein 2 isoform 1 [Homo sapiens]	2.25E-111	108.9829336	4.048623017	NP_002804.2 26S proteasome non-ATPase regulatory subunit 9 isoform 1 [Homo sapiens]
GRASP	Homo sapiens	GRASP55_2016_01_14_15_43_23_seqs_positive_mod0.1.B.1.	Phytophthora sojae	485203	6.90E-85	NP_056345.3 Golgi reassembly-stacking protein 2 isoform 1 [Homo sapiens]	1.78E-49	N/A	N/A	N/A
GRASP	Homo sapiens	GRASP55_2016_01_14_15_43_23_seqs_positive_mod0.1.B.1.	Pichia pastoris	40255	4.50E-77	NP_056345.3 Golgi reassembly-stacking protein 2 isoform 1 [Homo sapiens]	5.40E-31	N/A	N/A	N/A
GRASP	Homo sapiens	GRASP55_2016_01_14_15_43_23_seqs_positive_mod0.1.B.1.	Plasmodium falciparum	PF3D7_1017300.1	2.50E-96	NP_056345.3 Golgi reassembly-stacking protein 2 isoform 1 [Homo sapiens]	1.30E-35	N/A	N/A	N/A
GRASP	Homo sapiens	GRASP55_2016_01_14_15_43_23_seqs_positive_mod0.1.B.1.	Plasmodium falciparum	PF3D7_1017300.2	4.60E-94	NP_056345.3 Golgi reassembly-stacking protein 2 isoform 1 [Homo sapiens]	2.11E-33	N/A	N/A	N/A
GRASP	Homo sapiens	GRASP55_2016_01_14_15_43_23_seqs_positive_mod0.1.B.1.	Polysphondylium pallidum	PPA1374086	4.10E-108	NP_056345.3 Golgi reassembly-stacking protein 2 isoform 1 [Homo sapiens]	1.77E-64	N/A	N/A	N/A
GRASP	Homo sapiens	GRASP55_2016_01_14_15_43_23_seqs_positive_mod0.1.B.1.	Rattus norvegicus	NP_001007721.1	2.80E-136	NP_056345.3 Golgi reassembly-stacking protein 2 isoform 1 [Homo sapiens]	0	297.1947945	0.924222826	XP_011512409.1 PREDICTED: triple functional domain protein isoform X1 [Homo sapiens]
GRASP	Homo sapiens	GRASP55_2016_01_14_15_43_23_seqs_positive_mod0.1.B.1.	Rattus norvegicus	NP_062258.2	3.10E-128	NP_114105.1 Golgi reassembly-stacking protein 1 isoform 1 [Homo sapiens]	0	N/A	N/A	N/A
GRASP	Homo sapiens	GRASP55_2016_01_14_15_43_23_seqs_positive_mod0.1.B.1.	Rattus norvegicus	XP_008760175.1	2.20E-96	XP_006712471.1 PREDICTED: Golgi reassembly-stacking protein 2 isoform X1 [Homo sapiens]	0	297.0715654	0.973624699	XP_011512409.1 PREDICTED: triple functional domain protein isoform X1 [Homo sapiens]
GRASP	Homo sapiens	GRASP55_2016_01_14_15_43_23_seqs_positive_mod0.1.B.1.	Rhizophagus irregularis	338654	4.10E-109	NP_056345.3 Golgi reassembly-stacking protein 2 isoform 1 [Homo sapiens]	1.06E-70	N/A	N/A	N/A
GRASP	Homo sapiens	GRASP55_2016_01_14_15_43_23_seqs_positive_mod0.1.B.1.	Rhizopus oryzae	3401	1.00E-41	NP_001265718.1 Golgi reassembly-stacking protein 1 isoform 2 [Homo sapiens]	1.74E-28	N/A	N/A	N/A
GRASP	Homo sapiens	GRASP55_2016_01_14_15_43_23_seqs_positive_mod0.1.B.1.	Saccharomyces cerevisiae	NP_010805.1	1.20E-61	XP_011532324.1 PREDICTED: Golgi reassembly-stacking protein 1 isoform X4 [Homo sapiens]	1.57E-12	N/A	N/A	N/A
GRASP	Homo sapiens	GRASP55_2016_01_14_15_43_23_seqs_positive_mod0.1.B.1.	Salpingoeca rosetta	PTSG_00209T0	7.60E-121	NP_056345.3 Golgi reassembly-stacking protein 2 isoform 1 [Homo sapiens]	5.03E-89	N/A	N/A	N/A
GRASP	Homo sapiens	GRASP55_2016_01_14_15_43_23_seqs_positive_mod0.1.B.1.	Schizosaccharomyces pombe	SPAC1D4.02c	4.90E-79	NP_056345.3 Golgi reassembly-stacking protein 2 isoform 1 [Homo sapiens]	7.12E-36	N/A	N/A	N/A
GRASP	Homo sapiens	GRASP55_2016_01_14_15_43_23_seqs_positive_mod0.1.B.1.	Sphaeroforma arctica	SARC_07720T0	7.60E-98	NP_056345.3 Golgi reassembly-stacking protein 2 isoform 1 [Homo sapiens]	9.16E-72	69.6109933	9.871519524	NP_002804.2 26S proteasome non-ATPase regulatory subunit 9 isoform 1 [Homo sapiens]
GRASP	Homo sapiens	GRASP55_2016_01_14_15_43_23_seqs_positive_mod0.1.B.1.	Sphaeroforma arctica	SARC_07720T1	6.40E-76	NP_056345.3 Golgi reassembly-stacking protein 2 isoform 1 [Homo sapiens]	3.97E-57	N/A	N/A	N/A
GRASP	Homo sapiens	GRASP55_2016_01_14_15_43_23_seqs_positive_mod0.1.B.1.	Tetrahymena thermophila	TTHERM_00721370	1.00E-91	NP_056345.3 Golgi reassembly-stacking protein 2 isoform 1 [Homo sapiens]	2.04E-31	28.78718904	2.078732902	NP_002804.2 26S proteasome non-ATPase regulatory subunit 9 isoform 1 [Homo sapiens]
GRASP	Homo sapiens	GRASP55_2016_01_14_15_43_23_seqs_positive_mod0.1.B.1.	Thalassiosira pseudonana	7103	4.10E-85	NP_056345.3 Golgi reassembly-stacking protein 2 isoform 1 [Homo sapiens]	9.77E-42	N/A	N/A	N/A
GRASP	Homo sapiens	GRASP55_2016_01_14_15_43_23_seqs_positive_mod0.1.B.1.	Thecamonas trahens	AMSG_07651T0	1.10E-90	NP_056345.3 Golgi reassembly-stacking protein 2 isoform 1 [Homo sapiens]	1.67E-52	N/A	N/A	N/A
GRASP	Homo sapiens	GRASP55_2016_01_14_15_43_23_seqs_positive_mod0.1.B.1.	Theileria parva	TP03_0249	4.10E-99	XP_006713364.1 PREDICTED: Golgi reassembly-stacking protein 1 isoform X1 [Homo sapiens]	3.50E-29	N/A	N/A	N/A
GRASP	Homo sapiens	GRASP55_2016_01_14_15_43_23_seqs_positive_mod0.1.B.1.	Toxoplasma gondii	TGME49_261980	4.20E-89	NP_114105.1 Golgi reassembly-stacking protein 1 isoform 1 [Homo sapiens]	1.08E-32	N/A	N/A	N/A
GRASP	Homo sapiens	GRASP55_2016_01_14_15_43_23_seqs_positive_mod0.1.B.1.	Trichoplax adhaerens	23196	2.30E-114	NP_056345.3 Golgi reassembly-stacking protein 2 isoform 1 [Homo sapiens]	3.09E-110	107.508837	3.423098713	NP_002804.2 26S proteasome non-ATPase regulatory subunit 9 isoform 1 [Homo sapiens]
GRASP	Homo sapiens	GRASP55_2016_01_14_15_43_23_seqs_positive_mod0.1.B.1.	Trypanosoma brucei	Tb927.11.2660	5.60E-82	NP_114105.1 Golgi reassembly-stacking protein 1 isoform 1 [Homo sapiens]	6.08E-24	N/A	N/A	N/A
GRASP	Homo sapiens	GRASP55_2016_01_14_15_43_23_seqs_positive_mod0.1.B.1.	Ustilago maydis	1076	1.00E-97	NP_056345.3 Golgi reassembly-stacking protein 2 isoform 1 [Homo sapiens]	3.91E-50	N/A	N/A	N/A
GRASP	Homo sapiens	GRASP55_2016_01_14_15_43_23_seqs_positive_mod0.1.B.1.	Vitrella brassicaformis	Vbra_9915	9.30E-107	NP_056345.3 Golgi reassembly-stacking protein 2 isoform 1 [Homo sapiens]	6.08E-47	N/A	N/A	N/A
GRASP	Homo sapiens	GRASP55_2016_01_14_15_43_23_seqs_positive_mod0.1.B.1.	Xenopus tropicalis	296814	2.30E-123	NP_114105.1 Golgi reassembly-stacking protein 1 isoform 1 [Homo sapiens]	1.18E-117	N/A	N/A	N/A
GRASP	Homo sapiens	GRASP55_2016_01_14_15_43_23_seqs_positive_mod0.1.B.1.	Xenopus tropicalis	148637	3.20E-110	NP_056345.3 Golgi reassembly-stacking protein 2 isoform 1 [Homo sapiens]	7.70E-160	N/A	N/A	N/A
GRASP	Homo sapiens	GRASP55_2016_01_14_15_43_23_seqs_positive_mod0.1.B.1.	Yarrowia lipolytica	68261	9.30E-84	NP_056345.3 Golgi reassembly-stacking protein 2 isoform 1 [Homo sapiens]	1.14E-31	N/A	N/A	N/A
GRIP-Containing	Homo sapiens	GRIP-Containing_2017_01_13_mod0.A.A.1.A.A.C.A.	Acanthamoeba castellanii	ELR18693.1	5.20E-19	NP_078799.2 GRIP and coiled-coil domain-containing protein 1 [Homo sapiens]	1.01E-06	4.085893643	4.085893643	NP_066554.2 neurofilament heavy polypeptide [Homo sapiens]
GRIP-Containing	Batrachochytrium dendrobatidis	GRIP-Containing_2017_01_13_mod0.A.A.1.A.A.C.A.	Allomyces macrogynus	AMAG_09358T0	3.50E-11	jgi|Batde5|85397|GP3.009560	0.000260174	N/A	N/A	N/A
GRIP-Containing	Batrachochytrium dendrobatidis	GRIP-Containing_2017_01_13_mod0.A.A.1.A.A.C.A.	Allomyces macrogynus	AMAG_06018T0	9.60E-11	jgi|Batde5|85397|GP3.009560	9.51E-05	N/A	N/A	N/A
GRIP-Containing	Rhizopus oryzae	GRIP-Containing_2017_01_13_mod0.A.A.1.A.A.C.A.	Allomyces macrogynus	AMAG_10442T0	1.40E-12	jgi|Rhior3|17225|RO3G_15333	1.26E-15	N/A	N/A	N/A
GRIP-Containing	Rhizopus oryzae	GRIP-Containing_2017_01_13_mod0.A.A.1.A.A.C.A.	Allomyces macrogynus	AMAG_09358T0	3.50E-11	jgi|Rhior3|17225|RO3G_15333	2.61E-18	16.09704199	8.1384498	jgi|Rhior3|15302|RO3G_15096
GRIP-Containing	Rhizopus oryzae	GRIP-Containing_2017_01_13_mod0.A.A.1.A.A.C.A.	Allomyces macrogynus	AMAG_06018T0	9.60E-11	jgi|Rhior3|17225|RO3G_15333	1.67E-17	N/A	N/A	N/A
GRIP-Containing	Homo sapiens	GRIP-Containing_2017_01_13_mod0.A.A.1.A.A.C.A.	Amphimedon queenslandica	2508048291	6.10E-17	NP_078799.2 GRIP and coiled-coil domain-containing protein 1 [Homo sapiens]	8.29E-54	N/A	N/A	N/A
GRIP-Containing	Homo sapiens	GRIP-Containing_2017_01_13_mod0.A.A.1.A.A.C.A.	Amphimedon queenslandica	2508053379	2.70E-15	NP_852118.1 GRIP and coiled-coil domain-containing protein 2 [Homo sapiens]	1.05E-55	N/A	N/A	N/A
GRIP-Containing	Homo sapiens	GRIP-Containing_2017_01_13_mod0.A.A.1.A.A.C.A.	Amphimedon queenslandica	2508062182	8.90E-12	XP_005265129.1 PREDICTED: golgin subfamily A member 4 isoform X4 [Homo sapiens]	1.33E-09	6.390556937	4.788057569	XP_011512326.1 PREDICTED: ankycorbin isoform X3 [Homo sapiens]
GRIP-Containing	Homo sapiens	GRIP-Containing_2017_01_13_mod0.A.A.1.A.A.C.A.	Arabidopsis thaliana	AT5G66030.1	4.80E-18	XP_006712934.1 PREDICTED: GRIP and coiled-coil domain-containing protein 2 isoform X1 [Homo sapiens]	2.22E-06	N/A	N/A	N/A
GRIP-Containing	Homo sapiens	GRIP-Containing_2017_01_13_mod0.A.A.1.A.A.C.A.	Arabidopsis thaliana	AT5G66030.2	2.90E-15	NP_852118.1 GRIP and coiled-coil domain-containing protein 2 [Homo sapiens]	8.98E-07	N/A	N/A	N/A
GRIP-Containing	Homo sapiens	GRIP-Containing_2017_01_13_mod0.A.A.1.A.A.C.A.	Batrachochytrium dendrobatidis	85397	7.80E-18	NP_852118.1 GRIP and coiled-coil domain-containing protein 2 [Homo sapiens]	2.85E-13	N/A	N/A	N/A
GRIP-Containing	Homo sapiens	GRIP-Containing_2017_01_13_mod0.A.A.1.A.A.C.A.	Bigelowiella natans	67268	1.70E-12	XP_006712933.1 PREDICTED: GRIP and coiled-coil domain-containing protein 2 isoform X3 [Homo sapiens]	0.0256091	N/A	N/A	N/A
GRIP-Containing	Homo sapiens	GRIP-Containing_2017_01_13_mod0.A.A.1.A.A.C.A.	Bigelowiella natans	127032	3.40E-11	NP_078799.2 GRIP and coiled-coil domain-containing protein 1 [Homo sapiens]	0.00557046	N/A	N/A	N/A
GRIP-Containing	Homo sapiens	GRIP-Containing_2017_01_13_mod0.A.A.1.A.A.C.A.	Bigelowiella natans	67431	3.40E-11	NP_078799.2 GRIP and coiled-coil domain-containing protein 1 [Homo sapiens]	0.00557046	N/A	N/A	N/A
GRIP-Containing	Homo sapiens	GRIP-Containing_2017_01_13_mod0.A.A.1.A.A.C.A.	Bodo saltans	BS46865	6.90E-14	NP_078799.2 GRIP and coiled-coil domain-containing protein 1 [Homo sapiens]	0.000115395	N/A	N/A	N/A
GRIP-Containing	Homo sapiens	GRIP-Containing_2017_01_13_mod0.A.A.1.A.A.C.A.	Bodo saltans	BS14690	1.50E-12	XP_011510273.1 PREDICTED: RANBP2-like and GRIP domain-containing protein 5/6 isoform X1 [Homo sapiens]	4.58E-07	N/A	N/A	N/A
GRIP-Containing	Homo sapiens	GRIP-Containing_2017_01_13_mod0.A.A.1.A.A.C.A.	Botryllus schlosseri	Boschl.CG.Botznik2013.chrUn.g27262.01.p	1.10E-13	NP_078799.2 GRIP and coiled-coil domain-containing protein 1 [Homo sapiens]	2.08E-09	N/A	N/A	N/A
GRIP-Containing	Homo sapiens	GRIP-Containing_2017_01_13_mod0.A.A.1.A.A.C.A.	Botryllus schlosseri	Boschl.CG.Botznik2013.chr9.g18625.01.p	1.50E-13	NP_078799.2 GRIP and coiled-coil domain-containing protein 1 [Homo sapiens]	1.00E-09	N/A	N/A	N/A
GRIP-Containing	Homo sapiens	GRIP-Containing_2017_01_13_mod0.A.A.1.A.A.C.A.	Branchiostoma floridae	215546	9.40E-13	XP_006717126.1 PREDICTED: golgin subfamily A member 1 isoform X1 [Homo sapiens]	6.12E-34	30.23723896	30.2330751	NP_002282.2 laminin subunit beta-1 precursor [Homo sapiens]
GRIP-Containing	Homo sapiens	GRIP-Containing_2017_01_13_mod0.A.A.1.A.A.C.A.	Branchiostoma floridae	225589	1.00E-12	NP_002068.1 Golgin subfamily A member 1 [Homo sapiens]	1.32E-33	30.17409937	30.16578392	NP_002282.2 laminin subunit beta-1 precursor [Homo sapiens]
GRIP-Containing	Homo sapiens	GRIP-Containing_2017_01_13_mod0.A.A.1.A.A.C.A.	Branchiostoma floridae	126649	1.40E-12	NP_078799.2 GRIP and coiled-coil domain-containing protein 1 [Homo sapiens]	2.72E-146	N/A	N/A	N/A
GRIP-Containing	Homo sapiens	GRIP-Containing_2017_01_13_mod0.A.A.1.A.A.C.A.	Branchiostoma floridae	96606	1.50E-12	NP_078799.2 GRIP and coiled-coil domain-containing protein 1 [Homo sapiens]	5.96E-142	N/A	N/A	N/A
GRIP-Containing	Homo sapiens	GRIP-Containing_2017_01_13_mod0.A.A.1.A.A.C.A.	Caenorhabditis elegans	NP_001022749.1	2.10E-13	XP_006712933.1 PREDICTED: GRIP and coiled-coil domain-containing protein 2 isoform X3 [Homo sapiens]	6.32E-15	N/A	N/A	N/A
GRIP-Containing	Homo sapiens	GRIP-Containing_2017_01_13_mod0.A.A.1.A.A.C.A.	Caenorhabditis elegans	NP_001022748.1	2.10E-13	XP_006712933.1 PREDICTED: GRIP and coiled-coil domain-containing protein 2 isoform X3 [Homo sapiens]	5.89E-15	N/A	N/A	N/A
GRIP-Containing	Homo sapiens	GRIP-Containing_2017_01_13_mod0.A.A.1.A.A.C.A.	Callorhinchus milii	XP_007902604.1	8.10E-15	NP_852118.1 GRIP and coiled-coil domain-containing protein 2 [Homo sapiens]	0	N/A	N/A	N/A
GRIP-Containing	Homo sapiens	GRIP-Containing_2017_01_13_mod0.A.A.1.A.A.C.A.	Callorhinchus milii	XP_007907721.1	9.50E-14	XP_006717126.1 PREDICTED: golgin subfamily A member 1 isoform X1 [Homo sapiens]	0	298.2044673	298.2044673	XP_005272589.1 PREDICTED: ankyrin repeat domain-containing protein 20A1 isoform X2 [Homo sapiens]
GRIP-Containing	Homo sapiens	GRIP-Containing_2017_01_13_mod0.A.A.1.A.A.C.A.	Callorhinchus milii	XP_007907718.1	9.80E-14	XP_006717126.1 PREDICTED: golgin subfamily A member 1 isoform X1 [Homo sapiens]	0	298.1105358	298.1105358	XP_005272589.1 PREDICTED: ankyrin repeat domain-containing protein 20A1 isoform X2 [Homo sapiens]
GRIP-Containing	Homo sapiens	GRIP-Containing_2017_01_13_mod0.A.A.1.A.A.C.A.	Callorhinchus milii	XP_007907719.1	9.80E-14	XP_006717126.1 PREDICTED: golgin subfamily A member 1 isoform X1 [Homo sapiens]	0	298.1105358	298.1105358	XP_005272589.1 PREDICTED: ankyrin repeat domain-containing protein 20A1 isoform X2 [Homo sapiens]
GRIP-Containing	Homo sapiens	GRIP-Containing_2017_01_13_mod0.A.A.1.A.A.C.A.	Callorhinchus milii	XP_007907720.1	9.80E-14	XP_006717126.1 PREDICTED: golgin subfamily A member 1 isoform X1 [Homo sapiens]	0	297.9988781	297.9988781	XP_005272589.1 PREDICTED: ankyrin repeat domain-containing protein 20A1 isoform X2 [Homo sapiens]
GRIP-Containing	Homo sapiens	GRIP-Containing_2017_01_13_mod0.A.A.1.A.A.C.A.	Callorhinchus milii	XP_007908797.1	7.60E-11	NP_078799.2 GRIP and coiled-coil domain-containing protein 1 [Homo sapiens]	0	N/A	N/A	N/A
GRIP-Containing	Homo sapiens	GRIP-Containing_2017_01_13_mod0.A.A.1.A.A.C.A.	Callorhinchus milii	XP_007908798.1	7.60E-11	NP_078799.2 GRIP and coiled-coil domain-containing protein 1 [Homo sapiens]	0	N/A	N/A	N/A
GRIP-Containing	Homo sapiens	GRIP-Containing_2017_01_13_mod0.A.A.1.A.A.C.A.	Capsaspora owczarzaki	CAOG_02909T0	9.10E-18	NP_852118.1 GRIP and coiled-coil domain-containing protein 2 [Homo sapiens]	3.74E-13	N/A	N/A	N/A
GRIP-Containing	Homo sapiens	GRIP-Containing_2017_01_13_mod0.A.A.1.A.A.C.A.	Capsaspora owczarzaki	CAOG_09064T0	5.50E-13	XP_006712857.2 PREDICTED: RANBP2-like and GRIP domain-containing protein 5/6 isoform X4 [Homo sapiens]	4.14E-10	N/A	N/A	N/A
GRIP-Containing	Homo sapiens	GRIP-Containing_2017_01_13_mod0.A.A.1.A.A.C.A.	Chlamydomonas reinhardtii	Cre12.g499100.t1.1	4.20E-11	XP_011510515.1 PREDICTED: GRIP and coiled-coil domain-containing protein 2 isoform X2 [Homo sapiens]	0.0039762	N/A	N/A	N/A
GRIP-Containing	Arabidopsis thaliana	GRIP-Containing_2017_01_13_mod0.A.A.1.A.A.C.A.	Chlamydomonas reinhardtii	Cre09.g398808.t1.1	9.20E-15	AT5G66030.1 | Symbols: ATGRIP GRIP | Golgi-localized GRIP domain-containing protein | chr5:26405133-26409888 REVERSE LENGTH=788	7.03E-12	N/A	N/A	N/A
GRIP-Containing	Batrachochytrium dendrobatidis	GRIP-Containing_2017_01_13_mod0.A.A.1.A.A.C.A.	Chlamydomonas reinhardtii	Cre09.g398808.t1.1	9.20E-15	jgi|Batde5|85397|GP3.009560	2.35E-05	N/A	N/A	N/A
GRIP-Containing	Dictyostelium discoideum	GRIP-Containing_2017_01_13_mod0.A.A.1.A.A.C.A.	Chlamydomonas reinhardtii	Cre09.g398808.t1.1	9.20E-15	DDB0308117|DDB_G0289185 |Protein|gene: DDB_G0289185 on chromosome: 5 position 2448283 to 2451363	2.25E-08	2.746317439	2.746317439	DDB0346607|DDB_G0290503 |Protein|gene: DDB_G0290503 on chromosome: 5 position 4159418 to 4164037
GRIP-Containing	Mortierella verticillata	GRIP-Containing_2017_01_13_mod0.A.A.1.A.A.C.A.	Chlamydomonas reinhardtii	Cre09.g398808.t1.1	9.20E-15	MVEG_01019T0 | MVEG_01019 | Mortierella verticillata NRRL 6337 hypothetical protein (725 aa)	6.80E-07	2.932236769	2.932236769	MVEG_05166T0 | MVEG_05166 | Mortierella verticillata NRRL 6337 hypothetical protein (400 aa)
GRIP-Containing	Tetrahymena thermophila	GRIP-Containing_2017_01_13_mod0.A.A.1.A.A.C.A.	Chlamydomonas reinhardtii	Cre09.g398808.t1.1	9.20E-15	TTHERM_01143870 GRIP domain protein	0.00389759	N/A	N/A	N/A
GRIP-Containing	Vitrella brassicaformis	GRIP-Containing_2017_01_13_mod0.A.A.1.A.A.C.A.	Chlamydomonas reinhardtii	Cre09.g398808.t1.1	9.20E-15	Vbra_17139 | organism=Vitrella_brassicaformis_CCMP3155 | product=Myosin-9 putative | location=Vbra_scaffold47:216706-224623(-) | length=1505 | sequence_SO=supercontig | SO=protein_coding	0.00320196	0.902102467	0.902102467	Vbra_1485 | organism=Vitrella_brassicaformis_CCMP3155 | product=Myosin-11 putative | location=Vbra_scaffold103:165840-168394(+) | length=805 | sequence_SO=supercontig | SO=protein_coding
GRIP-Containing	Rhizopus oryzae	GRIP-Containing_2017_01_13_mod0.A.A.1.A.A.C.A.	Chlamydomonas reinhardtii	Cre09.g398808.t1.1	9.20E-15	jgi|Rhior3|17225|RO3G_15333	4.39E-06	2.981079063	2.981079063	jgi|Rhior3|1978|RO3G_09875
GRIP-Containing	Homo sapiens	GRIP-Containing_2017_01_13_mod0.A.A.1.A.A.C.A.	Chrysochromulina tobin	KOO22645.1	1.10E-13	NP_005045.2 RANBP2-like and GRIP domain-containing protein 5/6 isoform 1 [Homo sapiens]	0.0122645	N/A	N/A	N/A
GRIP-Containing	Homo sapiens	GRIP-Containing_2017_01_13_mod0.A.A.1.A.A.C.A.	Chrysochromulina tobin	KOO52943.1	1.90E-12	XP_011510274.1 PREDICTED: RANBP2-like and GRIP domain-containing protein 5/6 isoform X2 [Homo sapiens]	1.04E-05	N/A	N/A	N/A
GRIP-Containing	Arabidopsis thaliana	GRIP-Containing_2017_01_13_mod0.A.A.1.A.A.C.A.	Chrysochromulina tobin	KOO26983.1	2.30E-11	AT5G66030.2 | Symbols: ATGRIP GRIP | Golgi-localized GRIP domain-containing protein | chr5:26405133-26409888 REVERSE LENGTH=765	0.0032679	N/A	N/A	N/A
GRIP-Containing	Dictyostelium discoideum	GRIP-Containing_2017_01_13_mod0.A.A.1.A.A.C.A.	Chrysochromulina tobin	KOO26983.1	2.30E-11	DDB0308117|DDB_G0289185 |Protein|gene: DDB_G0289185 on chromosome: 5 position 2448283 to 2451363	0.0184858	0.215447782	0.215447782	DDB0348096|DDB_G0283441 |Protein|gene: abpG on chromosome: 4 position 702819 to 705881
GRIP-Containing	Mortierella verticillata	GRIP-Containing_2017_01_13_mod0.A.A.1.A.A.C.A.	Chrysochromulina tobin	KOO26983.1	2.30E-11	MVEG_01019T0 | MVEG_01019 | Mortierella verticillata NRRL 6337 hypothetical protein (725 aa)	0.0025	N/A	N/A	N/A
GRIP-Containing	Homo sapiens	GRIP-Containing_2017_01_13_mod0.A.A.1.A.A.C.A.	Ciona intestinalis	XP_002125266.3	7.30E-14	XP_006717126.1 PREDICTED: golgin subfamily A member 1 isoform X1 [Homo sapiens]	1.15E-51	47.01967648	46.60600996	XP_011514023.1 PREDICTED: A-kinase anchor protein 9 isoform X13 [Homo sapiens]
GRIP-Containing	Homo sapiens	GRIP-Containing_2017_01_13_mod0.A.A.1.A.A.C.A.	Ciona intestinalis	XP_002131329.3	6.00E-13	NP_078799.2 GRIP and coiled-coil domain-containing protein 1 [Homo sapiens]	3.05E-88	N/A	N/A	N/A
GRIP-Containing	Homo sapiens	GRIP-Containing_2017_01_13_mod0.A.A.1.A.A.C.A.	Ciona intestinalis	XP_009857425.2	1.60E-11	NP_852118.1 GRIP and coiled-coil domain-containing protein 2 [Homo sapiens]	1.90E-64	N/A	N/A	N/A
GRIP-Containing	Homo sapiens	GRIP-Containing_2017_01_13_mod0.A.A.1.A.A.C.A.	Ciona savignyi	Cisavi.CG.ENS81.R5.13764-15771.00551.p|Cisavi.CG.ENS81.R5.13764-15771.00558.t	5.90E-14	NP_078799.2 GRIP and coiled-coil domain-containing protein 1 [Homo sapiens]	2.10E-26	N/A	N/A	N/A
GRIP-Containing	Homo sapiens	GRIP-Containing_2017_01_13_mod0.A.A.1.A.A.C.A.	Ciona savignyi	Cisavi.CG.ENS81.R58.964722-968648.13237.p|Cisavi.CG.ENS81.R58.964722-968648.13387.t	1.10E-13	XP_006717126.1 PREDICTED: golgin subfamily A member 1 isoform X1 [Homo sapiens]	3.87E-23	20.82591479	20.78468536	XP_011545249.1 PREDICTED: coiled-coil domain-containing protein 125 isoform X4 [Homo sapiens]
GRIP-Containing	Homo sapiens	GRIP-Containing_2017_01_13_mod0.A.A.1.A.A.C.A.	Ciona savignyi	Cisavi.CG.ENS81.R14.555069-560365.17114.p|Cisavi.CG.ENS81.R14.555069-560365.17297.t	2.80E-13	XP_006712933.1 PREDICTED: GRIP and coiled-coil domain-containing protein 2 isoform X3 [Homo sapiens]	1.78E-58	N/A	N/A	N/A
GRIP-Containing	Homo sapiens	GRIP-Containing_2017_01_13_mod0.A.A.1.A.A.C.A.	Ciona savignyi	Cisavi.CG.ENS81.R14.549914-560353.17113.p|Cisavi.CG.ENS81.R14.549914-560353.17296.t	1.60E-12	NP_852118.1 GRIP and coiled-coil domain-containing protein 2 [Homo sapiens]	9.91E-65	N/A	N/A	N/A
GRIP-Containing	Batrachochytrium dendrobatidis	GRIP-Containing_2017_01_13_mod0.A.A.1.A.A.C.A.	Cryptococcus neoformans	1142	4.50E-14	jgi|Batde5|85397|GP3.009560	6.74E-05	N/A	N/A	N/A
GRIP-Containing	Rhizopus oryzae	GRIP-Containing_2017_01_13_mod0.A.A.1.A.A.C.A.	Cryptococcus neoformans	1142	4.50E-14	jgi|Rhior3|17225|RO3G_15333	4.55E-15	N/A	N/A	N/A
GRIP-Containing	Arabidopsis thaliana	GRIP-Containing_2017_01_13_mod0.A.A.1.A.A.C.A.	Cyanophora paradoxa	4938-500-764	3.60E-14	AT5G66030.1 | Symbols: ATGRIP GRIP | Golgi-localized GRIP domain-containing protein | chr5:26405133-26409888 REVERSE LENGTH=788	3.69E-06	N/A	N/A	N/A
GRIP-Containing	Batrachochytrium dendrobatidis	GRIP-Containing_2017_01_13_mod0.A.A.1.A.A.C.A.	Cyanophora paradoxa	4938-500-764	3.60E-14	jgi|Batde5|85397|GP3.009560	0.00526189	N/A	N/A	N/A
GRIP-Containing	Dictyostelium discoideum	GRIP-Containing_2017_01_13_mod0.A.A.1.A.A.C.A.	Cyanophora paradoxa	4938-500-764	3.60E-14	DDB0308117|DDB_G0289185 |Protein|gene: DDB_G0289185 on chromosome: 5 position 2448283 to 2451363	0.000915728	N/A	N/A	N/A
GRIP-Containing	Mortierella verticillata	GRIP-Containing_2017_01_13_mod0.A.A.1.A.A.C.A.	Cyanophora paradoxa	4938-500-764	3.60E-14	MVEG_01019T0 | MVEG_01019 | Mortierella verticillata NRRL 6337 hypothetical protein (725 aa)	0.000135444	2.373403779	2.373403779	MVEG_01291T0 | MVEG_01291 | Mortierella verticillata NRRL 6337 hypothetical protein (1006 aa)
GRIP-Containing	Rhizopus oryzae	GRIP-Containing_2017_01_13_mod0.A.A.1.A.A.C.A.	Cyanophora paradoxa	4938-500-764	3.60E-14	jgi|Rhior3|17225|RO3G_15333	0.0150496	N/A	N/A	N/A
GRIP-Containing	Homo sapiens	GRIP-Containing_2017_01_13_mod0.A.A.1.A.A.C.A.	Danio rerio	XP_009302658.1	4.60E-15	NP_852118.1 GRIP and coiled-coil domain-containing protein 2 [Homo sapiens]	0	N/A	N/A	N/A
GRIP-Containing	Homo sapiens	GRIP-Containing_2017_01_13_mod0.A.A.1.A.A.C.A.	Danio rerio	XP_005169138.1	4.40E-14	XP_006717126.1 PREDICTED: golgin subfamily A member 1 isoform X1 [Homo sapiens]	0	295.6415227	295.6415227	XP_011526822.1 PREDICTED: centrosome-associated protein CEP250 isoform X10 [Homo sapiens]
GRIP-Containing	Homo sapiens	GRIP-Containing_2017_01_13_mod0.A.A.1.A.A.C.A.	Danio rerio	NP_957132.2	4.60E-14	XP_006717126.1 PREDICTED: golgin subfamily A member 1 isoform X1 [Homo sapiens]	0	294.7882044	294.7882044	XP_011526822.1 PREDICTED: centrosome-associated protein CEP250 isoform X10 [Homo sapiens]
GRIP-Containing	Homo sapiens	GRIP-Containing_2017_01_13_mod0.A.A.1.A.A.C.A.	Danio rerio	XP_005169137.1	4.60E-14	XP_006717126.1 PREDICTED: golgin subfamily A member 1 isoform X1 [Homo sapiens]	0	295.7141302	295.7141302	XP_006723758.1 PREDICTED: centrosome-associated protein CEP250 isoform X3 [Homo sapiens]
GRIP-Containing	Homo sapiens	GRIP-Containing_2017_01_13_mod0.A.A.1.A.A.C.A.	Danio rerio	NP_001003599.1	1.20E-13	NP_078799.2 GRIP and coiled-coil domain-containing protein 1 [Homo sapiens]	0	N/A	N/A	N/A
GRIP-Containing	Homo sapiens	GRIP-Containing_2017_01_13_mod0.A.A.1.A.A.C.A.	Danio rerio	XP_005164792.1	1.30E-13	NP_078799.2 GRIP and coiled-coil domain-containing protein 1 [Homo sapiens]	0	N/A	N/A	N/A
GRIP-Containing	Homo sapiens	GRIP-Containing_2017_01_13_mod0.A.A.1.A.A.C.A.	Dictyostelium discoideum	DDB0308117	5.90E-16	XP_011510515.1 PREDICTED: GRIP and coiled-coil domain-containing protein 2 isoform X2 [Homo sapiens]	8.39E-07	3.067791019	3.052015252	XP_005251033.1 PREDICTED: plectin isoform X3 [Homo sapiens]
GRIP-Containing	Homo sapiens	GRIP-Containing_2017_01_13_mod0.A.A.1.A.A.C.A.	Dictyostelium fasciculatum	DFA1544460	1.70E-16	NP_852118.1 GRIP and coiled-coil domain-containing protein 2 [Homo sapiens]	5.15E-13	N/A	N/A	N/A
GRIP-Containing	Homo sapiens	GRIP-Containing_2017_01_13_mod0.A.A.1.A.A.C.A.	Drosophila melanogaster	FBpp0086786	2.90E-15	NP_002068.1 Golgin subfamily A member 1 [Homo sapiens]	1.11E-28	N/A	N/A	N/A
GRIP-Containing	Homo sapiens	GRIP-Containing_2017_01_13_mod0.A.A.1.A.A.C.A.	Drosophila melanogaster	FBpp0071945	8.80E-14	NP_002069.2 Golgin subfamily A member 4 isoform 2 [Homo sapiens]	1.04E-15	N/A	N/A	N/A
GRIP-Containing	Homo sapiens	GRIP-Containing_2017_01_13_mod0.A.A.1.A.A.C.A.	Drosophila melanogaster	FBpp0081842	3.80E-13	NP_078799.2 GRIP and coiled-coil domain-containing protein 1 [Homo sapiens]	2.57E-65	N/A	N/A	N/A
GRIP-Containing	Homo sapiens	GRIP-Containing_2017_01_13_mod0.A.A.1.A.A.C.A.	Drosophila melanogaster	FBpp0112136	5.20E-13	NP_852118.1 GRIP and coiled-coil domain-containing protein 2 [Homo sapiens]	1.78E-21	N/A	N/A	N/A
GRIP-Containing	Homo sapiens	GRIP-Containing_2017_01_13_mod0.A.A.1.A.A.C.A.	Ectocarpus siliculosus	Esi0201_0035	2.80E-15	NP_002068.1 Golgin subfamily A member 1 [Homo sapiens]	0.00321738	N/A	N/A	N/A
GRIP-Containing	Homo sapiens	GRIP-Containing_2017_01_13_mod0.A.A.1.A.A.C.A.	Ectocarpus siliculosus	Esi0167_0001	7.30E-13	XP_011531147.1 PREDICTED: RANBP2-like and GRIP domain-containing protein 1 isoform X2 [Homo sapiens]	0.000111625	N/A	N/A	N/A
GRIP-Containing	Arabidopsis thaliana	GRIP-Containing_2017_01_13_mod0.A.A.1.A.A.C.A.	Ectocarpus siliculosus	Esi0131_0074	8.40E-15	AT5G66030.1 | Symbols: ATGRIP GRIP | Golgi-localized GRIP domain-containing protein | chr5:26405133-26409888 REVERSE LENGTH=788	1.72E-05	2.901267094	2.677674327	AT5G41790.1 | Symbols: CIP1 | COP1-interactive protein 1 | chr5:16727530-16732391 FORWARD LENGTH=1586
GRIP-Containing	Batrachochytrium dendrobatidis	GRIP-Containing_2017_01_13_mod0.A.A.1.A.A.C.A.	Ectocarpus siliculosus	Esi0131_0074	8.40E-15	jgi|Batde5|85397|GP3.009560	7.70E-06	N/A	N/A	N/A
GRIP-Containing	Mortierella verticillata	GRIP-Containing_2017_01_13_mod0.A.A.1.A.A.C.A.	Ectocarpus siliculosus	Esi0131_0074	8.40E-15	MVEG_01019T0 | MVEG_01019 | Mortierella verticillata NRRL 6337 hypothetical protein (725 aa)	0.000546469	0.155593459	0.155593459	MVEG_08479T0 | MVEG_08479 | Mortierella verticillata NRRL 6337 hypothetical protein (1920 aa)
GRIP-Containing	Vitrella brassicaformis	GRIP-Containing_2017_01_13_mod0.A.A.1.A.A.C.A.	Ectocarpus siliculosus	Esi0131_0074	8.40E-15	Vbra_17139 | organism=Vitrella_brassicaformis_CCMP3155 | product=Myosin-9 putative | location=Vbra_scaffold47:216706-224623(-) | length=1505 | sequence_SO=supercontig | SO=protein_coding	0.000268759	2.232839318	1.839690357	Vbra_17161 | organism=Vitrella_brassicaformis_CCMP3155 | product=Kinesin-II 95 kDa subunit putative | location=Vbra_scaffold47:276779-281856(-) | length=1109 | sequence_SO=supercontig | SO=protein_coding
GRIP-Containing	Rhizopus oryzae	GRIP-Containing_2017_01_13_mod0.A.A.1.A.A.C.A.	Ectocarpus siliculosus	Esi0131_0074	8.40E-15	jgi|Rhior3|17225|RO3G_15333	6.28E-05	0.247053279	0.247053279	jgi|Rhior3|3817|RO3G_03449
GRIP-Containing	Homo sapiens	GRIP-Containing_2017_01_13_mod0.A.A.1.A.A.C.A.	Emiliania huxleyi	213825	1.20E-16	XP_006712934.1 PREDICTED: GRIP and coiled-coil domain-containing protein 2 isoform X1 [Homo sapiens]	2.75E-05	N/A	N/A	N/A
GRIP-Containing	Homo sapiens	GRIP-Containing_2017_01_13_mod0.A.A.1.A.A.C.A.	Emiliania huxleyi	279270	1.20E-16	XP_006712934.1 PREDICTED: GRIP and coiled-coil domain-containing protein 2 isoform X1 [Homo sapiens]	2.75E-05	N/A	N/A	N/A
GRIP-Containing	Homo sapiens	GRIP-Containing_2017_01_13_mod0.A.A.1.A.A.C.A.	Emiliania huxleyi	104355	2.10E-16	XP_006712933.1 PREDICTED: GRIP and coiled-coil domain-containing protein 2 isoform X3 [Homo sapiens]	4.05E-05	N/A	N/A	N/A
GRIP-Containing	Homo sapiens	GRIP-Containing_2017_01_13_mod0.A.A.1.A.A.C.A.	Emiliania huxleyi	269620	2.10E-16	XP_006712933.1 PREDICTED: GRIP and coiled-coil domain-containing protein 2 isoform X3 [Homo sapiens]	4.05E-05	N/A	N/A	N/A
GRIP-Containing	Homo sapiens	GRIP-Containing_2017_01_13_mod0.A.A.1.A.A.C.A.	Emiliania huxleyi	277413	2.70E-14	NP_002068.1 Golgin subfamily A member 1 [Homo sapiens]	0.00555918	N/A	N/A	N/A
GRIP-Containing	Homo sapiens	GRIP-Containing_2017_01_13_mod0.A.A.1.A.A.C.A.	Emiliania huxleyi	114854	3.80E-14	XP_006717126.1 PREDICTED: golgin subfamily A member 1 isoform X1 [Homo sapiens]	0.00926458	N/A	N/A	N/A
GRIP-Containing	Homo sapiens	GRIP-Containing_2017_01_13_mod0.A.A.1.A.A.C.A.	Emiliania huxleyi	236291	4.20E-14	NP_002068.1 Golgin subfamily A member 1 [Homo sapiens]	0.00183246	N/A	N/A	N/A
GRIP-Containing	Homo sapiens	GRIP-Containing_2017_01_13_mod0.A.A.1.A.A.C.A.	Emiliania huxleyi	204567	1.60E-13	XP_006717126.1 PREDICTED: golgin subfamily A member 1 isoform X1 [Homo sapiens]	0.00393329	N/A	N/A	N/A
GRIP-Containing	Arabidopsis thaliana	GRIP-Containing_2017_01_13_mod0.A.A.1.A.A.C.A.	Emiliania huxleyi	268554	9.90E-16	AT5G66030.1 | Symbols: ATGRIP GRIP | Golgi-localized GRIP domain-containing protein | chr5:26405133-26409888 REVERSE LENGTH=788	0.000996189	N/A	N/A	N/A
GRIP-Containing	Dictyostelium discoideum	GRIP-Containing_2017_01_13_mod0.A.A.1.A.A.C.A.	Emiliania huxleyi	268554	9.90E-16	DDB0308117|DDB_G0289185 |Protein|gene: DDB_G0289185 on chromosome: 5 position 2448283 to 2451363	0.000665918	N/A	N/A	N/A
GRIP-Containing	Rhizopus oryzae	GRIP-Containing_2017_01_13_mod0.A.A.1.A.A.C.A.	Emiliania huxleyi	268554	9.90E-16	jgi|Rhior3|17225|RO3G_15333	0.00114889	N/A	N/A	N/A
GRIP-Containing	Homo sapiens	GRIP-Containing_2017_01_13_mod0.A.A.1.A.A.C.A.	Gallus gallus	XP_004946096.1	2.30E-14	NP_002068.1 Golgin subfamily A member 1 [Homo sapiens]	0	N/A	N/A	N/A
GRIP-Containing	Homo sapiens	GRIP-Containing_2017_01_13_mod0.A.A.1.A.A.C.A.	Gallus gallus	XP_004946095.1	2.50E-14	NP_002068.1 Golgin subfamily A member 1 [Homo sapiens]	0	N/A	N/A	N/A
GRIP-Containing	Homo sapiens	GRIP-Containing_2017_01_13_mod0.A.A.1.A.A.C.A.	Gallus gallus	XP_415382.4	2.50E-14	NP_002068.1 Golgin subfamily A member 1 [Homo sapiens]	0	N/A	N/A	N/A
GRIP-Containing	Homo sapiens	GRIP-Containing_2017_01_13_mod0.A.A.1.A.A.C.A.	Gallus gallus	XP_004938579.1	3.60E-14	NP_852118.1 GRIP and coiled-coil domain-containing protein 2 [Homo sapiens]	0	N/A	N/A	N/A
GRIP-Containing	Homo sapiens	GRIP-Containing_2017_01_13_mod0.A.A.1.A.A.C.A.	Gallus gallus	XP_425585.3	3.60E-14	NP_852118.1 GRIP and coiled-coil domain-containing protein 2 [Homo sapiens]	0	N/A	N/A	N/A
GRIP-Containing	Homo sapiens	GRIP-Containing_2017_01_13_mod0.A.A.1.A.A.C.A.	Gallus gallus	NP_001026760.1	4.70E-14	NP_078799.2 GRIP and coiled-coil domain-containing protein 1 [Homo sapiens]	0	N/A	N/A	N/A
GRIP-Containing	Homo sapiens	GRIP-Containing_2017_01_13_mod0.A.A.1.A.A.C.A.	Guillardia theta	150019	1.10E-14	NP_078799.2 GRIP and coiled-coil domain-containing protein 1 [Homo sapiens]	6.53E-05	N/A	N/A	N/A
GRIP-Containing	Homo sapiens	GRIP-Containing_2017_01_13_mod0.A.A.1.A.A.C.A.	Guillardia theta	160676	1.10E-13	NP_078799.2 GRIP and coiled-coil domain-containing protein 1 [Homo sapiens]	0.000565271	N/A	N/A	N/A
GRIP-Containing	Homo sapiens	GRIP-Containing_2017_01_13_mod0.A.A.1.A.A.C.A.	Guillardia theta	132191	5.20E-12	NP_078799.2 GRIP and coiled-coil domain-containing protein 1 [Homo sapiens]	0.0120977	N/A	N/A	N/A
GRIP-Containing	Homo sapiens	GRIP-Containing_2017_01_13_mod0.A.A.1.A.A.C.A.	Hellobdella robusta	78291	3.80E-18	XP_006712934.1 PREDICTED: GRIP and coiled-coil domain-containing protein 2 isoform X1 [Homo sapiens]	1.95E-28	N/A	N/A	N/A
GRIP-Containing	Homo sapiens	GRIP-Containing_2017_01_13_mod0.A.A.1.A.A.C.A.	Hellobdella robusta	178912	1.30E-14	NP_002068.1 Golgin subfamily A member 1 [Homo sapiens]	6.75E-15	N/A	N/A	N/A
GRIP-Containing	Homo sapiens	GRIP-Containing_2017_01_13_mod0.A.A.1.A.A.C.A.	Hellobdella robusta	170175	1.00E-13	NP_078799.2 GRIP and coiled-coil domain-containing protein 1 [Homo sapiens]	3.61E-65	N/A	N/A	N/A
GRIP-Containing	Homo sapiens	GRIP-Containing_2017_01_13_mod0.A.A.1.A.A.C.A.	Homo sapiens	XP_011510515.1	5.90E-15	XP_006712934.1 PREDICTED: GRIP and coiled-coil domain-containing protein 2 isoform X1 [Homo sapiens]	0	N/A	N/A	N/A
GRIP-Containing	Homo sapiens	GRIP-Containing_2017_01_13_mod0.A.A.1.A.A.C.A.	Homo sapiens	XP_006712934.1	6.00E-15	XP_006712934.1 PREDICTED: GRIP and coiled-coil domain-containing protein 2 isoform X1 [Homo sapiens]	0	N/A	N/A	N/A
GRIP-Containing	Homo sapiens	GRIP-Containing_2017_01_13_mod0.A.A.1.A.A.C.A.	Homo sapiens	NP_852118.1	6.30E-15	NP_852118.1 GRIP and coiled-coil domain-containing protein 2 [Homo sapiens]	0	N/A	N/A	N/A
GRIP-Containing	Homo sapiens	GRIP-Containing_2017_01_13_mod0.A.A.1.A.A.C.A.	Homo sapiens	XP_006712933.1	7.00E-15	XP_006712933.1 PREDICTED: GRIP and coiled-coil domain-containing protein 2 isoform X3 [Homo sapiens]	0	N/A	N/A	N/A
GRIP-Containing	Homo sapiens	GRIP-Containing_2017_01_13_mod0.A.A.1.A.A.C.A.	Homo sapiens	XP_011510276.1	2.10E-14	XP_011510276.1 PREDICTED: RANBP2-like and GRIP domain-containing protein 5/6 isoform X5 [Homo sapiens]	0	0	0	XP_011510279.1 PREDICTED: RANBP2-like and GRIP domain-containing protein 5/6 isoform X8 [Homo sapiens]
GRIP-Containing	Homo sapiens	GRIP-Containing_2017_01_13_mod0.A.A.1.A.A.C.A.	Homo sapiens	XP_011510069.1	2.10E-14	XP_011510069.1 PREDICTED: RANBP2-like and GRIP domain-containing protein 5/6 isoform X5 [Homo sapiens]	0	0	0	XP_011510072.1 PREDICTED: RANBP2-like and GRIP domain-containing protein 5/6 isoform X8 [Homo sapiens]
GRIP-Containing	Homo sapiens	GRIP-Containing_2017_01_13_mod0.A.A.1.A.A.C.A.	Homo sapiens	NP_001116835.1	2.30E-14	NP_005045.2 RANBP2-like and GRIP domain-containing protein 5/6 isoform 1 [Homo sapiens]	0	0	0	XP_005263804.1 PREDICTED: RANBP2-like and GRIP domain-containing protein 8 isoform X2 [Homo sapiens]
GRIP-Containing	Homo sapiens	GRIP-Containing_2017_01_13_mod0.A.A.1.A.A.C.A.	Homo sapiens	NP_005045.2	2.30E-14	NP_005045.2 RANBP2-like and GRIP domain-containing protein 5/6 isoform 1 [Homo sapiens]	0	0	0	XP_005263804.1 PREDICTED: RANBP2-like and GRIP domain-containing protein 8 isoform X2 [Homo sapiens]
GRIP-Containing	Homo sapiens	GRIP-Containing_2017_01_13_mod0.A.A.1.A.A.C.A.	Homo sapiens	NP_001157935.1	2.40E-14	NP_001157935.1 RANBP2-like and GRIP domain-containing protein 8 [Homo sapiens]	0	0	0	XP_005263804.1 PREDICTED: RANBP2-like and GRIP domain-containing protein 8 isoform X2 [Homo sapiens]
GRIP-Containing	Homo sapiens	GRIP-Containing_2017_01_13_mod0.A.A.1.A.A.C.A.	Homo sapiens	XP_011510066.1	2.50E-14	XP_011510274.1 PREDICTED: RANBP2-like and GRIP domain-containing protein 5/6 isoform X2 [Homo sapiens]	0	0	0	XP_005263804.1 PREDICTED: RANBP2-like and GRIP domain-containing protein 8 isoform X2 [Homo sapiens]
GRIP-Containing	Homo sapiens	GRIP-Containing_2017_01_13_mod0.A.A.1.A.A.C.A.	Homo sapiens	XP_011510274.1	2.50E-14	XP_011510274.1 PREDICTED: RANBP2-like and GRIP domain-containing protein 5/6 isoform X2 [Homo sapiens]	0	0	0	XP_005263804.1 PREDICTED: RANBP2-like and GRIP domain-containing protein 8 isoform X2 [Homo sapiens]
GRIP-Containing	Homo sapiens	GRIP-Containing_2017_01_13_mod0.A.A.1.A.A.C.A.	Homo sapiens	XP_011510067.1	2.80E-14	XP_011510274.1 PREDICTED: RANBP2-like and GRIP domain-containing protein 5/6 isoform X2 [Homo sapiens]	0	0	0	XP_011510071.1 PREDICTED: RANBP2-like and GRIP domain-containing protein 5/6 isoform X7 [Homo sapiens]
GRIP-Containing	Homo sapiens	GRIP-Containing_2017_01_13_mod0.A.A.1.A.A.C.A.	Homo sapiens	XP_011510275.1	2.80E-14	XP_011510274.1 PREDICTED: RANBP2-like and GRIP domain-containing protein 5/6 isoform X2 [Homo sapiens]	0	0	0	XP_011510071.1 PREDICTED: RANBP2-like and GRIP domain-containing protein 5/6 isoform X7 [Homo sapiens]
GRIP-Containing	Homo sapiens	GRIP-Containing_2017_01_13_mod0.A.A.1.A.A.C.A.	Homo sapiens	XP_006712857.2	2.80E-14	XP_006712857.2 PREDICTED: RANBP2-like and GRIP domain-containing protein 5/6 isoform X4 [Homo sapiens]	0	0	0	XP_011510279.1 PREDICTED: RANBP2-like and GRIP domain-containing protein 5/6 isoform X8 [Homo sapiens]
GRIP-Containing	Homo sapiens	GRIP-Containing_2017_01_13_mod0.A.A.1.A.A.C.A.	Homo sapiens	XP_011510068.1	2.80E-14	XP_011510068.1 PREDICTED: RANBP2-like and GRIP domain-containing protein 5/6 isoform X4 [Homo sapiens]	0	0	0	XP_011510072.1 PREDICTED: RANBP2-like and GRIP domain-containing protein 5/6 isoform X8 [Homo sapiens]
GRIP-Containing	Homo sapiens	GRIP-Containing_2017_01_13_mod0.A.A.1.A.A.C.A.	Homo sapiens	NP_002068.1	2.90E-14	NP_002068.1 Golgin subfamily A member 1 [Homo sapiens]	0	N/A	N/A	N/A
GRIP-Containing	Homo sapiens	GRIP-Containing_2017_01_13_mod0.A.A.1.A.A.C.A.	Homo sapiens	XP_005251986.1	2.90E-14	XP_006717126.1 PREDICTED: golgin subfamily A member 1 isoform X1 [Homo sapiens]	0	N/A	N/A	N/A
GRIP-Containing	Homo sapiens	GRIP-Containing_2017_01_13_mod0.A.A.1.A.A.C.A.	Homo sapiens	XP_006717125.1	2.90E-14	XP_006717126.1 PREDICTED: golgin subfamily A member 1 isoform X1 [Homo sapiens]	0	N/A	N/A	N/A
GRIP-Containing	Homo sapiens	GRIP-Containing_2017_01_13_mod0.A.A.1.A.A.C.A.	Homo sapiens	XP_006717126.1	2.90E-14	XP_006717126.1 PREDICTED: golgin subfamily A member 1 isoform X1 [Homo sapiens]	0	N/A	N/A	N/A
GRIP-Containing	Homo sapiens	GRIP-Containing_2017_01_13_mod0.A.A.1.A.A.C.A.	Homo sapiens	XP_011510273.1	3.00E-14	XP_011510273.1 PREDICTED: RANBP2-like and GRIP domain-containing protein 5/6 isoform X1 [Homo sapiens]	0	0	0	XP_011510278.1 PREDICTED: RANBP2-like and GRIP domain-containing protein 5/6 isoform X7 [Homo sapiens]
GRIP-Containing	Homo sapiens	GRIP-Containing_2017_01_13_mod0.A.A.1.A.A.C.A.	Homo sapiens	XP_011510065.1	3.00E-14	XP_011510065.1 PREDICTED: RANBP2-like and GRIP domain-containing protein 5/6 isoform X1 [Homo sapiens]	0	0	0	XP_011510072.1 PREDICTED: RANBP2-like and GRIP domain-containing protein 5/6 isoform X8 [Homo sapiens]
GRIP-Containing	Homo sapiens	GRIP-Containing_2017_01_13_mod0.A.A.1.A.A.C.A.	Homo sapiens	NP_872394.2	4.20E-13	NP_872394.2 ranBP2-like and GRIP domain-containing protein 4 [Homo sapiens]	0	0	0	XP_011509321.1 PREDICTED: ranBP2-like and GRIP domain-containing protein 4 isoform X5 [Homo sapiens]
GRIP-Containing	Homo sapiens	GRIP-Containing_2017_01_13_mod0.A.A.1.A.A.C.A.	Homo sapiens	XP_011509318.1	5.30E-13	XP_011509318.1 PREDICTED: ranBP2-like and GRIP domain-containing protein 4 isoform X2 [Homo sapiens]	0	N/A	N/A	N/A
GRIP-Containing	Homo sapiens	GRIP-Containing_2017_01_13_mod0.A.A.1.A.A.C.A.	Homo sapiens	XP_011509317.1	5.50E-13	XP_011509317.1 PREDICTED: ranBP2-like and GRIP domain-containing protein 4 isoform X1 [Homo sapiens]	0	0	0	XP_011509321.1 PREDICTED: ranBP2-like and GRIP domain-containing protein 4 isoform X5 [Homo sapiens]
GRIP-Containing	Homo sapiens	GRIP-Containing_2017_01_13_mod0.A.A.1.A.A.C.A.	Homo sapiens	NP_001019628.3	1.00E-12	NP_001019628.3 RANBP2-like and GRIP domain-containing protein 1 [Homo sapiens]	0	0	0	XP_011531153.1 PREDICTED: RANBP2-like and GRIP domain-containing protein 1 isoform X8 [Homo sapiens]
GRIP-Containing	Homo sapiens	GRIP-Containing_2017_01_13_mod0.A.A.1.A.A.C.A.	Homo sapiens	NP_001071638.2	1.00E-12	NP_001071638.2 RANBP2-like and GRIP domain-containing protein 2 [Homo sapiens]	0	0	0	XP_011531392.1 PREDICTED: RANBP2-like and GRIP domain-containing protein 2 isoform X7 [Homo sapiens]
GRIP-Containing	Homo sapiens	GRIP-Containing_2017_01_13_mod0.A.A.1.A.A.C.A.	Homo sapiens	XP_011531147.1	1.00E-12	XP_011531147.1 PREDICTED: RANBP2-like and GRIP domain-containing protein 1 isoform X2 [Homo sapiens]	0	0	0	XP_011531151.1 PREDICTED: RANBP2-like and GRIP domain-containing protein 1 isoform X6 [Homo sapiens]
GRIP-Containing	Homo sapiens	GRIP-Containing_2017_01_13_mod0.A.A.1.A.A.C.A.	Homo sapiens	XP_011531389.1	1.10E-12	XP_011531389.1 PREDICTED: RANBP2-like and GRIP domain-containing protein 2 isoform X3 [Homo sapiens]	0	0	0	XP_011531151.1 PREDICTED: RANBP2-like and GRIP domain-containing protein 1 isoform X6 [Homo sapiens]
GRIP-Containing	Homo sapiens	GRIP-Containing_2017_01_13_mod0.A.A.1.A.A.C.A.	Homo sapiens	XP_011531391.1	1.10E-12	XP_011531391.1 PREDICTED: RANBP2-like and GRIP domain-containing protein 2 isoform X5 [Homo sapiens]	0	0	0	XP_011531151.1 PREDICTED: RANBP2-like and GRIP domain-containing protein 1 isoform X6 [Homo sapiens]
GRIP-Containing	Homo sapiens	GRIP-Containing_2017_01_13_mod0.A.A.1.A.A.C.A.	Homo sapiens	XP_011531387.1	1.10E-12	XP_011531387.1 PREDICTED: RANBP2-like and GRIP domain-containing protein 2 isoform X1 [Homo sapiens]	0	0	0	XP_011531392.1 PREDICTED: RANBP2-like and GRIP domain-containing protein 2 isoform X7 [Homo sapiens]
GRIP-Containing	Homo sapiens	GRIP-Containing_2017_01_13_mod0.A.A.1.A.A.C.A.	Homo sapiens	XP_011531150.1	1.10E-12	XP_011531150.1 PREDICTED: RANBP2-like and GRIP domain-containing protein 1 isoform X5 [Homo sapiens]	0	0	0	XP_011531392.1 PREDICTED: RANBP2-like and GRIP domain-containing protein 2 isoform X7 [Homo sapiens]
GRIP-Containing	Homo sapiens	GRIP-Containing_2017_01_13_mod0.A.A.1.A.A.C.A.	Homo sapiens	XP_011531149.1	1.10E-12	XP_011531149.1 PREDICTED: RANBP2-like and GRIP domain-containing protein 1 isoform X4 [Homo sapiens]	0	0	0	XP_011531392.1 PREDICTED: RANBP2-like and GRIP domain-containing protein 2 isoform X7 [Homo sapiens]
GRIP-Containing	Homo sapiens	GRIP-Containing_2017_01_13_mod0.A.A.1.A.A.C.A.	Homo sapiens	XP_011531146.1	1.10E-12	XP_011531146.1 PREDICTED: RANBP2-like and GRIP domain-containing protein 1 isoform X1 [Homo sapiens]	0	0	0	XP_011531151.1 PREDICTED: RANBP2-like and GRIP domain-containing protein 1 isoform X6 [Homo sapiens]
GRIP-Containing	Homo sapiens	GRIP-Containing_2017_01_13_mod0.A.A.1.A.A.C.A.	Homo sapiens	XP_011531148.1	1.10E-12	XP_011531148.1 PREDICTED: RANBP2-like and GRIP domain-containing protein 1 isoform X3 [Homo sapiens]	0	0	0	XP_011531151.1 PREDICTED: RANBP2-like and GRIP domain-containing protein 1 isoform X6 [Homo sapiens]
GRIP-Containing	Homo sapiens	GRIP-Containing_2017_01_13_mod0.A.A.1.A.A.C.A.	Homo sapiens	NP_078799.2	1.30E-11	NP_078799.2 GRIP and coiled-coil domain-containing protein 1 [Homo sapiens]	0	N/A	N/A	N/A
GRIP-Containing	Homo sapiens	GRIP-Containing_2017_01_13_mod0.A.A.1.A.A.C.A.	Homo sapiens	XP_011509981.1	3.00E-11	XP_011509981.1 PREDICTED: ranBP2-like and GRIP domain-containing protein 3 isoform X2 [Homo sapiens]	0	N/A	N/A	N/A
GRIP-Containing	Homo sapiens	GRIP-Containing_2017_01_13_mod0.A.A.1.A.A.C.A.	Homo sapiens	NP_001137485.1	3.10E-11	XP_006712771.1 PREDICTED: ranBP2-like and GRIP domain-containing protein 3 isoform X1 [Homo sapiens]	0	0	0	XP_011509984.1 PREDICTED: ranBP2-like and GRIP domain-containing protein 3 isoform X5 [Homo sapiens]
GRIP-Containing	Homo sapiens	GRIP-Containing_2017_01_13_mod0.A.A.1.A.A.C.A.	Homo sapiens	XP_006712771.1	3.10E-11	XP_006712771.1 PREDICTED: ranBP2-like and GRIP domain-containing protein 3 isoform X1 [Homo sapiens]	0	N/A	N/A	N/A
GRIP-Containing	Homo sapiens	GRIP-Containing_2017_01_13_mod0.A.A.1.A.A.C.A.	Klebsormidium flaccidum	kfl00557_0060	3.60E-15	NP_852118.1 GRIP and coiled-coil domain-containing protein 2 [Homo sapiens]	9.62E-08	5.663681924	0.383732454	XP_011522176.1 PREDICTED: myosin-8 isoform X1 [Homo sapiens]
GRIP-Containing	Mortierella verticillata	GRIP-Containing_2017_01_13_mod0.A.A.1.A.A.C.A.	Leishmania major	LmjF.11.0070	9.10E-13	MVEG_01019T0 | MVEG_01019 | Mortierella verticillata NRRL 6337 hypothetical protein (725 aa)	0.000667395	1.1375898	1.1375898	MVEG_07393T0 | MVEG_07393 | Mortierella verticillata NRRL 6337 hypothetical protein (1234 aa)
GRIP-Containing	Homo sapiens	GRIP-Containing_2017_01_13_mod0.A.A.1.A.A.C.A.	Mastigamoeba balamuthi	m51a1_g4392	2.80E-16	XP_011510274.1 PREDICTED: RANBP2-like and GRIP domain-containing protein 5/6 isoform X2 [Homo sapiens]	2.33E-07	N/A	N/A	N/A
GRIP-Containing	Homo sapiens	GRIP-Containing_2017_01_13_mod0.A.A.1.A.A.C.A.	Mastigamoeba balamuthi	m51a1_g4161	7.10E-13	NP_001071638.2 RANBP2-like and GRIP domain-containing protein 2 [Homo sapiens]	7.29E-07	N/A	N/A	N/A
GRIP-Containing	Batrachochytrium dendrobatidis	GRIP-Containing_2017_01_13_mod0.A.A.1.A.A.C.A.	Mastigamoeba balamuthi	m51a1_g5982	6.20E-20	jgi|Batde5|85397|GP3.009560	0.00610176	N/A	N/A	N/A
GRIP-Containing	Dictyostelium discoideum	GRIP-Containing_2017_01_13_mod0.A.A.1.A.A.C.A.	Mastigamoeba balamuthi	m51a1_g5982	6.20E-20	DDB0308117|DDB_G0289185 |Protein|gene: DDB_G0289185 on chromosome: 5 position 2448283 to 2451363	0.005194	N/A	N/A	N/A
GRIP-Containing	Naegleria gruberi	GRIP-Containing_2017_01_13_mod0.A.A.1.A.A.C.A.	Mastigamoeba balamuthi	m51a1_g5982	6.20E-20	jgi|Naegr1|78174|estExt_fgeneshNG_pg.C_40145	0.00289337	N/A	N/A	N/A
GRIP-Containing	Tetrahymena thermophila	GRIP-Containing_2017_01_13_mod0.A.A.1.A.A.C.A.	Mastigamoeba balamuthi	m51a1_g5982	6.20E-20	TTHERM_01143870 GRIP domain protein	0.00570549	N/A	N/A	N/A
GRIP-Containing	Rhizopus oryzae	GRIP-Containing_2017_01_13_mod0.A.A.1.A.A.C.A.	Mastigamoeba balamuthi	m51a1_g5982	6.20E-20	jgi|Rhior3|17225|RO3G_15333	0.0106368	N/A	N/A	N/A
GRIP-Containing	Arabidopsis thaliana	GRIP-Containing_2017_01_13_mod0.A.A.1.A.A.C.A.	Micromonas pusilla	108885	3.00E-13	AT5G66030.1 | Symbols: ATGRIP GRIP | Golgi-localized GRIP domain-containing protein | chr5:26405133-26409888 REVERSE LENGTH=788	2.38E-06	N/A	N/A	N/A
GRIP-Containing	Arabidopsis thaliana	GRIP-Containing_2017_01_13_mod0.A.A.1.A.A.C.A.	Micromonas pusilla	109420	7.70E-12	AT5G66030.2 | Symbols: ATGRIP GRIP | Golgi-localized GRIP domain-containing protein | chr5:26405133-26409888 REVERSE LENGTH=765	0.000117754	N/A	N/A	N/A
GRIP-Containing	Dictyostelium discoideum	GRIP-Containing_2017_01_13_mod0.A.A.1.A.A.C.A.	Micromonas pusilla	108885	3.00E-13	DDB0308117|DDB_G0289185 |Protein|gene: DDB_G0289185 on chromosome: 5 position 2448283 to 2451363	8.32E-05	N/A	N/A	N/A
GRIP-Containing	Dictyostelium discoideum	GRIP-Containing_2017_01_13_mod0.A.A.1.A.A.C.A.	Micromonas pusilla	109420	7.70E-12	DDB0308117|DDB_G0289185 |Protein|gene: DDB_G0289185 on chromosome: 5 position 2448283 to 2451363	0.00358145	0.654121702	0.654121702	DDB0191404|DDB_G0285101 |Protein|gene: kif4 on chromosome: 4 position 2856191 to 2862064
GRIP-Containing	Vitrella brassicaformis	GRIP-Containing_2017_01_13_mod0.A.A.1.A.A.C.A.	Micromonas pusilla	108885	3.00E-13	Vbra_17139 | organism=Vitrella_brassicaformis_CCMP3155 | product=Myosin-9 putative | location=Vbra_scaffold47:216706-224623(-) | length=1505 | sequence_SO=supercontig | SO=protein_coding	0.00196937	N/A	N/A	N/A
GRIP-Containing	Rhizopus oryzae	GRIP-Containing_2017_01_13_mod0.A.A.1.A.A.C.A.	Micromonas pusilla	108885	3.00E-13	jgi|Rhior3|17225|RO3G_15333	1.56E-05	2.626416155	0.622064714	jgi|Rhior3|13880|RO3G_05699
GRIP-Containing	Rhizopus oryzae	GRIP-Containing_2017_01_13_mod0.A.A.1.A.A.C.A.	Micromonas pusilla	109420	7.70E-12	jgi|Rhior3|17225|RO3G_15333	0.00261629	1.153455552	1.153455552	jgi|Rhior3|9317|RO3G_13247
GRIP-Containing	Homo sapiens	GRIP-Containing_2017_01_13_mod0.A.A.1.A.A.C.A.	Mnemiopsis leidyi	ML03197a	7.00E-18	NP_852118.1 GRIP and coiled-coil domain-containing protein 2 [Homo sapiens]	2.01E-36	32.93402906	32.47156268	NP_003793.2 myosin-13 [Homo sapiens]
GRIP-Containing	Homo sapiens	GRIP-Containing_2017_01_13_mod0.A.A.1.A.A.C.A.	Mnemiopsis leidyi	ML104329a	2.20E-14	NP_002068.1 Golgin subfamily A member 1 [Homo sapiens]	1.15E-15	N/A	N/A	N/A
GRIP-Containing	Homo sapiens	GRIP-Containing_2017_01_13_mod0.A.A.1.A.A.C.A.	Molgula oculata	Moocul.CG.ELv1_2.S3812.g00089.01.p	4.30E-13	NP_078799.2 GRIP and coiled-coil domain-containing protein 1 [Homo sapiens]	1.04E-79	76.47951331	76.47951331	XP_011529895.1 PREDICTED: sodium channel and clathrin linker 1 isoform X2 [Homo sapiens]
GRIP-Containing	Homo sapiens	GRIP-Containing_2017_01_13_mod0.A.A.1.A.A.C.A.	Molgula oculata	Moocul.CG.ELv1_2.S114021.g13304.01.p	2.70E-11	XP_006717126.1 PREDICTED: golgin subfamily A member 1 isoform X1 [Homo sapiens]	7.98E-54	50.30956777	50.11800463	NP_065949.1 calcium-binding and coiled-coil domain-containing protein 1 isoform 1 [Homo sapiens]
GRIP-Containing	Arabidopsis thaliana	GRIP-Containing_2017_01_13_mod0.A.A.1.A.A.C.A.	Monocercomonoides sp.	MONOS_10326	1.10E-11	AT5G66030.1 | Symbols: ATGRIP GRIP | Golgi-localized GRIP domain-containing protein | chr5:26405133-26409888 REVERSE LENGTH=788	9.77E-10	N/A	N/A	N/A
GRIP-Containing	Arabidopsis thaliana	GRIP-Containing_2017_01_13_mod0.A.A.1.A.A.C.A.	Monocercomonoides sp.	MONOS_11180	8.70E-11	AT5G66030.1 | Symbols: ATGRIP GRIP | Golgi-localized GRIP domain-containing protein | chr5:26405133-26409888 REVERSE LENGTH=788	9.13E-08	N/A	N/A	N/A
GRIP-Containing	Batrachochytrium dendrobatidis	GRIP-Containing_2017_01_13_mod0.A.A.1.A.A.C.A.	Monocercomonoides sp.	MONOS_10326	1.10E-11	jgi|Batde5|85397|GP3.009560	4.05E-05	N/A	N/A	N/A
GRIP-Containing	Batrachochytrium dendrobatidis	GRIP-Containing_2017_01_13_mod0.A.A.1.A.A.C.A.	Monocercomonoides sp.	MONOS_11180	8.70E-11	jgi|Batde5|85397|GP3.009560	5.39E-05	1.762139815	1.762139815	jgi|Batde5|28925|fgenesh1_pg.C_scaffold_100000005
GRIP-Containing	Dictyostelium discoideum	GRIP-Containing_2017_01_13_mod0.A.A.1.A.A.C.A.	Monocercomonoides sp.	MONOS_10326	1.10E-11	DDB0308117|DDB_G0289185 |Protein|gene: DDB_G0289185 on chromosome: 5 position 2448283 to 2451363	0.00101484	N/A	N/A	N/A
GRIP-Containing	Dictyostelium discoideum	GRIP-Containing_2017_01_13_mod0.A.A.1.A.A.C.A.	Monocercomonoides sp.	MONOS_11180	8.70E-11	DDB0308117|DDB_G0289185 |Protein|gene: DDB_G0289185 on chromosome: 5 position 2448283 to 2451363	0.0150481	N/A	N/A	N/A
GRIP-Containing	Mortierella verticillata	GRIP-Containing_2017_01_13_mod0.A.A.1.A.A.C.A.	Monocercomonoides sp.	MONOS_10326	1.10E-11	MVEG_01019T0 | MVEG_01019 | Mortierella verticillata NRRL 6337 hypothetical protein (725 aa)	1.13E-06	3.552431111	3.552431111	MVEG_08479T0 | MVEG_08479 | Mortierella verticillata NRRL 6337 hypothetical protein (1920 aa)
GRIP-Containing	Naegleria gruberi	GRIP-Containing_2017_01_13_mod0.A.A.1.A.A.C.A.	Monocercomonoides sp.	MONOS_10326	1.10E-11	jgi|Naegr1|78174|estExt_fgeneshNG_pg.C_40145	0.0176695	0.249100551	0.249100551	jgi|Naegr1|52469|fgeneshHS_pg.scaffold_56000053
GRIP-Containing	Rhizopus oryzae	GRIP-Containing_2017_01_13_mod0.A.A.1.A.A.C.A.	Monocercomonoides sp.	MONOS_10326	1.10E-11	jgi|Rhior3|17225|RO3G_15333	0.000139404	N/A	N/A	N/A
GRIP-Containing	Rhizopus oryzae	GRIP-Containing_2017_01_13_mod0.A.A.1.A.A.C.A.	Monocercomonoides sp.	MONOS_11180	8.70E-11	jgi|Rhior3|17225|RO3G_15333	1.05E-05	1.832919454	1.832919454	jgi|Rhior3|5638|RO3G_17209
GRIP-Containing	Homo sapiens	GRIP-Containing_2017_01_13_mod0.A.A.1.A.A.C.A.	Monosiga brevicollis	MONBRDRAFT_33471T0	3.90E-19	XP_006712933.1 PREDICTED: GRIP and coiled-coil domain-containing protein 2 isoform X3 [Homo sapiens]	2.54E-16	N/A	N/A	N/A
GRIP-Containing	Homo sapiens	GRIP-Containing_2017_01_13_mod0.A.A.1.A.A.C.A.	Mortierella verticillata	MVEG_01019T0	2.80E-17	XP_006712933.1 PREDICTED: GRIP and coiled-coil domain-containing protein 2 isoform X3 [Homo sapiens]	4.01E-10	N/A	N/A	N/A
GRIP-Containing	Homo sapiens	GRIP-Containing_2017_01_13_mod0.A.A.1.A.A.C.A.	Mortierella verticillata	MVEG_08479T0	1.50E-16	NP_852118.1 GRIP and coiled-coil domain-containing protein 2 [Homo sapiens]	0.00554192	N/A	N/A	N/A
GRIP-Containing	Homo sapiens	GRIP-Containing_2017_01_13_mod0.A.A.1.A.A.C.A.	Mortierella verticillata	MVEG_10853T0	2.60E-13	XP_006712934.1 PREDICTED: GRIP and coiled-coil domain-containing protein 2 isoform X1 [Homo sapiens]	0.000757356	0.010702662	0.010702662	XP_011507384.1 PREDICTED: centromere protein F isoform X1 [Homo sapiens]
GRIP-Containing	Homo sapiens	GRIP-Containing_2017_01_13_mod0.A.A.1.A.A.C.A.	Naegleria gruberi	fgeneshHS_pg.scaffold_4000095	8.70E-12	XP_006712933.1 PREDICTED: GRIP and coiled-coil domain-containing protein 2 isoform X3 [Homo sapiens]	0.000124359	N/A	N/A	N/A
GRIP-Containing	Homo sapiens	GRIP-Containing_2017_01_13_mod0.A.A.1.A.A.C.A.	Naegleria gruberi	fgeneshNG_pg.scaffold_4000146	8.70E-12	XP_006712933.1 PREDICTED: GRIP and coiled-coil domain-containing protein 2 isoform X3 [Homo sapiens]	0.000124359	N/A	N/A	N/A
GRIP-Containing	Homo sapiens	GRIP-Containing_2017_01_13_mod0.A.A.1.A.A.C.A.	Naegleria gruberi	estExt_fgeneshHS_pg.C_40095	8.70E-12	XP_006712933.1 PREDICTED: GRIP and coiled-coil domain-containing protein 2 isoform X3 [Homo sapiens]	0.000114579	N/A	N/A	N/A
GRIP-Containing	Homo sapiens	GRIP-Containing_2017_01_13_mod0.A.A.1.A.A.C.A.	Naegleria gruberi	estExt_fgeneshNG_pg.C_40145	8.70E-12	XP_006712933.1 PREDICTED: GRIP and coiled-coil domain-containing protein 2 isoform X3 [Homo sapiens]	0.000114579	N/A	N/A	N/A
GRIP-Containing	Homo sapiens	GRIP-Containing_2017_01_13_mod0.A.A.1.A.A.C.A.	Nannochloropsis gaditana	Nga20374	2.60E-13	NP_078799.2 GRIP and coiled-coil domain-containing protein 1 [Homo sapiens]	4.39E-07	N/A	N/A	N/A
GRIP-Containing	Homo sapiens	GRIP-Containing_2017_01_13_mod0.A.A.1.A.A.C.A.	Nematostella vectensis	245473	3.20E-15	NP_002068.1 Golgin subfamily A member 1 [Homo sapiens]	7.40E-19	14.4485203	14.27257023	XP_011542689.1 PREDICTED: leucine zipper putative tumor suppressor 1 isoform X1 [Homo sapiens]
GRIP-Containing	Homo sapiens	GRIP-Containing_2017_01_13_mod0.A.A.1.A.A.C.A.	Nematostella vectensis	20899	2.20E-12	NP_078799.2 GRIP and coiled-coil domain-containing protein 1 [Homo sapiens]	2.90E-103	N/A	N/A	N/A
GRIP-Containing	Homo sapiens	GRIP-Containing_2017_01_13_mod0.A.A.1.A.A.C.A.	Nematostella vectensis	98868	2.20E-12	NP_078799.2 GRIP and coiled-coil domain-containing protein 1 [Homo sapiens]	2.46E-103	N/A	N/A	N/A
GRIP-Containing	Homo sapiens	GRIP-Containing_2017_01_13_mod0.A.A.1.A.A.C.A.	Nematostella vectensis	21467	2.20E-12	NP_078799.2 GRIP and coiled-coil domain-containing protein 1 [Homo sapiens]	1.26E-103	N/A	N/A	N/A
GRIP-Containing	Homo sapiens	GRIP-Containing_2017_01_13_mod0.A.A.1.A.A.C.A.	Nematostella vectensis	164557	2.20E-12	NP_078799.2 GRIP and coiled-coil domain-containing protein 1 [Homo sapiens]	7.62E-103	N/A	N/A	N/A
GRIP-Containing	Homo sapiens	GRIP-Containing_2017_01_13_mod0.A.A.1.A.A.C.A.	Nematostella vectensis	183789	2.20E-12	NP_078799.2 GRIP and coiled-coil domain-containing protein 1 [Homo sapiens]	7.62E-103	N/A	N/A	N/A
GRIP-Containing	Homo sapiens	GRIP-Containing_2017_01_13_mod0.A.A.1.A.A.C.A.	Nematostella vectensis	164558	2.30E-12	NP_078799.2 GRIP and coiled-coil domain-containing protein 1 [Homo sapiens]	1.70E-103	N/A	N/A	N/A
GRIP-Containing	Homo sapiens	GRIP-Containing_2017_01_13_mod0.A.A.1.A.A.C.A.	Nematostella vectensis	183790	2.30E-12	NP_078799.2 GRIP and coiled-coil domain-containing protein 1 [Homo sapiens]	1.70E-103	N/A	N/A	N/A
GRIP-Containing	Homo sapiens	GRIP-Containing_2017_01_13_mod0.A.A.1.A.A.C.A.	Nematostella vectensis	98797	2.30E-12	NP_078799.2 GRIP and coiled-coil domain-containing protein 1 [Homo sapiens]	1.70E-103	N/A	N/A	N/A
GRIP-Containing	Homo sapiens	GRIP-Containing_2017_01_13_mod0.A.A.1.A.A.C.A.	Nematostella vectensis	217158	2.30E-12	NP_001166184.1 Golgin subfamily A member 4 isoform 1 [Homo sapiens]	4.83E-32	23.41069685	2.681282753	NP_112580.2 coiled-coil domain-containing protein 70 precursor [Homo sapiens]
GRIP-Containing	Homo sapiens	GRIP-Containing_2017_01_13_mod0.A.A.1.A.A.C.A.	Nematostella vectensis	164561	2.50E-12	NP_078799.2 GRIP and coiled-coil domain-containing protein 1 [Homo sapiens]	2.56E-86	N/A	N/A	N/A
GRIP-Containing	Homo sapiens	GRIP-Containing_2017_01_13_mod0.A.A.1.A.A.C.A.	Nematostella vectensis	183792	2.50E-12	NP_078799.2 GRIP and coiled-coil domain-containing protein 1 [Homo sapiens]	2.56E-86	N/A	N/A	N/A
GRIP-Containing	Homo sapiens	GRIP-Containing_2017_01_13_mod0.A.A.1.A.A.C.A.	Nematostella vectensis	183793	2.50E-12	NP_078799.2 GRIP and coiled-coil domain-containing protein 1 [Homo sapiens]	2.56E-86	N/A	N/A	N/A
GRIP-Containing	Homo sapiens	GRIP-Containing_2017_01_13_mod0.A.A.1.A.A.C.A.	Nematostella vectensis	183794	2.50E-12	NP_078799.2 GRIP and coiled-coil domain-containing protein 1 [Homo sapiens]	2.56E-86	N/A	N/A	N/A
GRIP-Containing	Homo sapiens	GRIP-Containing_2017_01_13_mod0.A.A.1.A.A.C.A.	Nematostella vectensis	164559	2.90E-12	NP_078799.2 GRIP and coiled-coil domain-containing protein 1 [Homo sapiens]	5.74E-99	91.7916024	1.441434066	NP_000417.2 laminin subunit alpha-2 isoform a precursor [Homo sapiens]
GRIP-Containing	Homo sapiens	GRIP-Containing_2017_01_13_mod0.A.A.1.A.A.C.A.	Nematostella vectensis	164560	2.90E-12	NP_078799.2 GRIP and coiled-coil domain-containing protein 1 [Homo sapiens]	5.74E-99	91.7916024	1.441434066	NP_000417.2 laminin subunit alpha-2 isoform a precursor [Homo sapiens]
GRIP-Containing	Homo sapiens	GRIP-Containing_2017_01_13_mod0.A.A.1.A.A.C.A.	Nematostella vectensis	241787	2.90E-12	NP_078799.2 GRIP and coiled-coil domain-containing protein 1 [Homo sapiens]	5.74E-99	91.7916024	1.441434066	NP_000417.2 laminin subunit alpha-2 isoform a precursor [Homo sapiens]
GRIP-Containing	Homo sapiens	GRIP-Containing_2017_01_13_mod0.A.A.1.A.A.C.A.	Paramecium tetraurelia	GSPATP00012623001	3.30E-16	NP_078799.2 GRIP and coiled-coil domain-containing protein 1 [Homo sapiens]	0.00161778	N/A	N/A	N/A
GRIP-Containing	Homo sapiens	GRIP-Containing_2017_01_13_mod0.A.A.1.A.A.C.A.	Paramecium tetraurelia	GSPATP00015307001	2.60E-12	NP_002068.1 Golgin subfamily A member 1 [Homo sapiens]	0.0135637	N/A	N/A	N/A
GRIP-Containing	Tetrahymena thermophila	GRIP-Containing_2017_01_13_mod0.A.A.1.A.A.C.A.	Paramecium tetraurelia	GSPATP00013370001	6.60E-16	TTHERM_01143870 GRIP domain protein	2.42E-55	N/A	N/A	N/A
GRIP-Containing	Rhizopus oryzae	GRIP-Containing_2017_01_13_mod0.A.A.1.A.A.C.A.	Paramecium tetraurelia	GSPATP00013370001	6.60E-16	jgi|Rhior3|17225|RO3G_15333	0.00126366	N/A	N/A	N/A
GRIP-Containing	Homo sapiens	GRIP-Containing_2017_01_13_mod0.A.A.1.A.A.C.A.	Physcomitrella patens	Phpat.020G067400.1.p	3.00E-17	XP_011510273.1 PREDICTED: RANBP2-like and GRIP domain-containing protein 5/6 isoform X1 [Homo sapiens]	1.48E-05	N/A	N/A	N/A
GRIP-Containing	Arabidopsis thaliana	GRIP-Containing_2017_01_13_mod0.A.A.1.A.A.C.A.	Physcomitrella patens	Phpat.023G031100.1.p	8.90E-17	AT5G66030.1 | Symbols: ATGRIP GRIP | Golgi-localized GRIP domain-containing protein | chr5:26405133-26409888 REVERSE LENGTH=788	2.44E-125	N/A	N/A	N/A
GRIP-Containing	Batrachochytrium dendrobatidis	GRIP-Containing_2017_01_13_mod0.A.A.1.A.A.C.A.	Physcomitrella patens	Phpat.023G031100.1.p	8.90E-17	jgi|Batde5|85397|GP3.009560	4.15E-09	6.943895638	6.943895638	jgi|Batde5|16684|estExt_Genewise1.C_60333
GRIP-Containing	Dictyostelium discoideum	GRIP-Containing_2017_01_13_mod0.A.A.1.A.A.C.A.	Physcomitrella patens	Phpat.023G031100.1.p	8.90E-17	DDB0308117|DDB_G0289185 |Protein|gene: DDB_G0289185 on chromosome: 5 position 2448283 to 2451363	8.06E-14	N/A	N/A	N/A
GRIP-Containing	Mortierella verticillata	GRIP-Containing_2017_01_13_mod0.A.A.1.A.A.C.A.	Physcomitrella patens	Phpat.023G031100.1.p	8.90E-17	MVEG_01019T0 | MVEG_01019 | Mortierella verticillata NRRL 6337 hypothetical protein (725 aa)	1.77E-12	8.622609823	8.622609823	MVEG_08479T0 | MVEG_08479 | Mortierella verticillata NRRL 6337 hypothetical protein (1920 aa)
GRIP-Containing	Naegleria gruberi	GRIP-Containing_2017_01_13_mod0.A.A.1.A.A.C.A.	Physcomitrella patens	Phpat.023G031100.1.p	8.90E-17	jgi|Naegr1|78174|estExt_fgeneshNG_pg.C_40145	1.88E-05	N/A	N/A	N/A
GRIP-Containing	Rhizopus oryzae	GRIP-Containing_2017_01_13_mod0.A.A.1.A.A.C.A.	Physcomitrella patens	Phpat.023G031100.1.p	8.90E-17	jgi|Rhior3|17225|RO3G_15333	3.74E-08	N/A	N/A	N/A
GRIP-Containing	Homo sapiens	GRIP-Containing_2017_01_13_mod0.A.A.1.A.A.C.A.	Phytophthora sojae	455405	2.70E-17	XP_011510515.1 PREDICTED: GRIP and coiled-coil domain-containing protein 2 isoform X2 [Homo sapiens]	1.62E-07	3.791560771	3.742386118	NP_003793.2 myosin-13 [Homo sapiens]
GRIP-Containing	Homo sapiens	GRIP-Containing_2017_01_13_mod0.A.A.1.A.A.C.A.	Phytophthora sojae	489495	2.80E-17	XP_006712934.1 PREDICTED: GRIP and coiled-coil domain-containing protein 2 isoform X1 [Homo sapiens]	1.85E-07	3.531719978	3.46485398	NP_003793.2 myosin-13 [Homo sapiens]
GRIP-Containing	Homo sapiens	GRIP-Containing_2017_01_13_mod0.A.A.1.A.A.C.A.	Phytophthora sojae	314129	3.00E-17	XP_006712934.1 PREDICTED: GRIP and coiled-coil domain-containing protein 2 isoform X1 [Homo sapiens]	2.39E-07	1.159434307	1.100034486	NP_002463.2 myosin-8 [Homo sapiens]
GRIP-Containing	Homo sapiens	GRIP-Containing_2017_01_13_mod0.A.A.1.A.A.C.A.	Phytophthora sojae	299756	3.00E-17	XP_006712934.1 PREDICTED: GRIP and coiled-coil domain-containing protein 2 isoform X1 [Homo sapiens]	2.32E-07	0.893118128	0.822630649	NP_003793.2 myosin-13 [Homo sapiens]
GRIP-Containing	Homo sapiens	GRIP-Containing_2017_01_13_mod0.A.A.1.A.A.C.A.	Phytophthora sojae	330286	3.00E-17	XP_006712934.1 PREDICTED: GRIP and coiled-coil domain-containing protein 2 isoform X1 [Homo sapiens]	2.32E-07	0.893118128	0.822630649	NP_003793.2 myosin-13 [Homo sapiens]
GRIP-Containing	Homo sapiens	GRIP-Containing_2017_01_13_mod0.A.A.1.A.A.C.A.	Phytophthora sojae	330286_B	3.00E-17	XP_006712934.1 PREDICTED: GRIP and coiled-coil domain-containing protein 2 isoform X1 [Homo sapiens]	2.32E-07	0.893118128	0.822630649	NP_003793.2 myosin-13 [Homo sapiens]
GRIP-Containing	Homo sapiens	GRIP-Containing_2017_01_13_mod0.A.A.1.A.A.C.A.	Phytophthora sojae	345867	3.00E-17	XP_006712934.1 PREDICTED: GRIP and coiled-coil domain-containing protein 2 isoform X1 [Homo sapiens]	2.32E-07	0.893118128	0.822630649	NP_003793.2 myosin-13 [Homo sapiens]
GRIP-Containing	Homo sapiens	GRIP-Containing_2017_01_13_mod0.A.A.1.A.A.C.A.	Phytophthora sojae	345867_B	3.00E-17	XP_006712934.1 PREDICTED: GRIP and coiled-coil domain-containing protein 2 isoform X1 [Homo sapiens]	2.32E-07	0.893118128	0.822630649	NP_003793.2 myosin-13 [Homo sapiens]
GRIP-Containing	Homo sapiens	GRIP-Containing_2017_01_13_mod0.A.A.1.A.A.C.A.	Phytophthora sojae	360259	3.00E-17	XP_006712934.1 PREDICTED: GRIP and coiled-coil domain-containing protein 2 isoform X1 [Homo sapiens]	2.32E-07	0.893118128	0.822630649	NP_003793.2 myosin-13 [Homo sapiens]
GRIP-Containing	Homo sapiens	GRIP-Containing_2017_01_13_mod0.A.A.1.A.A.C.A.	Phytophthora sojae	547063	1.20E-14	XP_006717126.1 PREDICTED: golgin subfamily A member 1 isoform X1 [Homo sapiens]	0.00256342	N/A	N/A	N/A
GRIP-Containing	Homo sapiens	GRIP-Containing_2017_01_13_mod0.A.A.1.A.A.C.A.	Phytophthora sojae	562131	1.20E-14	XP_006717126.1 PREDICTED: golgin subfamily A member 1 isoform X1 [Homo sapiens]	0.00256342	N/A	N/A	N/A
GRIP-Containing	Homo sapiens	GRIP-Containing_2017_01_13_mod0.A.A.1.A.A.C.A.	Phytophthora sojae	562132	2.40E-14	XP_006717126.1 PREDICTED: golgin subfamily A member 1 isoform X1 [Homo sapiens]	0.00111069	N/A	N/A	N/A
GRIP-Containing	Homo sapiens	GRIP-Containing_2017_01_13_mod0.A.A.1.A.A.C.A.	Phytophthora sojae	383156	3.70E-14	NP_852118.1 GRIP and coiled-coil domain-containing protein 2 [Homo sapiens]	2.86E-08	N/A	N/A	N/A
GRIP-Containing	Homo sapiens	GRIP-Containing_2017_01_13_mod0.A.A.1.A.A.C.A.	Phytophthora sojae	451874	3.70E-14	NP_852118.1 GRIP and coiled-coil domain-containing protein 2 [Homo sapiens]	2.86E-08	N/A	N/A	N/A
GRIP-Containing	Homo sapiens	GRIP-Containing_2017_01_13_mod0.A.A.1.A.A.C.A.	Phytophthora sojae	539771	3.70E-14	NP_852118.1 GRIP and coiled-coil domain-containing protein 2 [Homo sapiens]	2.86E-08	N/A	N/A	N/A
GRIP-Containing	Homo sapiens	GRIP-Containing_2017_01_13_mod0.A.A.1.A.A.C.A.	Phytophthora sojae	539772	3.70E-14	NP_852118.1 GRIP and coiled-coil domain-containing protein 2 [Homo sapiens]	2.86E-08	N/A	N/A	N/A
GRIP-Containing	Homo sapiens	GRIP-Containing_2017_01_13_mod0.A.A.1.A.A.C.A.	Phytophthora sojae	481995	3.70E-14	NP_852118.1 GRIP and coiled-coil domain-containing protein 2 [Homo sapiens]	2.86E-08	N/A	N/A	N/A
GRIP-Containing	Homo sapiens	GRIP-Containing_2017_01_13_mod0.A.A.1.A.A.C.A.	Phytophthora sojae	486665	3.70E-14	NP_852118.1 GRIP and coiled-coil domain-containing protein 2 [Homo sapiens]	2.86E-08	N/A	N/A	N/A
GRIP-Containing	Homo sapiens	GRIP-Containing_2017_01_13_mod0.A.A.1.A.A.C.A.	Phytophthora sojae	554817	3.70E-14	NP_852118.1 GRIP and coiled-coil domain-containing protein 2 [Homo sapiens]	2.86E-08	N/A	N/A	N/A
GRIP-Containing	Homo sapiens	GRIP-Containing_2017_01_13_mod0.A.A.1.A.A.C.A.	Phytophthora sojae	554818	3.70E-14	NP_852118.1 GRIP and coiled-coil domain-containing protein 2 [Homo sapiens]	2.86E-08	N/A	N/A	N/A
GRIP-Containing	Homo sapiens	GRIP-Containing_2017_01_13_mod0.A.A.1.A.A.C.A.	Phytophthora sojae	311581	7.00E-14	NP_852118.1 GRIP and coiled-coil domain-containing protein 2 [Homo sapiens]	6.07E-08	N/A	N/A	N/A
GRIP-Containing	Homo sapiens	GRIP-Containing_2017_01_13_mod0.A.A.1.A.A.C.A.	Phytophthora sojae	325839	7.00E-14	NP_852118.1 GRIP and coiled-coil domain-containing protein 2 [Homo sapiens]	6.07E-08	N/A	N/A	N/A
GRIP-Containing	Homo sapiens	GRIP-Containing_2017_01_13_mod0.A.A.1.A.A.C.A.	Phytophthora sojae	325839_B	7.00E-14	NP_852118.1 GRIP and coiled-coil domain-containing protein 2 [Homo sapiens]	6.07E-08	N/A	N/A	N/A
GRIP-Containing	Homo sapiens	GRIP-Containing_2017_01_13_mod0.A.A.1.A.A.C.A.	Phytophthora sojae	344789	7.00E-14	NP_852118.1 GRIP and coiled-coil domain-containing protein 2 [Homo sapiens]	6.07E-08	N/A	N/A	N/A
GRIP-Containing	Homo sapiens	GRIP-Containing_2017_01_13_mod0.A.A.1.A.A.C.A.	Phytophthora sojae	344789_B	7.00E-14	NP_852118.1 GRIP and coiled-coil domain-containing protein 2 [Homo sapiens]	6.07E-08	N/A	N/A	N/A
GRIP-Containing	Homo sapiens	GRIP-Containing_2017_01_13_mod0.A.A.1.A.A.C.A.	Phytophthora sojae	349995	7.00E-14	NP_852118.1 GRIP and coiled-coil domain-containing protein 2 [Homo sapiens]	6.07E-08	N/A	N/A	N/A
GRIP-Containing	Homo sapiens	GRIP-Containing_2017_01_13_mod0.A.A.1.A.A.C.A.	Phytophthora sojae	401771	7.20E-14	NP_852118.1 GRIP and coiled-coil domain-containing protein 2 [Homo sapiens]	6.53E-08	N/A	N/A	N/A
GRIP-Containing	Homo sapiens	GRIP-Containing_2017_01_13_mod0.A.A.1.A.A.C.A.	Phytophthora sojae	539770	7.20E-14	NP_852118.1 GRIP and coiled-coil domain-containing protein 2 [Homo sapiens]	6.53E-08	N/A	N/A	N/A
GRIP-Containing	Homo sapiens	GRIP-Containing_2017_01_13_mod0.A.A.1.A.A.C.A.	Phytophthora sojae	485630	7.20E-14	NP_852118.1 GRIP and coiled-coil domain-containing protein 2 [Homo sapiens]	6.54E-08	N/A	N/A	N/A
GRIP-Containing	Homo sapiens	GRIP-Containing_2017_01_13_mod0.A.A.1.A.A.C.A.	Phytophthora sojae	554816	7.20E-14	NP_852118.1 GRIP and coiled-coil domain-containing protein 2 [Homo sapiens]	6.54E-08	N/A	N/A	N/A
GRIP-Containing	Homo sapiens	GRIP-Containing_2017_01_13_mod0.A.A.1.A.A.C.A.	Phytophthora sojae	296726	8.90E-14	NP_852118.1 GRIP and coiled-coil domain-containing protein 2 [Homo sapiens]	1.23E-07	4.699292275	1.534524727	XP_005251736.1 PREDICTED: centriolin isoform X1 [Homo sapiens]
GRIP-Containing	Homo sapiens	GRIP-Containing_2017_01_13_mod0.A.A.1.A.A.C.A.	Phytophthora sojae	359330	8.90E-14	NP_852118.1 GRIP and coiled-coil domain-containing protein 2 [Homo sapiens]	1.23E-07	4.699292275	1.534524727	XP_005251736.1 PREDICTED: centriolin isoform X1 [Homo sapiens]
GRIP-Containing	Homo sapiens	GRIP-Containing_2017_01_13_mod0.A.A.1.A.A.C.A.	Phytophthora sojae	547064	2.20E-13	NP_002068.1 Golgin subfamily A member 1 [Homo sapiens]	0.0113247	N/A	N/A	N/A
GRIP-Containing	Homo sapiens	GRIP-Containing_2017_01_13_mod0.A.A.1.A.A.C.A.	Phytophthora sojae	547062	2.30E-13	XP_006717126.1 PREDICTED: golgin subfamily A member 1 isoform X1 [Homo sapiens]	0.0114771	N/A	N/A	N/A
GRIP-Containing	Homo sapiens	GRIP-Containing_2017_01_13_mod0.A.A.1.A.A.C.A.	Phytophthora sojae	452250	2.50E-13	XP_006717126.1 PREDICTED: golgin subfamily A member 1 isoform X1 [Homo sapiens]	0.00866572	N/A	N/A	N/A
GRIP-Containing	Homo sapiens	GRIP-Containing_2017_01_13_mod0.A.A.1.A.A.C.A.	Phytophthora sojae	303005	2.50E-13	XP_006717126.1 PREDICTED: golgin subfamily A member 1 isoform X1 [Homo sapiens]	0.00763881	N/A	N/A	N/A
GRIP-Containing	Homo sapiens	GRIP-Containing_2017_01_13_mod0.A.A.1.A.A.C.A.	Phytophthora sojae	361228	2.50E-13	XP_006717126.1 PREDICTED: golgin subfamily A member 1 isoform X1 [Homo sapiens]	0.00763881	N/A	N/A	N/A
GRIP-Containing	Homo sapiens	GRIP-Containing_2017_01_13_mod0.A.A.1.A.A.C.A.	Phytophthora sojae	316673	2.60E-13	XP_006717126.1 PREDICTED: golgin subfamily A member 1 isoform X1 [Homo sapiens]	0.00759261	N/A	N/A	N/A
GRIP-Containing	Homo sapiens	GRIP-Containing_2017_01_13_mod0.A.A.1.A.A.C.A.	Phytophthora sojae	351913	2.60E-13	XP_006717126.1 PREDICTED: golgin subfamily A member 1 isoform X1 [Homo sapiens]	0.00759261	N/A	N/A	N/A
GRIP-Containing	Homo sapiens	GRIP-Containing_2017_01_13_mod0.A.A.1.A.A.C.A.	Phytophthora sojae	335164	2.90E-13	XP_006717126.1 PREDICTED: golgin subfamily A member 1 isoform X1 [Homo sapiens]	0.00762131	N/A	N/A	N/A
GRIP-Containing	Homo sapiens	GRIP-Containing_2017_01_13_mod0.A.A.1.A.A.C.A.	Phytophthora sojae	335164_B	2.90E-13	XP_006717126.1 PREDICTED: golgin subfamily A member 1 isoform X1 [Homo sapiens]	0.00762131	N/A	N/A	N/A
GRIP-Containing	Homo sapiens	GRIP-Containing_2017_01_13_mod0.A.A.1.A.A.C.A.	Phytophthora sojae	347006	2.90E-13	XP_006717126.1 PREDICTED: golgin subfamily A member 1 isoform X1 [Homo sapiens]	0.00762131	N/A	N/A	N/A
GRIP-Containing	Homo sapiens	GRIP-Containing_2017_01_13_mod0.A.A.1.A.A.C.A.	Phytophthora sojae	347006_B	2.90E-13	XP_006717126.1 PREDICTED: golgin subfamily A member 1 isoform X1 [Homo sapiens]	0.00762131	N/A	N/A	N/A
GRIP-Containing	Homo sapiens	GRIP-Containing_2017_01_13_mod0.A.A.1.A.A.C.A.	Phytophthora sojae	513521	2.90E-13	XP_006717126.1 PREDICTED: golgin subfamily A member 1 isoform X1 [Homo sapiens]	0.00762131	N/A	N/A	N/A
GRIP-Containing	Homo sapiens	GRIP-Containing_2017_01_13_mod0.A.A.1.A.A.C.A.	Phytophthora sojae	562130	2.90E-13	XP_006717126.1 PREDICTED: golgin subfamily A member 1 isoform X1 [Homo sapiens]	0.00762131	N/A	N/A	N/A
GRIP-Containing	Homo sapiens	GRIP-Containing_2017_01_13_mod0.A.A.1.A.A.C.A.	Rattus norvegicus	NP_001101312.1	1.40E-14	NP_002068.1 Golgin subfamily A member 1 [Homo sapiens]	0	297.6651296	297.6651296	XP_011516098.1 PREDICTED: coiled-coil domain-containing protein 171 isoform X9 [Homo sapiens]
GRIP-Containing	Homo sapiens	GRIP-Containing_2017_01_13_mod0.A.A.1.A.A.C.A.	Rattus norvegicus	XP_006234158.1	1.40E-14	NP_002068.1 Golgin subfamily A member 1 [Homo sapiens]	0	297.6651296	297.6651296	XP_011516098.1 PREDICTED: coiled-coil domain-containing protein 171 isoform X9 [Homo sapiens]
GRIP-Containing	Homo sapiens	GRIP-Containing_2017_01_13_mod0.A.A.1.A.A.C.A.	Rattus norvegicus	XP_006234159.1	1.40E-14	NP_002068.1 Golgin subfamily A member 1 [Homo sapiens]	0	297.6651296	297.6651296	XP_011516098.1 PREDICTED: coiled-coil domain-containing protein 171 isoform X9 [Homo sapiens]
GRIP-Containing	Homo sapiens	GRIP-Containing_2017_01_13_mod0.A.A.1.A.A.C.A.	Rattus norvegicus	XP_008759980.1	1.50E-14	NP_002068.1 Golgin subfamily A member 1 [Homo sapiens]	0	297.5784971	297.5784971	XP_011516098.1 PREDICTED: coiled-coil domain-containing protein 171 isoform X9 [Homo sapiens]
GRIP-Containing	Homo sapiens	GRIP-Containing_2017_01_13_mod0.A.A.1.A.A.C.A.	Rattus norvegicus	NP_001101103.1	2.20E-14	NP_852118.1 GRIP and coiled-coil domain-containing protein 2 [Homo sapiens]	0	N/A	N/A	N/A
GRIP-Containing	Homo sapiens	GRIP-Containing_2017_01_13_mod0.A.A.1.A.A.C.A.	Rattus norvegicus	XP_006256437.1	2.20E-14	NP_852118.1 GRIP and coiled-coil domain-containing protein 2 [Homo sapiens]	0	N/A	N/A	N/A
GRIP-Containing	Homo sapiens	GRIP-Containing_2017_01_13_mod0.A.A.1.A.A.C.A.	Rattus norvegicus	XP_002729339.1	6.50E-12	NP_078799.2 GRIP and coiled-coil domain-containing protein 1 [Homo sapiens]	0	N/A	N/A	N/A
GRIP-Containing	Homo sapiens	GRIP-Containing_2017_01_13_mod0.A.A.1.A.A.C.A.	Rattus norvegicus	XP_006236296.1	6.50E-12	NP_078799.2 GRIP and coiled-coil domain-containing protein 1 [Homo sapiens]	0	N/A	N/A	N/A
GRIP-Containing	Homo sapiens	GRIP-Containing_2017_01_13_mod0.A.A.1.A.A.C.A.	Rattus norvegicus	XP_006236297.1	6.50E-12	NP_078799.2 GRIP and coiled-coil domain-containing protein 1 [Homo sapiens]	0	N/A	N/A	N/A
GRIP-Containing	Homo sapiens	GRIP-Containing_2017_01_13_mod0.A.A.1.A.A.C.A.	Rattus norvegicus	XP_006236298.1	6.50E-12	NP_078799.2 GRIP and coiled-coil domain-containing protein 1 [Homo sapiens]	0	N/A	N/A	N/A
GRIP-Containing	Homo sapiens	GRIP-Containing_2017_01_13_mod0.A.A.1.A.A.C.A.	Rattus norvegicus	XP_006236299.1	6.50E-12	NP_078799.2 GRIP and coiled-coil domain-containing protein 1 [Homo sapiens]	0	N/A	N/A	N/A
GRIP-Containing	Homo sapiens	GRIP-Containing_2017_01_13_mod0.A.A.1.A.A.C.A.	Rattus norvegicus	XP_008761056.1	6.50E-12	NP_078799.2 GRIP and coiled-coil domain-containing protein 1 [Homo sapiens]	0	N/A	N/A	N/A
GRIP-Containing	Homo sapiens	GRIP-Containing_2017_01_13_mod0.A.A.1.A.A.C.A.	Reticulomyxa filosa	ETO08948	4.90E-12	NP_001157935.1 RANBP2-like and GRIP domain-containing protein 8 [Homo sapiens]	0.0210587	N/A	N/A	N/A
GRIP-Containing	Homo sapiens	GRIP-Containing_2017_01_13_mod0.A.A.1.A.A.C.A.	Rhizopus oryzae	17225	2.70E-20	NP_852118.1 GRIP and coiled-coil domain-containing protein 2 [Homo sapiens]	2.58E-08	6.260919561	0.430098276	NP_004512.1 kinesin-1 heavy chain [Homo sapiens]
GRIP-Containing	Homo sapiens	GRIP-Containing_2017_01_13_mod0.A.A.1.A.A.C.A.	Rhizopus oryzae	8375	3.90E-16	XP_011531146.1 PREDICTED: RANBP2-like and GRIP domain-containing protein 1 isoform X1 [Homo sapiens]	2.27E-06	N/A	N/A	N/A
GRIP-Containing	Homo sapiens	GRIP-Containing_2017_01_13_mod0.A.A.1.A.A.C.A.	Rozella allomyces	672	5.80E-15	XP_011510276.1 PREDICTED: RANBP2-like and GRIP domain-containing protein 5/6 isoform X5 [Homo sapiens]	6.42E-05	0.535693263	0.535614749	XP_011544882.1 PREDICTED: disks large homolog 5 isoform X8 [Homo sapiens]
GRIP-Containing	Rhizopus oryzae	GRIP-Containing_2017_01_13_mod0.A.A.1.A.A.C.A.	Saccharomyces cerevisiae	NP_013412.1	3.10E-11	jgi|Rhior3|17225|RO3G_15333	0.000125889	2.163477847	1.705782822	jgi|Rhior3|9514|RO3G_15697
GRIP-Containing	Homo sapiens	GRIP-Containing_2017_01_13_mod0.A.A.1.A.A.C.A.	Salpingoeca rosetta	PTSG_10958T0	9.50E-20	XP_011510515.1 PREDICTED: GRIP and coiled-coil domain-containing protein 2 isoform X2 [Homo sapiens]	1.25E-15	N/A	N/A	N/A
GRIP-Containing	Homo sapiens	GRIP-Containing_2017_01_13_mod0.A.A.1.A.A.C.A.	Salpingoeca rosetta	PTSG_07289T0	6.70E-18	NP_078799.2 GRIP and coiled-coil domain-containing protein 1 [Homo sapiens]	6.31E-17	N/A	N/A	N/A
GRIP-Containing	Homo sapiens	GRIP-Containing_2017_01_13_mod0.A.A.1.A.A.C.A.	Salpingoeca rosetta	PTSG_05730T0	3.50E-15	XP_005265127.1 PREDICTED: golgin subfamily A member 4 isoform X2 [Homo sapiens]	6.83E-05	N/A	N/A	N/A
GRIP-Containing	Homo sapiens	GRIP-Containing_2017_01_13_mod0.A.A.1.A.A.C.A.	Salpingoeca rosetta	PTSG_04811T0	1.10E-12	XP_011531899.1 PREDICTED: golgin subfamily A member 4 isoform X9 [Homo sapiens]	2.02E-05	2.891028731	2.48206657	XP_011543367.1 PREDICTED: nuclear mitotic apparatus protein 1 isoform X4 [Homo sapiens]
GRIP-Containing	Homo sapiens	GRIP-Containing_2017_01_13_mod0.A.A.1.A.A.C.A.	Sphaeroforma arctica	SARC_01989T0	1.80E-17	XP_006717126.1 PREDICTED: golgin subfamily A member 1 isoform X1 [Homo sapiens]	1.02E-08	N/A	N/A	N/A
GRIP-Containing	Homo sapiens	GRIP-Containing_2017_01_13_mod0.A.A.1.A.A.C.A.	Sphaeroforma arctica	SARC_02994T0	4.60E-16	NP_002069.2 Golgin subfamily A member 4 isoform 2 [Homo sapiens]	0.0489964	N/A	N/A	N/A
GRIP-Containing	Homo sapiens	GRIP-Containing_2017_01_13_mod0.A.A.1.A.A.C.A.	Sphaeroforma arctica	SARC_05102T0	6.90E-16	XP_011510273.1 PREDICTED: RANBP2-like and GRIP domain-containing protein 5/6 isoform X1 [Homo sapiens]	3.81E-05	N/A	N/A	N/A
GRIP-Containing	Homo sapiens	GRIP-Containing_2017_01_13_mod0.A.A.1.A.A.C.A.	Sphaeroforma arctica	SARC_06441T0	3.40E-13	XP_006712857.2 PREDICTED: RANBP2-like and GRIP domain-containing protein 5/6 isoform X4 [Homo sapiens]	6.00E-11	N/A	N/A	N/A
GRIP-Containing	Homo sapiens	GRIP-Containing_2017_01_13_mod0.A.A.1.A.A.C.A.	Tetrahymena thermophila	TTHERM_01143870	1.70E-15	XP_006712933.1 PREDICTED: GRIP and coiled-coil domain-containing protein 2 isoform X3 [Homo sapiens]	0.00294572	N/A	N/A	N/A
GRIP-Containing	Homo sapiens	GRIP-Containing_2017_01_13_mod0.A.A.1.A.A.C.A.	Thalassiosira pseudonana	11862	2.10E-13	XP_006712934.1 PREDICTED: GRIP and coiled-coil domain-containing protein 2 isoform X1 [Homo sapiens]	3.19E-05	N/A	N/A	N/A
GRIP-Containing	Homo sapiens	GRIP-Containing_2017_01_13_mod0.A.A.1.A.A.C.A.	Thalassiosira pseudonana	25757	2.10E-13	XP_006712934.1 PREDICTED: GRIP and coiled-coil domain-containing protein 2 isoform X1 [Homo sapiens]	3.19E-05	N/A	N/A	N/A
GRIP-Containing	Homo sapiens	GRIP-Containing_2017_01_13_mod0.A.A.1.A.A.C.A.	Thalassiosira pseudonana	24562	2.60E-13	XP_006712933.1 PREDICTED: GRIP and coiled-coil domain-containing protein 2 isoform X3 [Homo sapiens]	7.04E-05	N/A	N/A	N/A
GRIP-Containing	Homo sapiens	GRIP-Containing_2017_01_13_mod0.A.A.1.A.A.C.A.	Thalassiosira pseudonana	9239	2.60E-13	XP_006712933.1 PREDICTED: GRIP and coiled-coil domain-containing protein 2 isoform X3 [Homo sapiens]	7.04E-05	N/A	N/A	N/A
GRIP-Containing	Homo sapiens	GRIP-Containing_2017_01_13_mod0.A.A.1.A.A.C.A.	Trichoplax adhaerens	53292	1.30E-16	XP_006717126.1 PREDICTED: golgin subfamily A member 1 isoform X1 [Homo sapiens]	8.19E-20	13.32368851	13.31246547	XP_011534122.1 PREDICTED: laminin subunit alpha-2 isoform X2 [Homo sapiens]
GRIP-Containing	Homo sapiens	GRIP-Containing_2017_01_13_mod0.A.A.1.A.A.C.A.	Trichoplax adhaerens	61674	1.20E-14	NP_852118.1 GRIP and coiled-coil domain-containing protein 2 [Homo sapiens]	1.38E-53	49.78843155	12.93504173	XP_011543368.1 PREDICTED: nuclear mitotic apparatus protein 1 isoform X2 [Homo sapiens]
GRIP-Containing	Homo sapiens	GRIP-Containing_2017_01_13_mod0.A.A.1.A.A.C.A.	Trichoplax adhaerens	51475	1.20E-12	NP_078799.2 GRIP and coiled-coil domain-containing protein 1 [Homo sapiens]	1.91E-35	N/A	N/A	N/A
GRIP-Containing	Homo sapiens	GRIP-Containing_2017_01_13_mod0.A.A.1.A.A.C.A.	Trypanosoma brucei	Tb927.11.7200	9.30E-15	XP_011510273.1 PREDICTED: RANBP2-like and GRIP domain-containing protein 5/6 isoform X1 [Homo sapiens]	0.0397024	N/A	N/A	N/A
GRIP-Containing	Homo sapiens	GRIP-Containing_2017_01_13_mod0.A.A.1.A.A.C.A.	Vitrella brassicaformis	Vbra_17142	1.20E-13	NP_078799.2 GRIP and coiled-coil domain-containing protein 1 [Homo sapiens]	6.91E-05	N/A	N/A	N/A
GRIP-Containing	Homo sapiens	GRIP-Containing_2017_01_13_mod0.A.A.1.A.A.C.A.	Vitrella brassicaformis	Vbra_17139	1.10E-12	NP_852118.1 GRIP and coiled-coil domain-containing protein 2 [Homo sapiens]	0.0316982	0.060852335	0.00169327	XP_011528499.1 PREDICTED: myosin-9 isoform X1 [Homo sapiens]
GRIP-Containing	Homo sapiens	GRIP-Containing_2017_01_13_mod0.A.A.1.A.A.C.A.	Volvox carteri	Vocar20005042m	1.30E-15	NP_852118.1 GRIP and coiled-coil domain-containing protein 2 [Homo sapiens]	1.37E-05	N/A	N/A	N/A
GRIP-Containing	Homo sapiens	GRIP-Containing_2017_01_13_mod0.A.A.1.A.A.C.A.	Xenopus tropicalis	362075	3.40E-14	NP_852118.1 GRIP and coiled-coil domain-containing protein 2 [Homo sapiens]	0	N/A	N/A	N/A
GRIP-Containing	Homo sapiens	GRIP-Containing_2017_01_13_mod0.A.A.1.A.A.C.A.	Xenopus tropicalis	405257	5.70E-13	XP_006717126.1 PREDICTED: golgin subfamily A member 1 isoform X1 [Homo sapiens]	0	N/A	N/A	N/A
GRIP-Containing	Homo sapiens	GRIP-Containing_2017_01_13_mod0.A.A.1.A.A.C.A.	Xenopus tropicalis	458095	5.00E-11	NP_078799.2 GRIP and coiled-coil domain-containing protein 1 [Homo sapiens]	0	N/A	N/A	N/A
NECC	Homo sapiens	NECC1_2016_01_14_15_43_23_seqs_positive_mod0.A.1.	Branchiostoma floridae	102062	3.60E-238	XP_005252731.1 PREDICTED: janus kinase and microtubule-interacting protein 3 isoform X3 [Homo sapiens]	3.18E-79	N/A	N/A	N/A
NECC	Homo sapiens	NECC1_2016_01_14_15_43_23_seqs_positive_mod0.A.1.	Caenorhabditis elegans	NP_001076753.1	2.10E-122	XP_005252731.1 PREDICTED: janus kinase and microtubule-interacting protein 3 isoform X3 [Homo sapiens]	3.07E-06	N/A	N/A	N/A
NECC	Homo sapiens	NECC1_2016_01_14_15_43_23_seqs_positive_mod0.A.1.	Callorhinchus milii	XP_007895504.1	0	NP_001092903.1 janus kinase and microtubule-interacting protein 1 isoform 1 [Homo sapiens]	0	N/A	N/A	N/A
NECC	Homo sapiens	NECC1_2016_01_14_15_43_23_seqs_positive_mod0.A.1.	Callorhinchus milii	XP_007889578.1	0	NP_001257870.1 janus kinase and microtubule-interacting protein 2 isoform 1 [Homo sapiens]	0	N/A	N/A	N/A
NECC	Homo sapiens	NECC1_2016_01_14_15_43_23_seqs_positive_mod0.A.1.	Callorhinchus milii	XP_007894425.1	2.70E-271	XP_011537982.1 PREDICTED: janus kinase and microtubule-interacting protein 3 isoform X4 [Homo sapiens]	0	N/A	N/A	N/A
NECC	Homo sapiens	NECC1_2016_01_14_15_43_23_seqs_positive_mod0.A.1.	Callorhinchus milii	XP_007897818.1	3.10E-105	XP_011537989.1 PREDICTED: janus kinase and microtubule-interacting protein 3 isoform X13 [Homo sapiens]	5.46E-128	N/A	N/A	N/A
NECC	Homo sapiens	NECC1_2016_01_14_15_43_23_seqs_positive_mod0.A.1.	Danio rerio	XP_001921776.2	0	NP_055605.2 janus kinase and microtubule-interacting protein 2 isoform 3 [Homo sapiens]	0	N/A	N/A	N/A
NECC	Homo sapiens	NECC1_2016_01_14_15_43_23_seqs_positive_mod0.A.1.	Danio rerio	XP_009293974.1	0	NP_055605.2 janus kinase and microtubule-interacting protein 2 isoform 3 [Homo sapiens]	0	N/A	N/A	N/A
NECC	Homo sapiens	NECC1_2016_01_14_15_43_23_seqs_positive_mod0.A.1.	Danio rerio	XP_009289286.1	0	NP_001092903.1 janus kinase and microtubule-interacting protein 1 isoform 1 [Homo sapiens]	0	N/A	N/A	N/A
NECC	Homo sapiens	NECC1_2016_01_14_15_43_23_seqs_positive_mod0.A.1.	Danio rerio	XP_009289287.1	0	NP_001092903.1 janus kinase and microtubule-interacting protein 1 isoform 1 [Homo sapiens]	0	N/A	N/A	N/A
NECC	Homo sapiens	NECC1_2016_01_14_15_43_23_seqs_positive_mod0.A.1.	Danio rerio	XP_009289288.1	0	NP_001092903.1 janus kinase and microtubule-interacting protein 1 isoform 1 [Homo sapiens]	0	N/A	N/A	N/A
NECC	Homo sapiens	NECC1_2016_01_14_15_43_23_seqs_positive_mod0.A.1.	Danio rerio	XP_009305169.1	1.90E-276	XP_011537985.1 PREDICTED: janus kinase and microtubule-interacting protein 3 isoform X9 [Homo sapiens]	0	N/A	N/A	N/A
NECC	Homo sapiens	NECC1_2016_01_14_15_43_23_seqs_positive_mod0.A.1.	Danio rerio	XP_009305168.1	1.30E-275	XP_011537985.1 PREDICTED: janus kinase and microtubule-interacting protein 3 isoform X9 [Homo sapiens]	0	N/A	N/A	N/A
NECC	Homo sapiens	NECC1_2016_01_14_15_43_23_seqs_positive_mod0.A.1.	Danio rerio	XP_009305166.1	9.40E-272	XP_011537985.1 PREDICTED: janus kinase and microtubule-interacting protein 3 isoform X9 [Homo sapiens]	0	N/A	N/A	N/A
NECC	Homo sapiens	NECC1_2016_01_14_15_43_23_seqs_positive_mod0.A.1.	Danio rerio	XP_009305165.1	6.50E-271	XP_011537985.1 PREDICTED: janus kinase and microtubule-interacting protein 3 isoform X9 [Homo sapiens]	0	N/A	N/A	N/A
NECC	Homo sapiens	NECC1_2016_01_14_15_43_23_seqs_positive_mod0.A.1.	Danio rerio	XP_009305167.1	4.40E-270	XP_011537985.1 PREDICTED: janus kinase and microtubule-interacting protein 3 isoform X9 [Homo sapiens]	0	N/A	N/A	N/A
NECC	Homo sapiens	NECC1_2016_01_14_15_43_23_seqs_positive_mod0.A.1.	Danio rerio	XP_009289289.1	1.00E-210	XP_011511701.1 PREDICTED: janus kinase and microtubule-interacting protein 1 isoform X1 [Homo sapiens]	0	N/A	N/A	N/A
NECC	Homo sapiens	NECC1_2016_01_14_15_43_23_seqs_positive_mod0.A.1.	Danio rerio	XP_009289290.1	1.00E-210	XP_011511701.1 PREDICTED: janus kinase and microtubule-interacting protein 1 isoform X1 [Homo sapiens]	0	N/A	N/A	N/A
NECC	Homo sapiens	NECC1_2016_01_14_15_43_23_seqs_positive_mod0.A.1.	Danio rerio	XP_009289291.1	2.00E-188	XP_011511701.1 PREDICTED: janus kinase and microtubule-interacting protein 1 isoform X1 [Homo sapiens]	0	N/A	N/A	N/A
NECC	Homo sapiens	NECC1_2016_01_14_15_43_23_seqs_positive_mod0.A.1.	Drosophila melanogaster	FBpp0304777	1.80E-274	XP_011537983.1 PREDICTED: janus kinase and microtubule-interacting protein 3 isoform X5 [Homo sapiens]	8.64E-07	N/A	N/A	N/A
NECC	Homo sapiens	NECC1_2016_01_14_15_43_23_seqs_positive_mod0.A.1.	Drosophila melanogaster	FBpp0390639	1.80E-274	XP_011537983.1 PREDICTED: janus kinase and microtubule-interacting protein 3 isoform X5 [Homo sapiens]	8.64E-07	N/A	N/A	N/A
NECC	Homo sapiens	NECC1_2016_01_14_15_43_23_seqs_positive_mod0.A.1.	Gallus gallus	XP_426548.3	0	XP_005252731.1 PREDICTED: janus kinase and microtubule-interacting protein 3 isoform X3 [Homo sapiens]	0	N/A	N/A	N/A
NECC	Homo sapiens	NECC1_2016_01_14_15_43_23_seqs_positive_mod0.A.1.	Gallus gallus	XP_004942428.1	0	XP_011537985.1 PREDICTED: janus kinase and microtubule-interacting protein 3 isoform X9 [Homo sapiens]	0	N/A	N/A	N/A
NECC	Homo sapiens	NECC1_2016_01_14_15_43_23_seqs_positive_mod0.A.1.	Gallus gallus	XP_004942424.1	0	XP_011537985.1 PREDICTED: janus kinase and microtubule-interacting protein 3 isoform X9 [Homo sapiens]	0	N/A	N/A	N/A
NECC	Homo sapiens	NECC1_2016_01_14_15_43_23_seqs_positive_mod0.A.1.	Gallus gallus	XP_004942421.1	0	XP_011537985.1 PREDICTED: janus kinase and microtubule-interacting protein 3 isoform X9 [Homo sapiens]	0	N/A	N/A	N/A
NECC	Homo sapiens	NECC1_2016_01_14_15_43_23_seqs_positive_mod0.A.1.	Gallus gallus	XP_004942422.1	0	XP_011537985.1 PREDICTED: janus kinase and microtubule-interacting protein 3 isoform X9 [Homo sapiens]	0	N/A	N/A	N/A
NECC	Homo sapiens	NECC1_2016_01_14_15_43_23_seqs_positive_mod0.A.1.	Gallus gallus	XP_004942425.1	0	XP_011537985.1 PREDICTED: janus kinase and microtubule-interacting protein 3 isoform X9 [Homo sapiens]	0	N/A	N/A	N/A
NECC	Homo sapiens	NECC1_2016_01_14_15_43_23_seqs_positive_mod0.A.1.	Gallus gallus	XP_004942423.1	0	XP_011537985.1 PREDICTED: janus kinase and microtubule-interacting protein 3 isoform X9 [Homo sapiens]	0	N/A	N/A	N/A
NECC	Homo sapiens	NECC1_2016_01_14_15_43_23_seqs_positive_mod0.A.1.	Gallus gallus	XP_004936232.1	0	NP_001092903.1 janus kinase and microtubule-interacting protein 1 isoform 1 [Homo sapiens]	0	N/A	N/A	N/A
NECC	Homo sapiens	NECC1_2016_01_14_15_43_23_seqs_positive_mod0.A.1.	Gallus gallus	XP_004942427.1	0	XP_011537985.1 PREDICTED: janus kinase and microtubule-interacting protein 3 isoform X9 [Homo sapiens]	0	N/A	N/A	N/A
NECC	Homo sapiens	NECC1_2016_01_14_15_43_23_seqs_positive_mod0.A.1.	Gallus gallus	XP_004936228.1	0	NP_001092903.1 janus kinase and microtubule-interacting protein 1 isoform 1 [Homo sapiens]	0	N/A	N/A	N/A
NECC	Homo sapiens	NECC1_2016_01_14_15_43_23_seqs_positive_mod0.A.1.	Gallus gallus	XP_004936229.1	0	NP_001092903.1 janus kinase and microtubule-interacting protein 1 isoform 1 [Homo sapiens]	0	N/A	N/A	N/A
NECC	Homo sapiens	NECC1_2016_01_14_15_43_23_seqs_positive_mod0.A.1.	Gallus gallus	XP_420800.4	0	NP_001092903.1 janus kinase and microtubule-interacting protein 1 isoform 1 [Homo sapiens]	0	N/A	N/A	N/A
NECC	Homo sapiens	NECC1_2016_01_14_15_43_23_seqs_positive_mod0.A.1.	Gallus gallus	XP_004942426.1	0	XP_011537985.1 PREDICTED: janus kinase and microtubule-interacting protein 3 isoform X9 [Homo sapiens]	0	N/A	N/A	N/A
NECC	Homo sapiens	NECC1_2016_01_14_15_43_23_seqs_positive_mod0.A.1.	Gallus gallus	XP_004936231.1	0	NP_001092903.1 janus kinase and microtubule-interacting protein 1 isoform 1 [Homo sapiens]	0	N/A	N/A	N/A
NECC	Homo sapiens	NECC1_2016_01_14_15_43_23_seqs_positive_mod0.A.1.	Gallus gallus	XP_004945113.1	0	NP_001257870.1 janus kinase and microtubule-interacting protein 2 isoform 1 [Homo sapiens]	0	N/A	N/A	N/A
NECC	Homo sapiens	NECC1_2016_01_14_15_43_23_seqs_positive_mod0.A.1.	Gallus gallus	XP_004945111.1	0	NP_001257870.1 janus kinase and microtubule-interacting protein 2 isoform 1 [Homo sapiens]	0	N/A	N/A	N/A
NECC	Homo sapiens	NECC1_2016_01_14_15_43_23_seqs_positive_mod0.A.1.	Gallus gallus	XP_004945112.1	0	NP_055605.2 janus kinase and microtubule-interacting protein 2 isoform 3 [Homo sapiens]	0	N/A	N/A	N/A
NECC	Homo sapiens	NECC1_2016_01_14_15_43_23_seqs_positive_mod0.A.1.	Gallus gallus	XP_004945114.1	0	NP_055605.2 janus kinase and microtubule-interacting protein 2 isoform 3 [Homo sapiens]	0	N/A	N/A	N/A
NECC	Homo sapiens	NECC1_2016_01_14_15_43_23_seqs_positive_mod0.A.1.	Gallus gallus	XP_004945115.1	0	NP_055605.2 janus kinase and microtubule-interacting protein 2 isoform 3 [Homo sapiens]	0	N/A	N/A	N/A
NECC	Homo sapiens	NECC1_2016_01_14_15_43_23_seqs_positive_mod0.A.1.	Gallus gallus	XP_414668.3	0	NP_055605.2 janus kinase and microtubule-interacting protein 2 isoform 3 [Homo sapiens]	0	N/A	N/A	N/A
NECC	Homo sapiens	NECC1_2016_01_14_15_43_23_seqs_positive_mod0.A.1.	Gallus gallus	XP_004936230.1	0	NP_001092903.1 janus kinase and microtubule-interacting protein 1 isoform 1 [Homo sapiens]	0	N/A	N/A	N/A
NECC	Homo sapiens	NECC1_2016_01_14_15_43_23_seqs_positive_mod0.A.1.	Gallus gallus	XP_004936233.1	0	NP_001092903.1 janus kinase and microtubule-interacting protein 1 isoform 1 [Homo sapiens]	0	N/A	N/A	N/A
NECC	Homo sapiens	NECC1_2016_01_14_15_43_23_seqs_positive_mod0.A.1.	Gallus gallus	XP_004942429.1	0	XP_011537984.1 PREDICTED: janus kinase and microtubule-interacting protein 3 isoform X7 [Homo sapiens]	0	N/A	N/A	N/A
NECC	Homo sapiens	NECC1_2016_01_14_15_43_23_seqs_positive_mod0.A.1.	Gallus gallus	XP_004942431.1	0	XP_005252733.1 PREDICTED: janus kinase and microtubule-interacting protein 3 isoform X8 [Homo sapiens]	0	N/A	N/A	N/A
NECC	Homo sapiens	NECC1_2016_01_14_15_43_23_seqs_positive_mod0.A.1.	Gallus gallus	XP_004942430.1	0	XP_005252733.1 PREDICTED: janus kinase and microtubule-interacting protein 3 isoform X8 [Homo sapiens]	0	N/A	N/A	N/A
NECC	Homo sapiens	NECC1_2016_01_14_15_43_23_seqs_positive_mod0.A.1.	Homo sapiens	XP_005252731.1	0	XP_005252731.1 PREDICTED: janus kinase and microtubule-interacting protein 3 isoform X3 [Homo sapiens]	0	N/A	N/A	N/A
NECC	Homo sapiens	NECC1_2016_01_14_15_43_23_seqs_positive_mod0.A.1.	Homo sapiens	XP_005252729.1	0	XP_011537981.1 PREDICTED: janus kinase and microtubule-interacting protein 3 isoform X2 [Homo sapiens]	0	N/A	N/A	N/A
NECC	Homo sapiens	NECC1_2016_01_14_15_43_23_seqs_positive_mod0.A.1.	Homo sapiens	XP_011537978.1	0	XP_011537981.1 PREDICTED: janus kinase and microtubule-interacting protein 3 isoform X2 [Homo sapiens]	0	N/A	N/A	N/A
NECC	Homo sapiens	NECC1_2016_01_14_15_43_23_seqs_positive_mod0.A.1.	Homo sapiens	XP_011537979.1	0	XP_011537981.1 PREDICTED: janus kinase and microtubule-interacting protein 3 isoform X2 [Homo sapiens]	0	N/A	N/A	N/A
NECC	Homo sapiens	NECC1_2016_01_14_15_43_23_seqs_positive_mod0.A.1.	Homo sapiens	XP_011537980.1	0	XP_011537981.1 PREDICTED: janus kinase and microtubule-interacting protein 3 isoform X2 [Homo sapiens]	0	N/A	N/A	N/A
NECC	Homo sapiens	NECC1_2016_01_14_15_43_23_seqs_positive_mod0.A.1.	Homo sapiens	XP_011537981.1	0	XP_011537981.1 PREDICTED: janus kinase and microtubule-interacting protein 3 isoform X2 [Homo sapiens]	0	N/A	N/A	N/A
NECC	Homo sapiens	NECC1_2016_01_14_15_43_23_seqs_positive_mod0.A.1.	Homo sapiens	XP_011537982.1	0	XP_011537982.1 PREDICTED: janus kinase and microtubule-interacting protein 3 isoform X4 [Homo sapiens]	0	N/A	N/A	N/A
NECC	Homo sapiens	NECC1_2016_01_14_15_43_23_seqs_positive_mod0.A.1.	Homo sapiens	XP_011537983.1	0	XP_011537983.1 PREDICTED: janus kinase and microtubule-interacting protein 3 isoform X5 [Homo sapiens]	0	N/A	N/A	N/A
NECC	Homo sapiens	NECC1_2016_01_14_15_43_23_seqs_positive_mod0.A.1.	Homo sapiens	XP_005252732.1	0	XP_005252732.1 PREDICTED: janus kinase and microtubule-interacting protein 3 isoform X6 [Homo sapiens]	0	N/A	N/A	N/A
NECC	Homo sapiens	NECC1_2016_01_14_15_43_23_seqs_positive_mod0.A.1.	Homo sapiens	NP_001098991.1	0	XP_011537986.1 PREDICTED: janus kinase and microtubule-interacting protein 3 isoform X1 [Homo sapiens]	0	N/A	N/A	N/A
NECC	Homo sapiens	NECC1_2016_01_14_15_43_23_seqs_positive_mod0.A.1.	Homo sapiens	XP_011537986.1	0	XP_011537986.1 PREDICTED: janus kinase and microtubule-interacting protein 3 isoform X1 [Homo sapiens]	0	N/A	N/A	N/A
NECC	Homo sapiens	NECC1_2016_01_14_15_43_23_seqs_positive_mod0.A.1.	Homo sapiens	XP_005252734.1	0	XP_005252734.1 PREDICTED: janus kinase and microtubule-interacting protein 3 isoform X10 [Homo sapiens]	0	N/A	N/A	N/A
NECC	Homo sapiens	NECC1_2016_01_14_15_43_23_seqs_positive_mod0.A.1.	Homo sapiens	XP_011537985.1	0	XP_011537985.1 PREDICTED: janus kinase and microtubule-interacting protein 3 isoform X9 [Homo sapiens]	0	N/A	N/A	N/A
NECC	Homo sapiens	NECC1_2016_01_14_15_43_23_seqs_positive_mod0.A.1.	Homo sapiens	NP_001092903.1	0	NP_001092903.1 janus kinase and microtubule-interacting protein 1 isoform 1 [Homo sapiens]	0	N/A	N/A	N/A
NECC	Homo sapiens	NECC1_2016_01_14_15_43_23_seqs_positive_mod0.A.1.	Homo sapiens	NP_001257870.1	0	NP_001257870.1 janus kinase and microtubule-interacting protein 2 isoform 1 [Homo sapiens]	0	N/A	N/A	N/A
NECC	Homo sapiens	NECC1_2016_01_14_15_43_23_seqs_positive_mod0.A.1.	Homo sapiens	NP_055605.2	0	NP_055605.2 janus kinase and microtubule-interacting protein 2 isoform 3 [Homo sapiens]	0	N/A	N/A	N/A
NECC	Homo sapiens	NECC1_2016_01_14_15_43_23_seqs_positive_mod0.A.1.	Homo sapiens	NP_001269211.1	0	NP_001269211.1 janus kinase and microtubule-interacting protein 2 isoform 4 [Homo sapiens]	0	N/A	N/A	N/A
NECC	Homo sapiens	NECC1_2016_01_14_15_43_23_seqs_positive_mod0.A.1.	Homo sapiens	XP_011537984.1	0	XP_011537984.1 PREDICTED: janus kinase and microtubule-interacting protein 3 isoform X7 [Homo sapiens]	0	N/A	N/A	N/A
NECC	Homo sapiens	NECC1_2016_01_14_15_43_23_seqs_positive_mod0.A.1.	Homo sapiens	NP_001257863.1	0	NP_001257863.1 janus kinase and microtubule-interacting protein 2 isoform 2 [Homo sapiens]	0	N/A	N/A	N/A
NECC	Homo sapiens	NECC1_2016_01_14_15_43_23_seqs_positive_mod0.A.1.	Homo sapiens	XP_005252733.1	0	XP_005252733.1 PREDICTED: janus kinase and microtubule-interacting protein 3 isoform X8 [Homo sapiens]	0	N/A	N/A	N/A
NECC	Homo sapiens	NECC1_2016_01_14_15_43_23_seqs_positive_mod0.A.1.	Homo sapiens	NP_653321.1	4.30E-273	XP_011511701.1 PREDICTED: janus kinase and microtubule-interacting protein 1 isoform X1 [Homo sapiens]	0	N/A	N/A	N/A
NECC	Homo sapiens	NECC1_2016_01_14_15_43_23_seqs_positive_mod0.A.1.	Homo sapiens	XP_011511701.1	4.30E-273	XP_011511701.1 PREDICTED: janus kinase and microtubule-interacting protein 1 isoform X1 [Homo sapiens]	0	N/A	N/A	N/A
NECC	Homo sapiens	NECC1_2016_01_14_15_43_23_seqs_positive_mod0.A.1.	Homo sapiens	XP_011537987.1	2.80E-248	XP_011537987.1 PREDICTED: janus kinase and microtubule-interacting protein 3 isoform X11 [Homo sapiens]	0	N/A	N/A	N/A
NECC	Homo sapiens	NECC1_2016_01_14_15_43_23_seqs_positive_mod0.A.1.	Homo sapiens	XP_011511702.1	9.30E-189	XP_011511703.1 PREDICTED: janus kinase and microtubule-interacting protein 1 isoform X2 [Homo sapiens]	0	N/A	N/A	N/A
NECC	Homo sapiens	NECC1_2016_01_14_15_43_23_seqs_positive_mod0.A.1.	Homo sapiens	XP_011511703.1	9.30E-189	XP_011511703.1 PREDICTED: janus kinase and microtubule-interacting protein 1 isoform X2 [Homo sapiens]	0	N/A	N/A	N/A
NECC	Homo sapiens	NECC1_2016_01_14_15_43_23_seqs_positive_mod0.A.1.	Homo sapiens	XP_011537989.1	6.30E-143	XP_011537984.1 PREDICTED: janus kinase and microtubule-interacting protein 3 isoform X7 [Homo sapiens]	0	N/A	N/A	N/A
NECC	Homo sapiens	NECC1_2016_01_14_15_43_23_seqs_positive_mod0.A.1.	Homo sapiens	XP_011537988.1	5.40E-132	XP_011537988.1 PREDICTED: janus kinase and microtubule-interacting protein 3 isoform X12 [Homo sapiens]	0	N/A	N/A	N/A
NECC	Homo sapiens	NECC1_2016_01_14_15_43_23_seqs_positive_mod0.A.1.	Nematostella vectensis	11844	3.50E-77	XP_011537987.1 PREDICTED: janus kinase and microtubule-interacting protein 3 isoform X11 [Homo sapiens]	4.10E-50	N/A	N/A	N/A
NECC	Homo sapiens	NECC1_2016_01_14_15_43_23_seqs_positive_mod0.A.1.	Petromyzon marinus	ENSPMAP00000007420.1	3.10E-243	XP_011537986.1 PREDICTED: janus kinase and microtubule-interacting protein 3 isoform X1 [Homo sapiens]	0	N/A	N/A	N/A
NECC	Homo sapiens	NECC1_2016_01_14_15_43_23_seqs_positive_mod0.A.1.	Petromyzon marinus	ENSPMAP00000009745.1	2.40E-62	XP_011537987.1 PREDICTED: janus kinase and microtubule-interacting protein 3 isoform X11 [Homo sapiens]	9.21E-58	N/A	N/A	N/A
NECC	Homo sapiens	NECC1_2016_01_14_15_43_23_seqs_positive_mod0.A.1.	Petromyzon marinus	ENSPMAP00000009649.1	8.10E-51	XP_011537989.1 PREDICTED: janus kinase and microtubule-interacting protein 3 isoform X13 [Homo sapiens]	8.81E-43	N/A	N/A	N/A
NECC	Homo sapiens	NECC1_2016_01_14_15_43_23_seqs_positive_mod0.A.1.	Rattus norvegicus	NP_001156749.1	0	XP_011537985.1 PREDICTED: janus kinase and microtubule-interacting protein 3 isoform X9 [Homo sapiens]	0	N/A	N/A	N/A
NECC	Homo sapiens	NECC1_2016_01_14_15_43_23_seqs_positive_mod0.A.1.	Rattus norvegicus	XP_008758226.1	0	XP_011537985.1 PREDICTED: janus kinase and microtubule-interacting protein 3 isoform X9 [Homo sapiens]	0	N/A	N/A	N/A
NECC	Homo sapiens	NECC1_2016_01_14_15_43_23_seqs_positive_mod0.A.1.	Rattus norvegicus	NP_001100861.1	0	NP_001257870.1 janus kinase and microtubule-interacting protein 2 isoform 1 [Homo sapiens]	0	N/A	N/A	N/A
NECC	Homo sapiens	NECC1_2016_01_14_15_43_23_seqs_positive_mod0.A.1.	Rattus norvegicus	XP_006251156.1	0	NP_001092903.1 janus kinase and microtubule-interacting protein 1 isoform 1 [Homo sapiens]	0	N/A	N/A	N/A
NECC	Homo sapiens	NECC1_2016_01_14_15_43_23_seqs_positive_mod0.A.1.	Rattus norvegicus	XP_008770372.1	0	NP_001257870.1 janus kinase and microtubule-interacting protein 2 isoform 1 [Homo sapiens]	0	N/A	N/A	N/A
NECC	Homo sapiens	NECC1_2016_01_14_15_43_23_seqs_positive_mod0.A.1.	Rattus norvegicus	NP_001029066.1	7.30E-272	XP_011511701.1 PREDICTED: janus kinase and microtubule-interacting protein 1 isoform X1 [Homo sapiens]	0	N/A	N/A	N/A
NECC	Homo sapiens	NECC1_2016_01_14_15_43_23_seqs_positive_mod0.A.1.	Xenopus tropicalis	313444	0	XP_005252731.1 PREDICTED: janus kinase and microtubule-interacting protein 3 isoform X3 [Homo sapiens]	0	N/A	N/A	N/A
NECC	Homo sapiens	NECC1_2016_01_14_15_43_23_seqs_positive_mod0.A.1.	Xenopus tropicalis	201542	1.60E-286	NP_055605.2 janus kinase and microtubule-interacting protein 2 isoform 3 [Homo sapiens]	0	N/A	N/A	N/A
NECC	Homo sapiens	NECC1_2016_01_14_15_43_23_seqs_positive_mod0.A.1.	Xenopus tropicalis	367409	1.00E-206	XP_011511701.1 PREDICTED: janus kinase and microtubule-interacting protein 1 isoform X1 [Homo sapiens]	0	N/A	N/A	N/A
p115	Homo sapiens	p115_2016_01_14_15_43_23_seqs_positive_mod0.1.2.A.A.A.	Acanthamoeba castellanii	ELR13132.1	2.40E-164	NP_003706.2 general vesicular transport factor p115 isoform 2 [Homo sapiens]	1.20E-61	N/A	N/A	N/A
p115	Dictyostelium discoideum	p115_2016_01_14_15_43_23_seqs_positive_mod0.1.2.A.A.A.	Acanthamoeba castellanii	ELR13132.1	2.40E-164	DDB0307364|DDB_G0275331 |Protein|gene: DDB_G0275331 on chromosome: 2 position 5365929 to 5369465	3.36E-90	N/A	N/A	N/A
p115	Homo sapiens	p115_2016_01_14_15_43_23_seqs_positive_mod0.1.2.A.A.A.	Allomyces macrogynus	AMAG_16167T0	2.80E-191	NP_003706.2 general vesicular transport factor p115 isoform 2 [Homo sapiens]	2.92E-52	N/A	N/A	N/A
p115	Homo sapiens	p115_2016_01_14_15_43_23_seqs_positive_mod0.1.2.A.A.A.	Allomyces macrogynus	AMAG_18326T0	1.30E-168	NP_003706.2 general vesicular transport factor p115 isoform 2 [Homo sapiens]	2.92E-47	N/A	N/A	N/A
p115	Homo sapiens	p115_2016_01_14_15_43_23_seqs_positive_mod0.1.2.A.A.A.	Amphimedon queenslandica	2508055167	1.30E-233	NP_003706.2 general vesicular transport factor p115 isoform 2 [Homo sapiens]	0	N/A	N/A	N/A
p115	Homo sapiens	p115_2016_01_14_15_43_23_seqs_positive_mod0.1.2.A.A.A.	Arabidopsis thaliana	AT3G27530.1	4.10E-234	NP_003706.2 general vesicular transport factor p115 isoform 2 [Homo sapiens]	4.80E-62	N/A	N/A	N/A
p115	Homo sapiens	p115_2016_01_14_15_43_23_seqs_positive_mod0.1.2.A.A.A.	Aspergillus nidulans	ANID_00706T0	7.30E-246	XP_006714459.1 PREDICTED: general vesicular transport factor p115 isoform X1 [Homo sapiens]	3.48E-59	54.91177932	53.81195735	XP_011512625.1 PREDICTED: desmoplakin isoform X1 [Homo sapiens]
p115	Homo sapiens	p115_2016_01_14_15_43_23_seqs_positive_mod0.1.2.A.A.A.	Aspergillus niger	gw1_3.95.1	4.00E-238	XP_006714459.1 PREDICTED: general vesicular transport factor p115 isoform X1 [Homo sapiens]	3.90E-54	50.50747686	49.08841643	NP_060004.3 myosin-2 [Homo sapiens]
p115	Homo sapiens	p115_2016_01_14_15_43_23_seqs_positive_mod0.1.2.A.A.A.	Batrachochytrium dendrobatidis	36121	1.60E-249	NP_001276978.1 general vesicular transport factor p115 isoform 1 [Homo sapiens]	4.08E-115	N/A	N/A	N/A
p115	Homo sapiens	p115_2016_01_14_15_43_23_seqs_positive_mod0.1.2.A.A.A.	Bigelowiella natans	127297	3.70E-94	XP_006714459.1 PREDICTED: general vesicular transport factor p115 isoform X1 [Homo sapiens]	3.74E-23	N/A	N/A	N/A
p115	Ectocarpus siliculosus	p115_2016_01_14_15_43_23_seqs_positive_mod0.1.2.A.A.A.	Bigelowiella natans	127297	3.70E-94	Esi0063_0101 Armadillo-type fold (1482) ;mRNA; f:515910-529898	6.48E-16	N/A	N/A	N/A
p115	Homo sapiens	p115_2016_01_14_15_43_23_seqs_positive_mod0.1.2.A.A.A.	Bodo saltans	BS27740	1.40E-132	XP_006714459.1 PREDICTED: general vesicular transport factor p115 isoform X1 [Homo sapiens]	4.18E-19	N/A	N/A	N/A
p115	Homo sapiens	p115_2016_01_14_15_43_23_seqs_positive_mod0.1.2.A.A.A.	Botryllus schlosseri	Boschl.CG.Botznik2013.chr7.g46425.01.p	9.30E-247	NP_003706.2 general vesicular transport factor p115 isoform 2 [Homo sapiens]	0	297.5642777	297.5642777	NP_778238.1 keratin type II cytoskeletal 73 [Homo sapiens]
p115	Homo sapiens	p115_2016_01_14_15_43_23_seqs_positive_mod0.1.2.A.A.A.	Branchiostoma floridae	107578	2.40E-165	NP_003706.2 general vesicular transport factor p115 isoform 2 [Homo sapiens]	1.99E-143	N/A	N/A	N/A
p115	Homo sapiens	p115_2016_01_14_15_43_23_seqs_positive_mod0.1.2.A.A.A.	Branchiostoma floridae	86378	8.90E-136	NP_003706.2 general vesicular transport factor p115 isoform 2 [Homo sapiens]	7.25E-99	N/A	N/A	N/A
p115	Homo sapiens	p115_2016_01_14_15_43_23_seqs_positive_mod0.1.2.A.A.A.	Caenorhabditis elegans	NP_001040974.1	2.10E-199	NP_003706.2 general vesicular transport factor p115 isoform 2 [Homo sapiens]	1.83E-134	N/A	N/A	N/A
p115	Homo sapiens	p115_2016_01_14_15_43_23_seqs_positive_mod0.1.2.A.A.A.	Caenorhabditis elegans	NP_001040973.1	2.70E-199	NP_003706.2 general vesicular transport factor p115 isoform 2 [Homo sapiens]	1.89E-133	N/A	N/A	N/A
p115	Homo sapiens	p115_2016_01_14_15_43_23_seqs_positive_mod0.1.2.A.A.A.	Callorhinchus milii	XP_007890098.1	0	NP_001276978.1 general vesicular transport factor p115 isoform 1 [Homo sapiens]	0	N/A	N/A	N/A
p115	Homo sapiens	p115_2016_01_14_15_43_23_seqs_positive_mod0.1.2.A.A.A.	Callorhinchus milii	XP_007890099.1	0	XP_006714460.1 PREDICTED: general vesicular transport factor p115 isoform X2 [Homo sapiens]	0	N/A	N/A	N/A
p115	Homo sapiens	p115_2016_01_14_15_43_23_seqs_positive_mod0.1.2.A.A.A.	Capsaspora owczarzaki	CAOG_00803T0	3.10E-250	XP_006714459.1 PREDICTED: general vesicular transport factor p115 isoform X1 [Homo sapiens]	4.78E-66	N/A	N/A	N/A
p115	Homo sapiens	p115_2016_01_14_15_43_23_seqs_positive_mod0.1.2.A.A.A.	Chlamydomonas reinhardtii	Cre06.g271950.t1.2	4.50E-271	NP_001276978.1 general vesicular transport factor p115 isoform 1 [Homo sapiens]	5.15E-25	N/A	N/A	N/A
p115	Homo sapiens	p115_2016_01_14_15_43_23_seqs_positive_mod0.1.2.A.A.A.	Chromera velia	Cvel_16663	2.50E-64	XP_006714459.1 PREDICTED: general vesicular transport factor p115 isoform X1 [Homo sapiens]	1.30E-06	N/A	N/A	N/A
p115	Homo sapiens	p115_2016_01_14_15_43_23_seqs_positive_mod0.1.2.A.A.A.	Chromera velia	Cvel_30521	1.80E-36	NP_003706.2 general vesicular transport factor p115 isoform 2 [Homo sapiens]	0.00601756	N/A	N/A	N/A
p115	Ectocarpus siliculosus	p115_2016_01_14_15_43_23_seqs_positive_mod0.1.2.A.A.A.	Chromera velia	Cvel_16663	2.50E-64	Esi0063_0101 Armadillo-type fold (1482) ;mRNA; f:515910-529898	4.05E-08	N/A	N/A	N/A
p115	Homo sapiens	p115_2016_01_14_15_43_23_seqs_positive_mod0.1.2.A.A.A.	Chrysochromulina tobin	KOO21889.1	7.40E-36	NP_003706.2 general vesicular transport factor p115 isoform 2 [Homo sapiens]	2.53E-06	N/A	N/A	N/A
p115	Homo sapiens	p115_2016_01_14_15_43_23_seqs_positive_mod0.1.2.A.A.A.	Ciona intestinalis	299247	1.30E-62	NP_003706.2 general vesicular transport factor p115 isoform 2 [Homo sapiens]	4.62E-68	N/A	N/A	N/A
p115	Homo sapiens	p115_2016_01_14_15_43_23_seqs_positive_mod0.1.2.A.A.A.	Cryptococcus neoformans	4040	7.80E-244	XP_006714459.1 PREDICTED: general vesicular transport factor p115 isoform X1 [Homo sapiens]	9.24E-57	54.66979622	53.01007154	XP_011512326.1 PREDICTED: ankycorbin isoform X3 [Homo sapiens]
p115	Homo sapiens	p115_2016_01_14_15_43_23_seqs_positive_mod0.1.2.A.A.A.	Cryptosporidium parvum	cgd1_1340	1.30E-88	NP_003706.2 general vesicular transport factor p115 isoform 2 [Homo sapiens]	0.00507667	N/A	N/A	N/A
p115	Homo sapiens	p115_2016_01_14_15_43_23_seqs_positive_mod0.1.2.A.A.A.	Cyanidioschyzon merolae	CMT622C	1.50E-85	NP_003706.2 general vesicular transport factor p115 isoform 2 [Homo sapiens]	5.54E-16	8.70191946	8.695110231	XP_005249957.1 PREDICTED: tax1-binding protein 1 isoform X1 [Homo sapiens]
p115	Homo sapiens	p115_2016_01_14_15_43_23_seqs_positive_mod0.1.2.A.A.A.	Cyanophora paradoxa	4960-6-120	3.30E-49	NP_003706.2 general vesicular transport factor p115 isoform 2 [Homo sapiens]	1.84E-22	N/A	N/A	N/A
p115	Homo sapiens	p115_2016_01_14_15_43_23_seqs_positive_mod0.1.2.A.A.A.	Cyanophora paradoxa	8926-36-168	1.00E-17	NP_003706.2 general vesicular transport factor p115 isoform 2 [Homo sapiens]	9.29E-05	N/A	N/A	N/A
p115	Homo sapiens	p115_2016_01_14_15_43_23_seqs_positive_mod0.1.2.A.A.A.	Danio rerio	XP_009289755.1	0	XP_006714459.1 PREDICTED: general vesicular transport factor p115 isoform X1 [Homo sapiens]	0	298.5047345	298.5047345	XP_011537265.1 PREDICTED: huntingtin-interacting protein 1-related protein isoform X1 [Homo sapiens]
p115	Homo sapiens	p115_2016_01_14_15_43_23_seqs_positive_mod0.1.2.A.A.A.	Danio rerio	XP_009289760.1	0	NP_003706.2 general vesicular transport factor p115 isoform 2 [Homo sapiens]	0	298.5119956	298.5119956	XP_011537265.1 PREDICTED: huntingtin-interacting protein 1-related protein isoform X1 [Homo sapiens]
p115	Homo sapiens	p115_2016_01_14_15_43_23_seqs_positive_mod0.1.2.A.A.A.	Danio rerio	NP_956449.1	0	NP_001276978.1 general vesicular transport factor p115 isoform 1 [Homo sapiens]	0	298.5142502	298.5142502	XP_011537265.1 PREDICTED: huntingtin-interacting protein 1-related protein isoform X1 [Homo sapiens]
p115	Homo sapiens	p115_2016_01_14_15_43_23_seqs_positive_mod0.1.2.A.A.A.	Danio rerio	XP_009289758.1	0	XP_006714460.1 PREDICTED: general vesicular transport factor p115 isoform X2 [Homo sapiens]	0	298.4920644	298.4920644	XP_011537265.1 PREDICTED: huntingtin-interacting protein 1-related protein isoform X1 [Homo sapiens]
p115	Homo sapiens	p115_2016_01_14_15_43_23_seqs_positive_mod0.1.2.A.A.A.	Dictyostelium discoideum	DDB0307364	3.60E-251	XP_006714459.1 PREDICTED: general vesicular transport factor p115 isoform X1 [Homo sapiens]	8.00E-55	N/A	N/A	N/A
p115	Dictyostelium discoideum	p115_2016_01_14_15_43_23_seqs_positive_mod0.1.2.A.A.A.	Dictyostelium discoideum	DDB0307364	3.60E-251	DDB0307364|DDB_G0275331 |Protein|gene: DDB_G0275331 on chromosome: 2 position 5365929 to 5369465	0	298.3327615	298.3327615	DDB0233883|DDB_G0290509 |Protein|gene: cepC on chromosome: 5 position 4173965 to 4175377
p115	Homo sapiens	p115_2016_01_14_15_43_23_seqs_positive_mod0.1.2.A.A.A.	Dictyostelium fasciculatum	DFA1498168	9.80E-136	NP_003706.2 general vesicular transport factor p115 isoform 2 [Homo sapiens]	3.15E-33	N/A	N/A	N/A
p115	Dictyostelium discoideum	p115_2016_01_14_15_43_23_seqs_positive_mod0.1.2.A.A.A.	Dictyostelium fasciculatum	DFA1498168	9.80E-136	DDB0307364|DDB_G0275331 |Protein|gene: DDB_G0275331 on chromosome: 2 position 5365929 to 5369465	4.57E-125	N/A	N/A	N/A
p115	Dictyostelium discoideum	p115_2016_01_14_15_43_23_seqs_positive_mod0.1.2.A.A.A.	Dictyostelium fasciculatum	DFA1498180	2.20E-14	DDB0307364|DDB_G0275331 |Protein|gene: DDB_G0275331 on chromosome: 2 position 5365929 to 5369465	2.10E-30	N/A	N/A	N/A
p115	Homo sapiens	p115_2016_01_14_15_43_23_seqs_positive_mod0.1.2.A.A.A.	Dictyostelium purpureum	DPU1265394	5.50E-249	XP_006714459.1 PREDICTED: general vesicular transport factor p115 isoform X1 [Homo sapiens]	4.13E-52	46.94669652	46.0864517	NP_004073.2 dynactin subunit 1 isoform 1 [Homo sapiens]
p115	Dictyostelium discoideum	p115_2016_01_14_15_43_23_seqs_positive_mod0.1.2.A.A.A.	Dictyostelium purpureum	DPU1265394	5.50E-249	DDB0307364|DDB_G0275331 |Protein|gene: DDB_G0275331 on chromosome: 2 position 5365929 to 5369465	0	N/A	N/A	N/A
p115	Homo sapiens	p115_2016_01_14_15_43_23_seqs_positive_mod0.1.2.A.A.A.	Drosophila melanogaster	FBpp0071045	1.50E-243	NP_003706.2 general vesicular transport factor p115 isoform 2 [Homo sapiens]	0	298.3841741	298.3841741	NP_660288.1 EVI5-like protein isoform 2 [Homo sapiens]
p115	Homo sapiens	p115_2016_01_14_15_43_23_seqs_positive_mod0.1.2.A.A.A.	Drosophila melanogaster	FBpp0309148	1.50E-243	NP_003706.2 general vesicular transport factor p115 isoform 2 [Homo sapiens]	0	298.3841741	298.3841741	NP_660288.1 EVI5-like protein isoform 2 [Homo sapiens]
p115	Homo sapiens	p115_2016_01_14_15_43_23_seqs_positive_mod0.1.2.A.A.A.	Ectocarpus siliculosus	Esi0063_0101	1.90E-219	XP_006714459.1 PREDICTED: general vesicular transport factor p115 isoform X1 [Homo sapiens]	3.79E-22	20.09642846	19.59098651	NP_116255.2 cingulin-like protein 1 [Homo sapiens]
p115	Ectocarpus siliculosus	p115_2016_01_14_15_43_23_seqs_positive_mod0.1.2.A.A.A.	Ectocarpus siliculosus	Esi0063_0101	1.90E-219	Esi0063_0101 Armadillo-type fold (1482) ;mRNA; f:515910-529898	0	N/A	N/A	N/A
p115	Homo sapiens	p115_2016_01_14_15_43_23_seqs_positive_mod0.1.2.A.A.A.	Emiliania huxleyi	210140	1.30E-43	XP_006714459.1 PREDICTED: general vesicular transport factor p115 isoform X1 [Homo sapiens]	3.55E-14	N/A	N/A	N/A
p115	Homo sapiens	p115_2016_01_14_15_43_23_seqs_positive_mod0.1.2.A.A.A.	Emiliania huxleyi	255116	2.30E-13	NP_003706.2 general vesicular transport factor p115 isoform 2 [Homo sapiens]	0.0227366	N/A	N/A	N/A
p115	Ectocarpus siliculosus	p115_2016_01_14_15_43_23_seqs_positive_mod0.1.2.A.A.A.	Emiliania huxleyi	210140	1.30E-43	Esi0063_0101 Armadillo-type fold (1482) ;mRNA; f:515910-529898	5.00E-05	N/A	N/A	N/A
p115	Dictyostelium discoideum	p115_2016_01_14_15_43_23_seqs_positive_mod0.1.2.A.A.A.	Entamoeba histolytica	EHI5A_104520	6.80E-24	DDB0307364|DDB_G0275331 |Protein|gene: DDB_G0275331 on chromosome: 2 position 5365929 to 5369465	0.00307461	N/A	N/A	N/A
p115	Dictyostelium discoideum	p115_2016_01_14_15_43_23_seqs_positive_mod0.1.2.A.A.A.	Entamoeba invadens	EIN_058600	8.30E-46	DDB0307364|DDB_G0275331 |Protein|gene: DDB_G0275331 on chromosome: 2 position 5365929 to 5369465	1.68E-06	N/A	N/A	N/A
p115	Homo sapiens	p115_2016_01_14_15_43_23_seqs_positive_mod0.1.2.A.A.A.	Fonticula alba	H696_00505T0	1.80E-139	NP_003706.2 general vesicular transport factor p115 isoform 2 [Homo sapiens]	1.83E-11	N/A	N/A	N/A
p115	Homo sapiens	p115_2016_01_14_15_43_23_seqs_positive_mod0.1.2.A.A.A.	Gallus gallus	NP_001026310.1	0	NP_003706.2 general vesicular transport factor p115 isoform 2 [Homo sapiens]	0	N/A	N/A	N/A
p115	Homo sapiens	p115_2016_01_14_15_43_23_seqs_positive_mod0.1.2.A.A.A.	Guillardia theta	147436	2.10E-113	XP_006714459.1 PREDICTED: general vesicular transport factor p115 isoform X1 [Homo sapiens]	2.15E-22	N/A	N/A	N/A
p115	Homo sapiens	p115_2016_01_14_15_43_23_seqs_positive_mod0.1.2.A.A.A.	Hellobdella robusta	69392	1.70E-230	XP_006714460.1 PREDICTED: general vesicular transport factor p115 isoform X2 [Homo sapiens]	0	N/A	N/A	N/A
p115	Homo sapiens	p115_2016_01_14_15_43_23_seqs_positive_mod0.1.2.A.A.A.	Homo sapiens	XP_006714459.1	0	XP_006714459.1 PREDICTED: general vesicular transport factor p115 isoform X1 [Homo sapiens]	0	297.1730609	297.1730609	XP_011522174.1 PREDICTED: myosin-3 isoform X2 [Homo sapiens]
p115	Homo sapiens	p115_2016_01_14_15_43_23_seqs_positive_mod0.1.2.A.A.A.	Homo sapiens	NP_003706.2	0	NP_003706.2 general vesicular transport factor p115 isoform 2 [Homo sapiens]	0	297.1655678	297.1655678	XP_011522174.1 PREDICTED: myosin-3 isoform X2 [Homo sapiens]
p115	Homo sapiens	p115_2016_01_14_15_43_23_seqs_positive_mod0.1.2.A.A.A.	Homo sapiens	NP_001276978.1	0	NP_001276978.1 general vesicular transport factor p115 isoform 1 [Homo sapiens]	0	297.1605256	297.1605256	XP_011522174.1 PREDICTED: myosin-3 isoform X2 [Homo sapiens]
p115	Homo sapiens	p115_2016_01_14_15_43_23_seqs_positive_mod0.1.2.A.A.A.	Homo sapiens	XP_006714460.1	0	XP_006714460.1 PREDICTED: general vesicular transport factor p115 isoform X2 [Homo sapiens]	0	297.2486107	297.2486107	XP_011522174.1 PREDICTED: myosin-3 isoform X2 [Homo sapiens]
p115	Homo sapiens	p115_2016_01_14_15_43_23_seqs_positive_mod0.1.2.A.A.A.	Klebsormidium flaccidum	kfl00377_0050	9.80E-248	XP_006714459.1 PREDICTED: general vesicular transport factor p115 isoform X1 [Homo sapiens]	3.26E-59	57.10552832	56.20930827	NP_079149.3 TNFAIP3-interacting protein 3 isoform 1 [Homo sapiens]
p115	Homo sapiens	p115_2016_01_14_15_43_23_seqs_positive_mod0.1.2.A.A.A.	Komagataella phaffii	CCA41079.1	1.80E-262	NP_003706.2 general vesicular transport factor p115 isoform 2 [Homo sapiens]	4.22E-32	28.65176525	27.54177923	XP_011522174.1 PREDICTED: myosin-3 isoform X2 [Homo sapiens]
p115	Saccharomyces cerevisiae	p115_2016_01_14_15_43_23_seqs_positive_mod0.1.2.A.A.A.	Komagataella phaffii	CCA41079.1	1.80E-262	NP_010225.1 Uso1p [Saccharomyces cerevisiae S288c]	0	N/A	N/A	N/A
p115	Homo sapiens	p115_2016_01_14_15_43_23_seqs_positive_mod0.1.2.A.A.A.	Leishmania major	LmjF.35.2490	1.00E-264	NP_003706.2 general vesicular transport factor p115 isoform 2 [Homo sapiens]	2.51E-07	N/A	N/A	N/A
p115	Homo sapiens	p115_2016_01_14_15_43_23_seqs_positive_mod0.1.2.A.A.A.	Micromonas pusilla	58561	9.20E-237	XP_006714459.1 PREDICTED: general vesicular transport factor p115 isoform X1 [Homo sapiens]	1.85E-45	N/A	N/A	N/A
p115	Homo sapiens	p115_2016_01_14_15_43_23_seqs_positive_mod0.1.2.A.A.A.	Mnemiopsis leidyi	ML128226a	1.90E-102	NP_003706.2 general vesicular transport factor p115 isoform 2 [Homo sapiens]	1.31E-46	N/A	N/A	N/A
p115	Homo sapiens	p115_2016_01_14_15_43_23_seqs_positive_mod0.1.2.A.A.A.	Molgula oculata	Moocul.CG.ELv1_2.S45137.g02399.01.p	3.40E-260	NP_003706.2 general vesicular transport factor p115 isoform 2 [Homo sapiens]	0	298.175129	298.175129	XP_011532413.1 PREDICTED: FYVE and coiled-coil domain-containing protein 1 isoform X1 [Homo sapiens]
p115	Homo sapiens	p115_2016_01_14_15_43_23_seqs_positive_mod0.1.2.A.A.A.	Monosiga brevicollis	MONBRDRAFT_18885T0	3.00E-132	NP_003706.2 general vesicular transport factor p115 isoform 2 [Homo sapiens]	5.16E-82	N/A	N/A	N/A
p115	Homo sapiens	p115_2016_01_14_15_43_23_seqs_positive_mod0.1.2.A.A.A.	Mortierella verticillata	MVEG_11899T0	1.10E-261	NP_003706.2 general vesicular transport factor p115 isoform 2 [Homo sapiens]	8.26E-90	N/A	N/A	N/A
p115	Homo sapiens	p115_2016_01_14_15_43_23_seqs_positive_mod0.1.2.A.A.A.	Naegleria gruberi	49429	1.80E-179	XP_006714459.1 PREDICTED: general vesicular transport factor p115 isoform X1 [Homo sapiens]	2.84E-15	10.51896702	10.04256558	NP_958782.1 plectin isoform 1 [Homo sapiens]
p115	Homo sapiens	p115_2016_01_14_15_43_23_seqs_positive_mod0.1.2.A.A.A.	Nematostella vectensis	181511	6.40E-255	NP_003706.2 general vesicular transport factor p115 isoform 2 [Homo sapiens]	0	N/A	N/A	N/A
p115	Homo sapiens	p115_2016_01_14_15_43_23_seqs_positive_mod0.1.2.A.A.A.	Nematostella vectensis	223515	8.10E-44	NP_003706.2 general vesicular transport factor p115 isoform 2 [Homo sapiens]	6.38E-43	N/A	N/A	N/A
p115	Homo sapiens	p115_2016_01_14_15_43_23_seqs_positive_mod0.1.2.A.A.A.	Neurospora crassa	NCU01644T0	1.70E-237	NP_003706.2 general vesicular transport factor p115 isoform 2 [Homo sapiens]	2.24E-57	55.17888068	54.22113896	NP_001714.1 dystonin isoform 1e precursor [Homo sapiens]
p115	Homo sapiens	p115_2016_01_14_15_43_23_seqs_positive_mod0.1.2.A.A.A.	Ostreococcus tauri	11052	2.20E-190	NP_003706.2 general vesicular transport factor p115 isoform 2 [Homo sapiens]	8.55E-37	N/A	N/A	N/A
p115	Homo sapiens	p115_2016_01_14_15_43_23_seqs_positive_mod0.1.2.A.A.A.	Petromyzon marinus	ENSPMAP00000004649.1	1.10E-66	NP_003706.2 general vesicular transport factor p115 isoform 2 [Homo sapiens]	1.10E-70	N/A	N/A	N/A
p115	Homo sapiens	p115_2016_01_14_15_43_23_seqs_positive_mod0.1.2.A.A.A.	Petromyzon marinus	ENSPMAP00000003236.1	8.60E-60	NP_003706.2 general vesicular transport factor p115 isoform 2 [Homo sapiens]	2.86E-102	N/A	N/A	N/A
p115	Homo sapiens	p115_2016_01_14_15_43_23_seqs_positive_mod0.1.2.A.A.A.	Physcomitrella patens	Phpat.003G108200.1.p	5.60E-242	NP_003706.2 general vesicular transport factor p115 isoform 2 [Homo sapiens]	3.20E-66	N/A	N/A	N/A
p115	Ectocarpus siliculosus	p115_2016_01_14_15_43_23_seqs_positive_mod0.1.2.A.A.A.	Phytophthora sojae	353321	3.30E-43	Esi0063_0101 Armadillo-type fold (1482) ;mRNA; f:515910-529898	2.98E-19	N/A	N/A	N/A
p115	Ectocarpus siliculosus	p115_2016_01_14_15_43_23_seqs_positive_mod0.1.2.A.A.A.	Phytophthora sojae	342496	1.10E-38	Esi0063_0101 Armadillo-type fold (1482) ;mRNA; f:515910-529898	2.98E-20	N/A	N/A	N/A
p115	Homo sapiens	p115_2016_01_14_15_43_23_seqs_positive_mod0.1.2.A.A.A.	Pichia pastoris	39432	1.70E-262	NP_003706.2 general vesicular transport factor p115 isoform 2 [Homo sapiens]	4.23E-32	28.65158478	27.5416072	XP_011522174.1 PREDICTED: myosin-3 isoform X2 [Homo sapiens]
p115	Homo sapiens	p115_2016_01_14_15_43_23_seqs_positive_mod0.1.2.A.A.A.	Polysphondylium pallidum	PPA1285966	4.30E-223	NP_003706.2 general vesicular transport factor p115 isoform 2 [Homo sapiens]	6.18E-49	N/A	N/A	N/A
p115	Dictyostelium discoideum	p115_2016_01_14_15_43_23_seqs_positive_mod0.1.2.A.A.A.	Polysphondylium pallidum	PPA1285966	4.30E-223	DDB0307364|DDB_G0275331 |Protein|gene: DDB_G0275331 on chromosome: 2 position 5365929 to 5369465	0	N/A	N/A	N/A
p115	Homo sapiens	p115_2016_01_14_15_43_23_seqs_positive_mod0.1.2.A.A.A.	Rattus norvegicus	XP_006250812.1	0	XP_006714459.1 PREDICTED: general vesicular transport factor p115 isoform X1 [Homo sapiens]	0	N/A	N/A	N/A
p115	Homo sapiens	p115_2016_01_14_15_43_23_seqs_positive_mod0.1.2.A.A.A.	Rattus norvegicus	NP_062252.1	0	NP_003706.2 general vesicular transport factor p115 isoform 2 [Homo sapiens]	0	298.1575051	298.1575051	XP_005272515.1 PREDICTED: EVI5-like protein isoform X1 [Homo sapiens]
p115	Homo sapiens	p115_2016_01_14_15_43_23_seqs_positive_mod0.1.2.A.A.A.	Reticulomyxa filosa	ETO06306	3.10E-47	NP_001276978.1 general vesicular transport factor p115 isoform 1 [Homo sapiens]	0.000146085	N/A	N/A	N/A
[truncated: 570 more rows]
