# Supplementary material for: A sophisticated, differentiated Golgi in the ancestor of eukaryotes
Source: BMC Biol. 2018 Mar 7;16:27. doi: 10.1186/s12915-018-0492-9 (PMC5840792; doi:10.1186/s12915-018-0492-9)
Supplement: Supplementary file 10 — Table S4. Sources of genomic data used for this study. (CSV 23 kb) [file 12915_2018_492_MOESM10_ESM.csv]

Supergroup	Subroup	Species	Abbreviation	Strain	Source	Date downloaded	notes	citation	web address
Amoebozoa	Archamoeba	Entamoeba histolytica	Ehistolytica	KU27	EuPath	2015_06_18			http://amoebadb.org/amoeba/
Amoebozoa	Archamoeba	Entamoeba invadens	Einvadens	IP1	Eupath	2015_07_02			http://amoebadb.org/common/downloads/Current_Release/EinvadensIP1/fasta/data/
Amoebozoa	Archamoeba	Mastigamoeba balamuthi	Mbalamuthi		*unpublished	2015_07_02		[in preparation]	NA
Amoebozoa	Dictyostelia	Dictyostelium discoideum	Ddiscoideum		DictyBase	2015_06_18		Eichinger L, et al, Nature 2005	http://dictybase.org/Downloads/
Amoebozoa	Dictyostelia	Dictyostelium fasciculatum	Dfasciculatum		DictyBase	2015_06_18		Heidel, et al, 2011	http://dictybase.org/Downloads/
Amoebozoa	Dictyostelia	Dictyostelium purpureum	Dpurpureum		DictyBase	2015_06_18		Sucgang, et al, 2011	http://dictybase.org/Downloads/
Amoebozoa	Dictyostelia	Polysphondylium pallidum	Ppallidum		DictyBase	2015_06_18		Heidel, et al, 2011	http://dictybase.org/Downloads/
Amoebozoa	Discosea	Acanthamoeba castellanii	Acastellanii	Neff	NCBI	2015_06_18			http://www.ncbi.nlm.nih.gov/assembly/GCF_000313135.1
Archaeplastida	Glaucophyta	Cyanophora paradoxa	Cparadoxa2		CGP	2015_06_18	Reformatted headers		http://cyanophora.rutgers.edu/cyanophora/home.php
Archaeplastida	Rhodophyta	Cyanidioschyzon merolae	Cmerolae		CmGP	2015_06_18	based on old assembly still	Matsuzaki M, et al, Nature 2004	http://merolae.biol.s.u-tokyo.ac.jp/download/
Archaeplastida	Viridiplantae	Arabidopsis thaliana	Athaliana		TAIR	2015_06_18			https://www.arabidopsis.org/
Archaeplastida	Viridiplantae	Chlamydomonas reinhardtii	Creinhardtii	CC-503 cw92 mt+	Phytozome	2015_06_18		Merchant SS, et al, Science 2007	http://phytozome.jgi.doe.gov/pz/portal.html#!info?alias=Org_Creinhardtii
Archaeplastida	Viridiplantae	Klebsormidium flaccidum	Kflaccidum	NIES-2285	Klebsormidium flaccidum genome project	2015_07_02	BioProject ID: PRJDB718	Klebsormidium flaccidum genome reveals primary factors for plant terrestrial adaptation. K Hori, F Maruyama, T Fujisawa, T Togashi, N Yamamoto, M Seo, S Sato, T Yamada, H Mori, N Tajima, T Moriyama, M Ikeuchi, M Watanabe, H Wada, K Kobayashi, M Saito, T Masuda, Y Sasaki-Sekimoto, K Mashiguchi, K Awai, M Shimojima, S Masuda, M Iwai, T Nobusawa, T Narise, S Kondo, H Saito, R Sato, M Murakawa, Y Iha…	http://www.plantmorphogenesis.bio.titech.ac.jp/~algae_genome_project/klebsormidium/kf_download/131203_kfl_initial_genesets_v1.0_AA.fasta
Archaeplastida	Viridiplantae	Micromonas pusilla	Mpusilla	RCC299_229	Phytozome	2015_07_02		Worden AZ, Lee JH, Mock T, RouzŽ P, Simmons MP, Aerts AL, Allen AE, Cuvelier ML, Derelle E, Everett MV, Foulon E, Grimwood J, Gundlach H, Henrissat B, Napoli C, McDonald SM, Parker MS, Rombauts S, Salamov A, Von Dassow P, Badger JH, Coutinho PM, Demir E, Dubchak I, Gentemann C, Eikrem W, Gready JE, John U, Lanier W, Lindquist EA, Lucas S, Mayer KF, Moreau H, Not F, Otillar R, Panaud O, Pangilinan…	http://genome.jgi.doe.gov/pages/dynamicOrganismDownload.jsf?organism=MspRCC299
Archaeplastida	Viridiplantae	Ostreococcus tauri	Otauri		JGI	2015_06_18	filtered models	Palenik B, et al, PNAS 2007	http://genome.jgi-psf.org/Ostta4/Ostta4.download.html
Archaeplastida	Viridiplantae	Ostreococcus tauri	Otauri2		JGI	2017_05_25	filtered models (unfiltered not available as peptides)	Palenik B, et al, PNAS 2007; Blanc-Mathieu R, et al., BMC Genomics 2014	http://genome.jgi.doe.gov/Ostta4221_3/Ostta4221_3.download.html
Archaeplastida	Viridiplantae	Physcomitrella patens	Ppatens		Phytozome	2015_06_18			http://phytozome.jgi.doe.gov/pz/portal.html#!info?alias=Org_Ppatens
Archaeplastida	Viridiplantae	Volvox carteri	Vcarteri		Phytozome	2015_06_18		Prochnik SE, et al, Science 2010	http://phytozome.jgi.doe.gov/pz/#!info?alias=Org_Vcarteri
Excavata	Discoba	Naegleria gruberi	Ngruberi		JGI	2015_06_18	filtered models	Fritz-Laylin LK, et al, Cell 2010	http://genome.jgi-psf.org/Naegr1/Naegr1.download.html
Excavata	Discoba	Naegleria gruberi	Ngruberi2	NEG-M	JGI	2017_05_25	all models	Fritz-Laylin LK, et al, Cell 2010	http://genome.jgi-psf.org/Naegr1/Naegr1.download.html
Excavata	Discoba	Trichomonas vaginalis	Tvaginalis	G3	EuPath	2015_06_18			http://trichdb.org/trichdb/
Excavata	Kinetoplastida	Bodo saltans	Bsaltans2		Sanger	2015_07_02	Removed illegal characters '#', '*', and '+' from amino acid sequences, and replace them with 'X'.	"A pilot study that described ~400kbp of B. saltans genome sequenced from a whole genome fosmid library has been published (Jackson, Quail & Berriman 2008, BMC Genomics, 9:594)."	ftp://ftp.sanger.ac.uk/pub/project/pathogens/Bodo/saltans/
Excavata	Kinetoplastida	Leishmania major	Lmajor	Friedlin	TriTrypDB	2015_06_18			http://tritrypdb.org/tritrypdb/
Excavata	Kinetoplastida	Trypanosoma brucei	Tbrucei	TREU927	EuPath	2015_06_18			http://tritrypdb.org/tritrypdb/
Excavata	Kinetoplastida	Trypanosoma cruzi	Tcruzi	CLB	EuPath	2015_07_02			http://tritrypdb.org/tritrypdb/
Excavata	Metamonada	Giardia intestinalis	Gintestinalis	AssemblageA	EuPath	2015_06_18			http://giardiadb.org/giardiadb/
Excavata	Metamonada	Monocercomonoides sp.	Monocerc2	PA203	Hampl Lab	2017_01_09	Updated models and accessions	Current Biology, 26(10), pp. 1274Ð1284. doi: 10.1016/j.cub.2016.03.053.	http://www.protistologie.cz/hampllab/data.html
Opisthokonta	Apusozoa	Thecamonas trahens	Ttrahens	ATCC 50062	BROAD	2015_06_18		Origins of Multicellularity Sequencing Project, Broad Institute of Harvard and MIT (http://www.broadinstitute.org/)	https://www.broadinstitute.org/annotation/genome/multicellularity_project/Downloads.html
Opisthokonta	Holomycota	Allomyces macrogynus	Amacrogynus	ATCC 38327	BROAD	2015_06_18		Origins of Multicellularity Sequencing Project, Broad Institute of Harvard and MIT (http://www.broadinstitute.org/)	https://www.broadinstitute.org/annotation/genome/multicellularity_project/Downloads.html
Opisthokonta	Holomycota	Aspergillus nidulans	Anidulans		BROAD	2015_07_02		Please cite as: ÒAspergillus Comparative Sequencing Project, Broad Institute of Harvard and MIT (http://www.broadinstitute.org/)Ó	http://www.broadinstitute.org/annotation/genome/aspergillus_group/MultiDownloads.html
Opisthokonta	Holomycota	Aspergillus niger	Aniger		BROAD	2015_07_02		Please cite as: ÒAspergillus Comparative Sequencing Project, Broad Institute of Harvard and MIT (http://www.broadinstitute.org/)Ó	http://www.broadinstitute.org/annotation/genome/aspergillus_group/MultiDownloads.html
Opisthokonta	Holomycota	Batrachochytrium dendrobatidis	Bdendrobatidis	JAM81	JGI	2015_06_18	filtered models	These sequence data were produced by the US Department of Energy Joint Genome Institute http://www.jgi.doe.gov/ in collaboration with the user community.	http://genome.jgi-psf.org/Batde5/Batde5.download.html
Opisthokonta	Holomycota	Cryptococcus neoformans	Cneoformans	H99	JGI	2015_06_18		Janbon G, et al, 2014 PloS Genet	http://genome.jgi.doe.gov/Cryne_H99_1/Cryne_H99_1.download.html
Opisthokonta	Holomycota	Encephalitozoon cuniculi	Ecuniculi	GBM1	EuPath	2015_06_18		Nature, 414(6862), pp. 450Ð453. doi: 10.1038/35106579.	http://microsporidiadb.org/micro/
Opisthokonta	Holomycota	Fonticula alba	Falba	ATCC 38817	BROAD	2015_06_18		Origins of Multicellularity Sequencing Project, Broad Institute of Harvard and MIT (http://www.broadinstitute.org/)	https://www.broadinstitute.org/annotation/genome/multicellularity_project/Downloads.html
Opisthokonta	Holomycota	Mortierella verticillata	Mverticillata	NRRL 6337	BROAD	2015_06_18		Origins of Multicellularity Sequencing Project, Broad Institute of Harvard and MIT (http://www.broadinstitute.org/)	https://www.broadinstitute.org/annotation/genome/multicellularity_project/Downloads.html
Opisthokonta	Holomycota	Neurospora crassa	Ncrassa	OR74A	BROAD	2015_06_18		Nature, 422(6934), pp. 859Ð868. doi: 10.1038/nature01554.	http://www.broadinstitute.org/annotation/genome/neurospora/Downloads.html
Opisthokonta	Holomycota	Pichia pastoris	Ppastoris		JGI	2015_07_02		De Schutter K, Lin YC, Tiels P, Van Hecke A, Glinka S, Weber-Lehmann J, Rouze P, Van de Peer Y, Callewaert N. Genome sequence of the recombinant protein production host Pichia pastoris. Nat Biotechnol. 2009 Jun;27(6):561-6. doi: 10.1038/nbt.1544. Epub 2009 May 24.	http://genome.jgi.doe.gov/pages/dynamicOrganismDownload.jsf?organism=Picpa1
Opisthokonta	Holomycota	Komagataella phaffii	Kphaffii	CBS7435	NCBI	2017_05_18		A. KŸberl, J. Schneider, G.G. Thallinger, I. Anderl, D. Wibberg, T. Hajek, S. Jaenicke, K. Brinkrolf, A. Goesmann, R. Szczepanowski, A. PŸhler, H. Schwab, A. Glieder, H. Pichler, High-quality genome sequence of Pichia pastoris CBS7435, J. Biotechnol. 154 (2011) 312Ð320. doi:10.1016/j.jbiotec.2011.04.014.	https://www.ncbi.nlm.nih.gov/protein
Opisthokonta	Holomycota	Rhizophagus irregularis	Rirregularis	DAOM 181602	JGI	2015_06_18		Tisserant E, et al, PNAS 2013	http://genome.jgi-psf.org/Gloin1/Gloin1.download.html
Opisthokonta	Holomycota	Rhizopus oryzae	Roryzae		JGI	2015_06_18		Ma LJ, et al, PLoS Genet 2009	http://genome.jgi.doe.gov/Rhior3/Rhior3.download.html
Opisthokonta	Holomycota	Rozella allomyces	Rallomyces	CSF55	JGI	2015_06_18		James TY, et al, Curr Biol 2013	http://genome.jgi.doe.gov/Rozal1_1/Rozal1_1.download.html
Opisthokonta	Holomycota	Saccharomyces cerevisiae	Scerevisiae		NCBI	2015_06_18			http://www.ncbi.nlm.nih.gov/genome/?term=Saccharomyces+cerevisiae+S288C
Opisthokonta	Holomycota	Schizosaccharomyces pombe	Spombe2		PomBase	2015_06_18			http://www.pombase.org/downloads/datasets
Opisthokonta	Holomycota	Spizellomyces punctatus	Spunctatus	DAOM BR117	BROAD	2015_06_18		Origins of Multicellularity Sequencing Project, Broad Institute of Harvard and MIT (http://www.broadinstitute.org/)	https://www.broadinstitute.org/annotation/genome/multicellularity_project/Downloads.html
Opisthokonta	Holomycota	Ustilago maydis	Umaydis		JGI	2015_06_18	filtered models	Kamper J, Kahmann R, Bolker M, Ma LJ, Brefort T, Saville BJ, Banuett F, Kronstad JW, Gold SE, Muller O, Perlin MH, Wosten HA, de Vries R, Ruiz-Herrera J, Reynaga-Pena CG, Snetselaar K, McCann M, Perez-Martin J, Feldbrugge M, Basse CW, Steinberg G, Ibeas JI, Holloman W, Guzman P, Farman M, Stajich JE, Sentandreu R, Gonzalez-Prieto JM, Kennell JC, Molina L, Schirawski J, Mendoza-Mendoza A, Greiling…	http://genome.jgi.doe.gov/Ustma1/Ustma1.download.html
Opisthokonta	Holomycota	Yarrowia lipolytica	Ylipolytica	CLIB122	JGI	2015_07_02		Dujon B, Sherman D, Fischer G, Durrens P, Casaregola S, Lafontaine I, De Montigny J, Marck C, Neuveglise C, Talla E, Goffard N, Frangeul L, Aigle M, Anthouard V, Babour A, Barbe V, Barnay S, Blanchin S, Beckerich JM, Beyne E, Bleykasten C, Boisrame A, Boyer J, Cattolico L, Confanioleri F, De Daruvar A, Despons L, Fabre E, Fairhead C, Ferry-Dumazet H, Groppi A, Hantraye F, Hennequin C, Jauniaux N,…	http://genome.jgi.doe.gov/pages/dynamicOrganismDownload.jsf?organism=Yarli1
Opisthokonta	Holozoa	Amphimedon queenslandica	Aqueenslandica		JGI	2015_06_18		These sequence data were produced by the US Department of Energy Joint Genome Institute http://www.jgi.doe.gov/ in collaboration with the user community	http://genome.jgi-psf.org/AmpqueaRenierasp/AmpqueaRenierasp.download.html
Opisthokonta	Holozoa	Branchiostoma floridae	Bfloridae		JGI	2015_07_02		Nicholas H. Putnam, Thomas Butts, David E. K. Ferrier, Rebecca F. Furlong, Uffe Hellsten, Takeshi Kawashima, Marc Robinson-Rechavi, Eiichi Shoguchi, Astrid Terry, Jr-Kai Yu, Elia Benito-GutiŽrrez, Inna Dubchak, Jordi Garcia-Fernˆndez, Jeremy J. Gibson-Brown, Igor V. Grigoriev, Amy C. Horton, Pieter J. de Jong, Jerzy Jurka, Vladimir V. Kapitonov, Yuji Kohara, Yoko Kuroki, Erika Lindquist, Susan Lu…	http://genome.jgi-psf.org/Brafl1/Brafl1.download.ftp.html
Opisthokonta	Holozoa	Caenorhabditis elegans	Celegans		NCBI	2015_06_18		Genome sequence of the nematode C. elegans: a platform for investigating biology. C. elegans Sequencing Consortium Science 1998 Dec 11	http://www.ncbi.nlm.nih.gov/genome/41
Opisthokonta	Holozoa	Capsaspora owczarzaki	Cowczarzaki	ATCC 30864	BROAD	2015_06_18		Origins of Multicellularity Sequencing Project, Broad Institute of Harvard and MIT (http://www.broadinstitute.org/)	https://www.broadinstitute.org/annotation/genome/multicellularity_project/Downloads.html
Opisthokonta	Holozoa	Ciona intestinalis	Cintestinalis		JGI	2015_06_18	filtered models	Dehal P, et al, Science 2002	http://genome.jgi-psf.org/Cioin2/Cioin2.download.html
Opisthokonta	Holozoa	Ciona intestinalis	Cintestinalis2		NCBI RefSeq	2017_05_25	All refseq protein sequences	Dehal P, et al, Science 2002	https://www.ncbi.nlm.nih.gov/protein
Opisthokonta	Holozoa	Botryllus schlosseri	BSchlosseri			2016_09_15		ANISEED 2015: A digital framework for the comparative developmental biology of ascidians	http://www.aniseed.cnrs.fr/aniseed/download/download_data
Opisthokonta	Holozoa	Ciona savignyi	Csavignyi			2016_09_16		ANISEED 2015: A digital framework for the comparative developmental biology of ascidians	http://www.aniseed.cnrs.fr/aniseed/download/download_data
Opisthokonta	Holozoa	Molgula oculata	Moculata			2016_09_17		ANISEED 2015: A digital framework for the comparative developmental biology of ascidians	http://www.aniseed.cnrs.fr/aniseed/download/download_data
Opisthokonta	Holozoa	Danio rerio	Drerio		NCBI	2015_06_18			http://www.ncbi.nlm.nih.gov/genome/?term=Danio+rerio
Opisthokonta	Holozoa	Drosophila melanogaster	Dmelanogaster		FlyBase	2015_06_18			http://flybase.org/
Opisthokonta	Holozoa	Gallus gallus	Ggallus		NCBI	2015_06_18			http://www.ncbi.nlm.nih.gov/genome/?term=Gallus+gallus
Opisthokonta	Holozoa	Hellobdella robusta	Hrobusta		JGI	2015_07_02		Simakov O, Marletaz F, Cho SJ, Edsinger-Gonzales E, Havlak P, Hellsten U, Kuo DH, Larsson T, Lv J, Arendt D, Savage R, Osoegawa K, de Jong P, Grimwood J, Chapman JA, Shapiro H, Aerts A, Otillar RP, Terry AY, Boore JL, Grigoriev IV, Lindberg DR, Seaver EC, Weisblat DA, Putnam NH, Rokhsar DS.Ê Insights into bilaterian evolution from three spiralian genomes. Nature. 2013 Jan 24;493(7433):526-31.	http://genome.jgi-psf.org/Helro1/Helro1.download.ftp.html
Opisthokonta	Holozoa	Homo sapiens	Hsapiens		NCBI	2015_06_18			http://www.ncbi.nlm.nih.gov/genome/?term=Homo+sapiens
Opisthokonta	Holozoa	Mnemiopsis leidyi	Mleidyi		NHGRI	2015_06_18		Ryan, J. F., Pang, K., Schnitzler, C. E., Nguyen, A. D., Moreland, R. T., Simmons, D. K., Koch, B. J., Francis, W. R., Havlak, P., Smith, S. A., et al. (2013). The genome of the ctenophore Mnemiopsis leidyi and its implications for cell type evolution. Science (80-. ). 342, 1242592.	http://research.nhgri.nih.gov/mnemiopsis/
Opisthokonta	Holozoa	Monosiga brevicollis	Mbrevicollis	MX1	BROAD	2015_06_18		Origins of Multicellularity Sequencing Project, Broad Institute of Harvard and MIT (http://www.broadinstitute.org/)	https://www.broadinstitute.org/annotation/genome/multicellularity_project/Downloads.html
Opisthokonta	Holozoa	Nematostella vectensis	Nvectensis		JGI	2015_06_18	filtered models	Putnam NH, et al, Science 2007	http://genome.jgi-psf.org/Nemve1/Nemve1.download.html
Opisthokonta	Holozoa	Nematostella vectensis	Nvectensis2		JGI	2017_05_25	combined filtered and unfiltered	Putnam NH, et al, Science 2007	http://genome.jgi-psf.org/Nemve1/Nemve1.download.html
Opisthokonta	Holozoa	Rattus norvegicus	Rnorvegicus	GCF_000001895.5_Rnor_6.0	NCBI RefSeq	2015_07_02		?	ftp://ftp.ncbi.nlm.nih.gov/genomes/refseq/vertebrate_mammalian/Rattus_norvegicus/latest_assembly_versions/GCF_000001895.5_Rnor_6.0/
Opisthokonta	Holozoa	Salpingoeca rosetta	Srosetta		BROAD	2015_06_18		Origins of Multicellularity Sequencing Project, Broad Institute of Harvard and MIT (http://www.broadinstitute.org/)	https://www.broadinstitute.org/annotation/genome/multicellularity_project/Downloads.html
Opisthokonta	Holozoa	Sphaeroforma arctica	Sarctica	JP610	BROAD	2015_06_18		Origins of Multicellularity Sequencing Project, Broad Institute of Harvard and MIT (http://www.broadinstitute.org/)	https://www.broadinstitute.org/annotation/genome/multicellularity_project/Downloads.html
Opisthokonta	Holozoa	Trichoplax adhaerens	Tadhaerens		JGI	2015_06_18	filtered models	Srivastava M, et al, Nature 2008	http://genome.jgi-psf.org/Triad1/Triad1.download.html
Opisthokonta	Holozoa	Trichoplax adhaerens	Tadhaerens2		JGI	2017_05_25	all models	Srivastava M, et al, Nature 2008	http://genome.jgi-psf.org/Triad1/Triad1.download.html
Opisthokonta	Holozoa	Xenopus tropicalis	Xtropicalis		JGI	2015_06_18		Hellsten U, et al, Science 2010	http://genome.jgi-psf.org/Xentr4/Xentr4.download.html
Opisthokonta	Holozoa	Callorhinchus milii	Cmilii		NCBI RefSeq	2015_12_18		Venkatesh B, et al. Elephant shark genome provides unique insights into gnathostome evolution. 2014. Nature	http://www.ncbi.nlm.nih.gov/genome/689
Opisthokonta	Holozoa	Petromyzon marinus	PETmarinus		Ensembl	2015_12_21	"We note challenges faced owing to its high content of repetitive elements and GC bases, as well as the absence of broad-scale sequence information from closely related species."	Smith et al. 2013. Sequencing of the sea lamprey (Petromyzon marinus) genome provides insights into vertebrate evolution. Nature Genetics	http://uswest.ensembl.org/Petromyzon_marinus/Info/Index?redirect=no
SAR	Apicomplexa	Babesia bovis	Bbovis	T2Bo	EuPath	2015_06_18			http://piroplasmadb.org/piro/
SAR	Apicomplexa	Cryptosporidium parvum	Cparvum	IowaII	EuPath	2015_06_18			http://cryptodb.org/cryptodb/
SAR	Apicomplexa	Neospora caninum	Ncaninum	Liverpool	EuPath	2015_06_18			http://toxodb.org/toxo/
SAR	Apicomplexa	Plasmodium falciparum	Pfalciparum		EuPath	2015_06_18			http://plasmodb.org/plasmo/
SAR	Apicomplexa	Theileria parva	Tparva	Muguga	EuPath	2015_06_18			http://piroplasmadb.org/piro/
SAR	Apicomplexa	Toxoplasma gondii	Tgondii	ME49	EuPath	2015_06_18			http://toxodb.org/toxo/
SAR	Ciliophora	Ichthyophthirius multifiliis	Imultifiliis		IchDB	2015_06_18			http://ich.ciliate.org/index.php/home/downloads
SAR	Ciliophora	Oxytricha trifallax	Otrifallax		OxyDB	2015_06_18			http://oxy.ciliate.org/index.php/home/downloads
SAR	Ciliophora	Paramecium tetraurelia	Ptetraurelia		ParameciumDB	2015_06_18			http://paramecium.cgm.cnrs-gif.fr/
SAR	Ciliophora	Tetrahymena thermophila	Tthermophila		TGD	2015_06_18			http://ciliate.org/index.php/home/downloads
SAR	Protalveolata	Chromera velia	Cvelia	CCMP2878	EuPath	2015_06_18			http://cryptodb.org/cryptodb/
SAR	Protalveolata	Vitrella brassicaformis	Vbrassicaformis	CCMP3155	EuPath	2015_06_18			http://cryptodb.org/cryptodb/
SAR	Rhizaria	Bigelowiella natans	Bnatans	CCMP2755	JGI	2015_06_18	filtered models	Curtis BA, et al, Nature 2012	http://genome.jgi.doe.gov/Bigna1/Bigna1.download.html
SAR	Rhizaria	Bigelowiella natans	Bnatans2	CCMP2755	JGI	2017_05_25	filtered models	Curtis BA, et al, Nature 2012	http://genome.jgi.doe.gov/Bigna1/Bigna1.download.html
SAR	Rhizaria	Reticulomyxa filosa	Rfilosa		Ensembl	2015_12_21		The genome of the foraminiferan Reticulomyxa filosa. Glckner G, Hlsmann N, Schleicher M, Noegel AA, Eichinger L, Gallinger C, Pawlowski J, Sierra R, Euteneuer U, Pillet L et al. 2014. Curr. Biol.. 24:11-18.	http://protists.ensembl.org/Reticulomyxa_filosa/Info/Index
SAR	Stramenopiles	Ectocarpus siliculosus	Esiliculosus		BEG	2015_06_18			https://bioinformatics.psb.ugent.be/gdb/ectocarpus/
SAR	Stramenopiles	Nannochloropsis gaditana	Ngaditana	CCMP526	CRIBI	2015_06_18		Radakovits R, et al, Nat Comms 2012	http://www.nannochloropsis.org/
SAR	Stramenopiles	Phytophthora sojae	Psojae		JGI	2015_06_18	filtered models	These sequence data were produced by the US Department of Energy Joint Genome Institute http://www.jgi.doe.gov/ in collaboration with the user community. Tyler BM et al. 2006 Science	http://genome.jgi-psf.org/Physo3/Physo3.download.html
SAR	Stramenopiles	Phytophthora sojae	Psojae2		JGI	2017_05_25	all models	These sequence data were produced by the US Department of Energy Joint Genome Institute http://www.jgi.doe.gov/ in collaboration with the user community. Tyler BM et al. 2006 Science	http://genome.jgi-psf.org/Physo3/Physo3.download.html
SAR	Stramenopiles	Thalassiosira pseudonana	Tpseudonana	CCMP 1335	JGI	2015_06_18	combination of chromosome and unmapped models	Armbrust EV, et al, Science 2004	http://genome.jgi-psf.org/Thaps3/Thaps3.download.html
SAR	Stramenopiles	Thalassiosira pseudonana	Tpseudonana2	CCMP 1335	JGI	2017_05_25	combination of filtered and unfiltered models	Armbrust EV, et al, Science 2004	http://genome.jgi-psf.org/Thaps3/Thaps3.download.html
Unknown	Cryptophyta	Guillardia theta	Gtheta	CCMP2712	JGI	2015_06_18	filtered models	Curtis BA, et al, Nature 2012	http://genome.jgi.doe.gov/Guith1/Guith1.download.html
Unknown	Cryptophyta	Guillardia theta	Gtheta2	CCMP2712	JGI	2017_05_25	all models filtered and unfiltered	Curtis BA, et al, Nature 2012	http://genome.jgi.doe.gov/Guith1/Guith1.download.html
Unknown	Haptophyta	Emiliania huxleyi	Ehuxleyi		JGI	2015_06_18	filtered models	Read BA, et al, Nature 2013	http://genome.jgi-psf.org/Emihu1/Emihu1.download.html
Unknown	Haptophyta	Emiliania huxleyi	Ehuxleyi2		JGI	2017_05_25	all models	Read BA, et al, Nature 2013	http://genome.jgi-psf.org/Emihu1/Emihu1.download.html
Unknown	Haptophyta	Chrysochromulina tobin	Ctobin2	Chrysochromulina sp. CCMP291	NCBI	2017_01_11		Hovde B, et al. (2015) Genome Sequence and Transcriptome Analyses of Chrysochromulina tobin : Metabolic Tools for Enhanced Algal Fitness in the Prominent Order Prymnesiales ( Haptophyceae ).	http://www.ncbi.nlm.nih.gov/bioproject/PRJNA263501/
