# Supplementary material for: A sophisticated, differentiated Golgi in the ancestor of eukaryotes
Source: BMC Biol. 2018 Mar 7;16:27. doi: 10.1186/s12915-018-0492-9 (PMC5840792; doi:10.1186/s12915-018-0492-9)
Supplement: Supplementary file 12 — Amino acid sequence alignments used for phylogenetics analyses of GRASP homologues (Additional file 7: Figure S4). The mask indicates the positions in the alignment that were included in the analysis. (AFA 22 kb) [file 12915_2018_492_MOESM12_ESM.afa]

>XP_007888153.1 Cmilii_GRASP55
---------------------MGAAQS---LDIP-GGGTEGYHVLR-VQENSPGHRAGLE
PFFDFVVSIGNTRL----NKDNDTLKDLLKANVE--KPIK----------------MVVY
SSKTLKLRETTVTPS---------------NMWGGQGL----------------------
---LGVSIRFCSFEGANENVWHVLEVE-SNSPAALAGLRPHTDYIIGA-DTVMNESED--
----LFSLIETH-EGK----PLKLYVYNTDTDNCREVVITPNTTWGGEGSLGCGIGYGY-
-LHRIPTRPFAEGK--KIS-------------LPGQQSSAPISPLKDG---------FTE
VQLSAFNSASSV--------AAATTSVEQGISGLSLNTAPPSVSNVLNA----VPLLPSS
VNQSQGPVPSIANVTTTP-GLMQLSGG------------LPNFNVNLTNLTP-VTLPGI-
---GGLPPPIGADLSSITQLPQLN------------------------------------
----------IPGMPPLPMSTMFTSQSASIGPTFSIP---------PPMLSG------YN
ASVSAPSALILDPATVSMTTSADI-KATGSLNASSDQPSSISTDAQASSESS--------
--------------------------
>148637 Xtropicalis_GRASP55
---------------------MGGSNS---VEIP-GGGTEGYHVLR-VQENSPGHRAGLE
PFFDFIVSINGIRL----NKDNDTLKDLLKANVE--KPVK----------------MVVY
SSKTLELRETSVTPS---------------NMWGGQGL----------------------
---LGVSIRFCSFEGANENVWHVLEVE-PNSPAALAGLRAHSDYIIGA-DTVMNESED--
----LFSLIETH-EGK----PLKLYVYNTDTDNCREVVITPNTAWGGEGRGIVAAGYDLD
GLYCNQCRITILVR--KAI-------------FSKWFCRTILK----G---------VFQ
VQLSSVNSPPTL--------PLGTAGIEASMSGLSIGASSPVVSSAINAGLPTVPVITPQ
INPSLAPV-ALNPAVSLP-SIMPLSTG---LPHLQNLPNLPNINMPAPHLIPRTGLPDLS
QAVAGLPP--------LGPLPHLN------------------------------------
----------LTGMPPLPVPSQF-PAFPLAPMVGDIP---------PPLLDHSLAP--TT
EHVTAPAE---DATLP-----------------ITEKPVIRSTEAST-NES---------
--------------------------
>NP_956997.1 Drerio_GRASP55
---------------------MGGSQS---VEIP-GGGSEGYHVLR-VQENSPGHRAGLE
PFFDFIVSINNTRL----NKDNDTLKDILKASVE--KPVK----------------MQVY
SSKTLELREATVTPS---------------NMWGGQGL----------------------
---LGVSIRFCSFEGANENVWHVLEVE-PNSPAALAGLRPHTDYIIGA-DTVMNESED--
----LFSLIETH-EGK----GLKLYVYNTDTDNCREVVITPNSAWGGEGSLGCGIGYGY-
-LHRIPTRPFEEGK--KIS-------------FPGHTPSEPVSPLKDG---------FTE
VQLSAVTPPPVS--------QPLPTGLEDSLSGLSLSSAPPTIPSELHTGVPTVPLLPTH
VTPGLGNLPLINPSTNGP-GLMSLPAGLPPLPNLPNLPNLPNLNLPLPDLSA-VSLAGI-
---SGLPPTT----AGFPSLPPLN------------------------------------
----------LPGISPLPMPSVLSSTLPSMPGV-TLP---------SPLAPSDLVPP-VS
KATEQTPALIMDATPVKD--------------TLSEMPVSTETTSPA-ESS---------
--------------------------
>NP_056345.3 Hsapiens_GRASP55
---------------------MGSSQS---VEIP-GGGTEGYHVLR-VQENSPGHRAGLE
PFFDFIVSINGSRL----NKDNDTLKDLLKANVE--KPVK----------------MLIY
SSKTLELRETSVTPS---------------NLWGGQGL----------------------
---LGVSIRFCSFDGANENVWHVLEVE-SNSPAALAGLRPHSDYIIGA-DTVMNESED--
----LFSLIETH-EAK----PLKLYVYNTDTDNCREVIITPNSAWGGEGSLGCGIGYGY-
-LHRIPTRPFEEGK--KIS-------------LPGQMAGTPITPLKDG---------FTE
VQLSSVNPPSLS--------PPGTTGIEQSLTGLSISSTPPAVSSVLSTGVPTVPLLPPQ
VNQSLTSVPPMNPATTLP-GLMPLPAG------LPNLPNL-NLNLPAPHIMPGVGLPELV
N--PGLPP--------LPSMPPRN------------------------------------
----------LPGIAPLPLPSEFLPSFPLVPESSSAASSGELLSSLPPTSNAPSDPATTT
AKADAASSLTVDVTPPTAKAPTTVEDRVGDSTPVSEKPVSAAVDANA-SESP--------
--------------------------
>NP_001012612.1 Ggallus_GRASP55
---------------------MGASQS---VEIP-GGGTEGYHVLR-VQENSPGHRAGLE
PFFDFIVSINGSRL----NKDNDTLKDLLKANVE--KPVK----------------MLVY
SSKTLELRETSVTPS---------------NMWGGQGL----------------------
---LGVSIRFCSFDGANENVWHVLEVE-PNSPAALAGLRPHSDYIIGA-DTVMNETED--
----LFSLIETH-EAK----PLKLYVYNTDTDNCREVVITPNSAWGGEGSLGCGIGYGY-
-LHRIPTRPFEEGK--KIS-------------LPGQLPSASLSPLKDG---------FTE
VQLSSVNPSPAL--------PPGPAGLEQSLSGLSISSPSTTVSNVLSTGVPTVPLLPPQ
VSQSLTSVPPVNPATTLP-GLMPLPAG------LPNLTDLSKLNLPAPHIVPEMVQPGM-
------PT--------LPSLPPLN------------------------------------
----------LMGITPPLMPPKCVPLLPLVTEVSTVPT--DLLPTMTQAGSFSVDPG-TT
VNVEQTSPLTLDSATPTSKA-TIV-DRSSESSAVNEKASGV-TDTHA-SES---------
--------------------------
>XP_002666782.2 Drerio_GRASP65
---------------------MGLIQS---VFAT-QGG---YHVHG-VQENSPAERAGLE
PFFDFILSIGHTRL----NKESSTLKELLKANVE--KPVK----------------LQVY
SSKVMRVRELELVPS---------------NLWGGQGL----------------------
---LGASVRFCSFTGADQYVWHVLDVE-VNSPAELAGLKPYSDYIIGA-DQVLQESED--
----FFSLIEAC-EGK----SLKLLVYNTHTDRCREVLITPNAAWGGNGSLGCDVGFGY-
-LHRIPMCPVTSEQ--HQ--------------------NTPEHQENKH---------RSE
LFLVNSTDAEEK------------------------------------------------
---------------------TDAQGG--SAQDTSEDSALCEISPALALSE---------
-----------------CLDSSTS------------------------------------
----------LLDASTSSLKADDDDEEEESAISSPK------------ISSSVLLEDSGI
-------------------CESQTSPAIINTTPKHDQTVKCTQKTLA-------------
--------------------------
>NP_001007412.1 Drerio_GRASP65
---------------------MGLTQSS--GDGP-EGGTEGYHVHG-VQEDSPAERAGLE
PFFDFIISIGHNRL----NQENDMLKDLLKANVE--KPVK----------------MEVY
STKTMRMRELEVVPS---------------NMWGGQGL----------------------
---LGASVRFCSFQGANENVWHVLDVE-SNSPAALAGLQEHSDFIVGA-DQVLQDSED--
----FFSLIEAH-EGK----PLKLLIYNTETDKCREVVVTPNGAWGGEGSLGCGIGYGY-
-LHRIPAQPEGPKS--EKVSLMASGQSLSGMDLETPLPPPIQRVMDPG---------FSD
HSEVALMNSEVSDIADRLDLSTSSIDMTNTSLAVKEDADVSGVEELQDSDFHSGDPEEQ-
---------------------ITEEYS--AVDFSSSITPPSNASPPLSLSHSLL-PN---
---LPLEN--------SVPTDVAS------------------------------------
----------LMNSSIPPLDSSIPPLDISSLLIDPAAL--------H-LESSALPEEHFP
SETDGVSQGFSEKPQS---FEGQEEPVSSDLTSFDSHNADVEAEAAL-Q-----------
--------------------------
>XP_007906430.1 Cmilii_GRASP65
---------------------MGGSQSA--HSTS-GGGSEGYHIHG-VQDDSPAQKAGLE
PFFDFILTVGNTRL----NRENDTLKDLLKANVE--KAVK----------------LEVY
SMKVAKVREVEVVPS---------------NMWGGQGL----------------------
---LGASVRFCSFQGAHEHVWHVLNIE-PNSPADLAGLTPHTDYIVGA-DQVMQESED--
----FYNLIELY-EGK----PLKLLVYNSELDKCREIAVTPNGAWGGEGSLGCGIGYGY-
-LHRIPCFPPGPEE--TKPDLSPP----PAAAAPAPASPAPQPP-EDG---------YAE
ASLMATGASSDRTGDGPAGPEQGTPDLEQGVSDLEQGMPDLTMESSLPPPPHPPPPLRRV
MDPDSSPVPAEACEPHNLSGVLDPSA---AITSSSALVGTTDSAPGTDGSLTQGELS---
---AHSDQ--------PCQVAAEV------------------------------------
----------PAADSTVPLAAPAAEEAAESPPVFETPT--------PSLPASPGPPPLLP
GEQDQPPPSLPPPETE---KVAPHEPPATEEEPRSLAAEEVSGGENE-SD----------
--------------------------
>296814 Xtropicalis_GRASP65
---------------------MGLSMSL--SSEPLEGGTEGYHVHG-IQENSPAQSAGLE
PFFDFIIAIGHARL----NKENSMFKDLLKANAE--KPVK----------------LEVY
NTKSMKVREVEVTPS---------------NMWGGQGL----------------------
---LGASVRFCSFQGANEHVWHVLDVE-PNSPAALAGLQSHTDYIVGS-DQILQESED--
----FYALVEAH-EGK----PLKLLVYNTETDSCREVFVTPNSAWGGEGSLGCGIGYGY-
-LHRIPLKPASPIK--NTEIIPPS--------PLTPKEEPLVPP-TNG---------YRE
YPCHPISNNNAT--------------------------------------------LISY
LLP----------------GVLDPSTL--SMPEIPDIKKLIDMASPESMDLAAE--P---
---AGTKQ--------FMGAEELE------------------------------------
----------AFMGQVSFSEGAAVDNLASHPAEDSLP-----------APGNPLPPHWGL
EEVTSEMTFENEQSPD---VSDAAAPPEGDLTPPEQLVTPIEEAKEE-------------
--------------------------
>NP_114105.1 Hsapiens_GRASP65
---------------------MGLGVS---AEQP-AGGAEGFHLHG-VQENSPAQQAGLE
PYFDFIITIGHSRL----NKENDTLKALLKANVE--KPVK----------------LEVF
NMKTMRVREVEVVPS---------------NMWGGQGL----------------------
---LGASVRFCSFRRASEQVWHVLDVE-PSSPAALAGLRPYTDYVVGS-DQILQESED--
----FFTLIESH-EGK----PLKLMVYNSKSDSCREVTVTPNAAWGGEGSLGCGIGYGY-
-LHRIPTQPPSYHK--KPPGTPPPSALPLGAPPPDALPPGPTPEDSPSLETGSRQSDYME
ALLQAPGSSMEDPLPGPGSPSHSAPDPD-------------GLPHFMETPLQPPPPVQRV
MDP----------------GFLDVSGI--SLLDNSNASVWPSLPSSTELTTTAV-ST---
---SGPED--------ICSSSSSH------------------------------------
----------ERGGEATWSGSEFEVSFLDSPGAQAQAD--------H-LPQLTLPDSLTS
A--ASPEDGLSAELLE---AQAEEEPASTEGLDTGTEAEGLDSQAQI-STTE--------
--------------------------
>NP_001026134.1 Ggallus_GRASP65
---------------------MGLGSS---SELP-DGGAEGFHVHG-VQENSPAQQGGLE
PFFDFIIAIGHTRL----NKENNMLKDLLKANAE--KAVK----------------LEVY
NIKTMKIREVEVVPS---------------NMWGGQGL----------------------
---LGASVRFCSFQGANEHVWHVLDVE-PASPAAVGGLQPYTDYIVGS-DQILQESED--
----FFSLIESH-EGK----PLKLMVYNTEADSIREVVVTPNGAWGGEGSLGCGIGYGY-
-LHRIPTQSVVSKK--KPESKPPS---------PLPEAGTPVPS-TNG---------YTE
APLLAPTSQSDS---------------SEVVMSLDHSTGQETSGYSPESSLSPPPPLQRV
MDP----------------GFLDMSGI--SLPELTDLTNVSSVSSSASFSMPAAGSF---
---VGTEK--------LMSNSDPS------------------------------------
----------AYFENTTALGPEDVMKNPEGSGRQPELD--------HLLPTTSLPSFTLP
NEISSKTALETDPQNQETVLINSFESSLAQLKPDDEAAREQKGEEAA-QGHE--------
--------------------------
>ANID_11248T0 Anidulans_GRASP
---------MFGALNRFIGRLDSDTGS---HQSR-SDSAFGFQVLR-----NKDPELPLE
PWFDFIVGINGRLID---DPDPDLFATEVRNCAG--SRVT----------------FAVW
SAKGQRTHTISIAVP------------------PSNPT----------------------
---LGLALQLAPLS-STQNIWHVLNIPSPLSPAYRAGLLPHSDYIIGTPSGTLRGESA--
----LGELVEDH-LNR----TLVLWVYNSEFDVVRTVDLVPTRGWGGEGALGAELGFGA-
-LHRLPVGLGEEVE--GPGEVVFETRAD--------------------------------
-----GVSTPIPEPTA--------------------------------------------
--------------------------------SSMPTQAGIPGQSPQFLV-PANI-----
------------------TSPPPL------------------------------------
-----------APAASAPQVSHHGRKARGNARASPQRA----------FDDYFAEGEQKS
KEQDH----------VPSRRGTPLPPPPKAGQLQEQKESG--------------------
--------------------------
>NCU09217T0 Ncrassa_GRASP
------MTTMFNALNRFISRLDGDAAT---SKEN-QPGGFGFQVLR-----NTNPDLAIE
PWFDFVVGINGRMID---DSDPRLFAQEVRNCAG--GVVQ----------------LGLW
SAKGQRTRALHIPVP------------------ADTAS----------------------
---LGLTLQWTALS-VVTNIWHVLDVP-ANSPADVAGLLPYSDYILGTPEGVLHGESG--
----LSELVEDH-IDR----PLRLYIYNNEYNVTREVTIQPSRDWGGEGALGCVLGYGA-
-LHRLPAPLSEPVH--APGETMFDGDSEQYGHVGQQQQYQQQPQYG--------------
---YNPSAPPATSQYAP-------------------------------------------
--------------------------------ATATFSPPPPVGGGEFLI-PAQMVG---
---TP-------------PTPATQ------------------------------------
---------SGGAAASAPPRGKKKE--RPANRGGLG-S----------MDDYFKEQEKKS
RELDN-APSRKNTPVPPPPMGGPPKGGP--PKTVSSPPPGSAQGEDTADRGES-------
--------------------------
>SPAC1D4.02c Spombe2_GRASP
------------MFGGLKNFIKEKSEALAGIHRE-SDESCGFRVLK-VENDSKAYNARIE
SYYDFITAVNGILL----NGDPSMFMALLRDSS---PEVT----------------LEVF
SLKGQITRKVNIKIN-------------------SDEK----------------------
---IGMVLQWASIAPAVDAIWHILNVI-DDSPVARASLVPYEDYIVGTPEGMMTGEKA--
----LSDLIESH-LNR----PLRLYIYNHYRDSTRQVTIVPNRHWGGNGAIGCGVGHGV-
-LHRLPAPLSGPPP--QPGDIVFSN-----------------------------------
------------------------------------------------------------
--------------------------------------PMLGGPDHKVSQ-PSETEN---
---FLPT-----------PEPPKI------------------------------------
----ASANAGSSNEISIPHYQRHKK--SHKGAIQDS-S----------IQSYLDEEEKLS
RELDH-KTKDASSTNDSQTTPLPPPPPVAVNSTNDESAPQNEELVKN-------------
--------------------------
>68261 Ylipolytica_GRASP
------MFAFAQKLVSQADKYINEARD---EVDD-QPCSHGFRILH-VEPNSIAQKAGLE
ALYDFIIAVDGETV----DHETQEHNPYARQSLD--QPVQAPVDRLTQRLTGDNVTLTVF
SSKGHTVRNVQVDASTAKPEFTEPDAIQLDSVHGGDFVRGNEYDKEALKEASTPPG----
---LGVSLQYTPLD-VGDYVWHVLDVA-PNSPAERAGLIAHSDYIVGGSGGLLASGGEDL
----LSRVVAVH-YSRQEDCPIQLFVYNSDYNITRPVLIMPMRGWGGAGLLGCGVGYGL-
-LHRLPEFLGVNRP--GDTVFNADERAS--------------------------------
------------------------------------------------------------
---------------------------------ASPAPPQSYQAPPQGGI-PAV------
------------------AYQPPS------------------------------------
--------------AYAPPPPTGGPRRAKKPATAIN-D----------FSDYFAEQEKSS
READR-ISLA-----AQPVKDIPPPPKKA-------------------------------
--------------------------
>40255 Ppastoris_GRASP
------------MFSLAKRLFTSSLATDHYFSLA-GNINEGLRILN-VENESIGYQMGFE
SWFDYILSLNGFEVRQLANKDFSKFVEMVVANIDNGRDLV----------------FTVW
SAKGGTIRQISV-PF---------------TTYSNNDADETESLEEIKLDDNSNVARFSK
YKKLGISVQLTSLETAT-YVWHVLDTL-PNSPGHSANLLPGSDYIIGAQDGLLAMGGEEL
LGQTLYSVYSTNRENA----TLVLYVYNQIHNVVRPVTIYPNRNWGGIGLLGCDVGYGF-
-LHRIPEVKSEAQN--QIAATGPIKQSF-----TLSSNNSAETELSQ----------LTK
RELTSLDGKAVSSESS--------------------------------------------
--------------------------DTITDSQLHQFSDDLTDNLKNQLK-IDESSK---
---HEDI-----------PMPPSI------------------------------------
----------------AKVSTKIQLDCPISNDSNPL-I----------ATPYHARKKRHR
HKVDL-AEHIDEQ--KESLKEGPYNNNVLIPASPRILNRG--------------------
--------------------------
>CAOG_03909T0 Cowczarzaki_GRASP
---------------------MGAEQSQPQIAAA-AAGSEGYHVLK-VQPGSPGALAGLE
AFFDFIVAVNDIRL----NVEDDTFQQHIKQSVE--RPVI----------------LTVY
STKTAAVRNLTLIPS---------------NMWGGMGL----------------------
---LGVSIRFCSFDGANDNVWHVLEVH-SNSPAATAGLKSLADYIIGTPHALLHEPDD--
----FYNLIANS-DKT----ALSLFVYNTDRDDCREVVITPNSDWGGEGSLGCGIGYGY-
-LHRIPVKRRAEEY--EQKLREEEQRRM--------------------------------
------------------------------------------------------------
----------------------------------QQLAMPPPAAPPAASA-ASQSQP---
---NAVS-----------PSSSQV------------------------------------
------AQFSAHHNQNHDGGHGHSHNNSNGHHGHSH-D----------NGHGHSHEDGHG
HSHDH-GHGHSHEDAAFTSVPLFAPTAQTQDGFSEVTLDSPSSTVPPANAGMTI------
--------------------------
>PTSG_00209T0 Srosetta_GRASP
---------------------MGNGMS---VDVP-GGGSEGYQVLK-VQPNSPGALSGLE
PFFDYIIAINDQRL----THGDE-LRTIAAKNVG--QALR----------------LLVF
SSKDQFVREVSLVPR---------------DNWGGDGL----------------------
---LGISVRFTSFEGACENVWHILDVQ-PGSPAAMAQLQSNTDYVVCA-DHPLEDRED--
----FFHLIQSH-DRK----PLRLYVYNSDTDSCREVVITPNSQWGGEGMLGCGIGYGY-
-LHRIPAKHARSTE--NTGTTRAVAVPA-------VPMSFNNDAFTS----------IS-
---LATVAPTTYNQMQQQSHQQFHQQFQQPQHHQQPQQQHQPQQQQGNGAVTVEMSGSSV
MPPSLMTAAPPSVTDTRATTTSQAAPPTFTTATTTPYAAPVPVSPTTTTT-TGSSTT---
---SATT-----------AISVPIPTPPAAAAAAAAAAAAAAAAAARGVHHIRYDHASSP
HHAAATTAGATATAASTAAQRTANASVPSAGRAVRW-R----------LLRSCAHACTSN
RDSGA-NTVAVARQHAAARAGKACPSGVVWQRRHKRQQRTRAHTAPPATGHVASRRRANS
SNNNSAVRNFVWTQRPWCLHHIPLAR
>2508050749 Aqueenslandica_GRASP
---------------------MGGSQS---TVVP-GGGTEGYHVLK-VLENSPGYHAGLE
PYFDFIVSVNDIRM----DQDNDTLKGILQQNID--SPVK----------------LVVY
SSKSRNTREVMLTPS---------------SSWGGQGL----------------------
---LGVSIRFCSFEGASENVWHVLEVQ-PDSPAAVAGLIPHTDYILGA-DVMGPDDND--
----LYSVIEAH-NQQ----TIRLFVYNCDTDKCREVALTANSDWGGEGCIGCGIGYGY-
-LHRIPVQ---PSP--TPVATSHSSLPV-SRPVPAVSTSSEAPSLPE----------VP-
---LVVPSTPGHDEVVNGSGLETLNNSAISL-----------------------------
--------------------------------TTSVAVSTVPTSPPSLSM-PGVLSP---
---SLGY-----------SLPVPT------------------------------------
-----------------QSGTSVEAITSNIATVSIQ-S----------MPPVTVPFTTSD
TATPS----------INFLSSSPPTIKLGDPAMTNQ------------------------
--------------------------
>NP_501354.1 Celegans_GRASP
---------------------MGSSES---VPIP-GGGTEGYHVLR-VQENSPGAVAGLE
PFFDFIVSIGNIRL----DKDNDTMKEVLKQHIE--KPLE----------------ITVY
NSKSQAVRQTSIVPS---------------QNWGGQGL----------------------
---LGVSIRFCSFDGASQHVWHIISVQ-PNSPASLAGLIADTDYILGA-ESVLHQADD--
----LIALVQAN-EGK----PLKLYVYNVDTDVVREVSLTPNSAWGGEGCLGCDIGYGY-
-LHRIPVSVDRSKA--VSQVSVAQIQPRVPVGNPLVDKVNKPPAATN----------FPD
PSQFSSTVPLPPAPSSLIQNLPPPPQPAFLPQPPTSYAPPVAATQQQPPVSESNGHGHSH
ADGGHGHSHDDGGHGHSHDGGHGHSHEHSPSPAPAPVSSPTPVQQYQQSY-SQAQPP---
---VDYYQQQQQQQAYQPPVNPPT--------------------------SYQAYQPPVP
TSYYPPAASTASNSSGYQAPYYSPPSYPTQQQSSYV-P----------SAVPPMFSATSA
PTPPT-SYVNPIPPPAPLNFPMPSLSSIGITQLATPPVPGATSYQPPSFPPQQQQQYGAY
PPAPPQ--------------------
>23196 Tadhaerens_GRASP
---------------------MGGSQS---VEVS-DGGTEGYHVLKVVQEGSPGQKAGLE
PFFDFILQINGVRL----NQDNDELKEILQASCE--KSVE----------------IIVY
SSKTQGTRVTNITPS---------------ALWGGQGL----------------------
---LGVSIRFCSFEGANENVWHVLDVE-PNSPAAVAGLRQHTDYIVGS-DTQLQEAGD--
----LYNLIEAF-DGK----PIRLYVYSTETDSCRQVIVTPNSKWGGSGSLGCGIGYGY-
-LHRIPSKPQSA------------------------------------------------
------------------------------------------------------------
------------------------------------------------------------
------------------------------------------------------------
------------------------------------------------------------
---------------SSNVTSKSDQMPIEVSNL---------------------------
--------------------------
>ML45521a Mleidyi_GRASP
---------------------MGGQQS---V-IP-GGGSEGYHVLR-VQDGSPGFHAGLE
PFFDFIVAIGNTRL----DQDNETFKDLLKANID--KHMQ----------------MTIY
SSKTQQLREISIVPS---------------NLWGGQGL----------------------
---LGISIRFCSFEGATENVWHILDVQ-ANSPAAIAGLHSDTDYIIGS-DQVLNERDD--
----FFMLVETS-DGQ----PIKVYVYSALTDGVRELTLTPNSKWGGEGMLGCDIGYGY-
-LHRIPTPETNVETVGPTGADGFANVALDKKYTPTQTQAAVTSGMAN----------LNL
APPPPTNAAANVNPPPPMFAPQNFALNPGHMPIPA-------------------------
---------------------SVSPVPQLPEVPPLSAPPLLPAAPPSAAVTPAAPPA---
---APPA-----------ATPPPP--------------------------------ASQP
APVSVATDISAPVPAVNPVVPIAEPTVPATIPVTSVEQ----------VPQIPMFAPQSM
PAPSSIPTFTPITAPPLFAPPQPPTFGTGLPPLPNVPQMPSFPPMSTAAPSLPQMPVIPG
PVYQAS--------------------
>FBpp0074664 Dmelanogaster_GRASP
---------------------MGSSHS---IHVP-GGGTEGYHVLK-VQDNSPGQKAGLE
AFFDFIVAIAGTRL----DQDNDMLKELLRQNVD--KPVR----------------LTVY
SSKTQTVRELTLTPS---------------NNWGGQGL----------------------
---LGVSIRFCSFEGANESVWHILEVH-PNSPAELAGLRAYSDYVIGA-DAIRHENDD--
----LFTLIETH-EQQ----PLKMYVYNLDDDACREVTIKPNTAWGGEGALGCGIGFGY-
-LHRIPVQAEPVTS--SSAAVPAAAAAE-STAPLLTAGGAAPAGAQV----------AQ-
---VVSPTLPYIPPLANTFGSTNAEVRPPTIEPPAQSLFKTYFNPD--------------
---------------EATDALTAALESQATIAEPVSVPAPPAVADVSVAQ-PQVQVP---
---APAQ-----------PLPPPA--------------------NIFIPGVFDPSTQQNA
NALGGIPAAQLPFPQATAAPAAVPM--FSAPQQAYM-S----------APAALSYPAGAQ
TVPSY-PQVQPSMGGLFP--TQPTPLPPQMAHVFAPPVPPQAGAAPAAGNDELSGPAVNQ
AGN-----------------------
>252974 Cintestinalis_GRASP
---------------------MGAGNS---VEIP-GGGTEGYHVLR-VQENSPGYKAGLE
PFFDFIVMIGNTRL----NKDDDRLKDLLRANVE--KPVK----------------MFVY
SSKTLKIREVTLTPS---------------SIWGGQGL----------------------
---LGVSIRFCSFDGANENVWHVLDVE-PNAPAYLAGLRPFSDYIIGA-DSLLSEQDD--
----LFTLIDSH-DGR----QLKLFVYNKDTDASREVIITPNSAWGGEGSMGCGIGYGY-
-LHRIPIQP--FTE--GKVVSV--------------------------------------
------------------------------------------------------------
------------------------------------------------------------
-----KH-----------PTPTNV------------------------------------
------------------------------------------------------------
-------------------VDSPPTSSDGFAEVNI-------------------------
--------------------------
>XP_007908127.1 Cmilii_GRASP
MRESARAELCGGGSGGETRRLMGASQS---SELP-GGRTEGFHVLR-VQENSPGYWAGLE
PFFDFIISAGDARL----DKDDNTLKELLIVSVE--KALK----------------MTVY
NTKTQAVREITATPS---------------NLWGGQGL----------------------
---LGVSIRFCSFDGANENVWHVLEVE-PNSPAALAGLRPYTDYIIGA-EAILRESED--
----LFSLIESH-NGK----PLKIYVYNTDTDNCREVIITPNSAWGGEGSLGCGIGYGY-
-LHRIPIQQHLPEK--KASVVPRASLPS------SPAVSPLRDGFIK----------VP-
---FSAPSAPLMSS----------------------------------------------
------------------------------------IPTALQHELSGLRL-ATTSPP---
---VTGL-----------ITAPPA------------------------------------
-------------LTNLPNFPNLNLPFPNLPMGTIA-G----------LGGIPMTTGSAH
CSASH-PHFSPAIPSVPPACSTAPSLSLG-PSAPSQTVTASFHSHWSPVSEPPSPALAQE
--------------------------
>ENSPMAP00000002299.1 PETmarinus_GRASP
------------------------------------------------------------
------------------DKDNDMLRQQLKENVE--KPVL----------------MQVY
SSKNLKVREVTVTPS---------------ALWGGQGL----------------------
---LGVSIRFCSFDGANENVWHILEVE-PNSPAVLAGLRPFTDYIIGA-DAVLNESED--
----LFSLIESH-DGK----PLKLYVYNTDTDSCREVIITPNKSWGGEGLLGCGIGYGY-
-LHRIPTRPFTESN--PNAALGYSSQRL--------------EGFTE----------VQ-
---LSAGSSMASASP---------------------------------------------
--------------------------------AATVTAAMTPSTGLEQTL-SGLSLG---
---SPGV-----------AIPPPL------------------------------------
---------SSVLTTGSPTMPVIPT--SSNAFMTST-K----------VPPLSLAGGLPT
TFPSL-PAGLPNISNIPNLSYLTNMTNLQLSSTLPSTFPTTLAGVPPIGP----------
--------------------------
>ENSPMAP00000000179.1 PETmarinus_GRASP
---------------------MGGSQS---VAVP-GGGSEGYHVLR-VQENSPGHRAGLE
PFFDFIVSIGNTRL----DRDNETLKDLLKANVE--KPVR----------------MSVF
SSKTLKVRDVSITPS---------------NLWGGQGL----------------------
---LGVSIRFCSFEGANENVWHVLDLE-PHSPAALAGLRPFSDYIIGA-DAVLNESED--
----LYTMIESH-EGK----PLKLYVYNSDIDSCREVVITPNGAWGGEGSLGCGIGYGY-
-LHRIPTRP--FTE--GKLISPSTTTSA-------------KDGFTE----------VS-
---LSAANSLLSSPTPPGVASLPLSTTASSTPPSV-------------------------
---------------TSALNDGVLTMPVIPSHTNASLPPVIDDIPLTGVM-PGTIPD---
---FPFT-----------PLNLPI----SQLGIADPNAAGLPALHSYPPVVPISFPGGLP
ASLSAVIPAAVIPAAVIPAFPTSLPDVPSAEEASST-S----------LPPPPLYTAAPG
LSSTP-PPDSANTDILLPYAQGPSSPPLDVEETPAATLPASEMSGTAAENQLPTEDS---
--------------------------
>78857 Hrobusta_GRASP
---------------------MGGSQS---TQVP-GGGTEGYHVLR-VQENSPGQKSGLE
AFFDFILCIGNTRL----NQDNELLKDLLKANID--KPVK----------------MLVY
SSKTGQLRELELVPS---------------HQWGGQGL----------------------
---LGVSIRFCSFDGANENVWHVLEVQ-PNSPAFHAGLKSDVDYIIGS-DTILQESED--
----LFSLIESH-EAR----PLKLYVYNCELDSCREITITPNSAWGGAGSLGCGIGYGY-
-LHRIPVKA--PSS----------------------------------------------
------------------------------------------------------------
------------------------------------------------------------
------------------------------------------------------------
-------------------------------------E----------LQGLKIDGEKSS
TAH---PPQVANVSTSNATTTSSPSTGFSDVSCVCIR-----------------------
--------------------------
>118294 Bfloridae_GRASP
---------------------MGGTQS---AEIP-GGGTEGYHVLR-VQENSPGAKAGLE
AFFDFVVAIGNTRL----DKDNDTLKDLLKANVE--KPVK----------------MMVY
SSKSLKVREVTITPS---------------NMWGGQGL----------------------
---LGVSIRFCSFEGANENVWHVLDVQ-PNSPATLAGLKSNTDYIIGA-DTVLHESED--
----LFSLIESH-EGK----PLKLYVYNVETDRCREVTITPNGAWGGEGSLGCGIGYGY-
-LHRIPTKS--PQE--VNMSVPASSPPSYNSVVQPTNVAPTPDGFSE----------VP-
---LSGTTPSPQKAPGLDQGMASLSVGTVPTPSVPGALTTPTVGPNPLTTGEENQVSQQE
GQELPTPPANQQQEQTVQNTDGTPTVPVLPAGSPAP-AVGLPSLPNMGAQ-PGVSPA---
---TAAL-----------PTMPGITPLPNLPPLTTPISLPGIPPLNLPPGLATTMPGGLP
MPSTLQFTAGSVPPISLPANMTM----PPVSLPTTF-S----------IPPASFPASSST
SLPSV-APLPT----LPPGITIPPLTPPTLPSAPVTDLTEKAQEATSQEQVENTTTEAVT
AAS-----------------------
>230855 Bfloridae_GRASP
---------------------MGGTQS---AEIP-GGGTEGYHVLR-VQENSPGAKAGLE
AFFDFVVAIGNTRL----DKDNDTLKDLLKANVE--KPVK----------------MMVY
SSKSLKVREVTITPS---------------NMWGGQGL----------------------
---LGVSIRFCSFEGANENVWHVLDVQ-PNSPATLAGLKSNTDYIIGA-DTVLHESED--
----LFSLIESH-EGK----PLKLYVYNVETDRCREVTITPNGAWGGEGSLGCGIGYGY-
-LHRIPTKS--PQE--VNMSVPASSPPSYNSVVQPTNVAPTPDGFSE----------VP-
---LSGTTPSPQKAPGLDQGMASLSVGTVPTPSVP-------------------------
---------------------GTPTVPVLPAGSPAP-AVGLPSLPNMGAQ-PGVSPA---
---TAAL-----------PTMPGL------------------------------------
-----------LPPISLPANMTM----PPVSLPTTF-S----------IPPASFPASSST
SLPSV-APLPT----LPPGITIPPLTPPTLPSAPVTDLTEKAQEATSQEQVENTTTEAVT
AAS-----------------------
>80798 Nvectensis_GRASP
---------------------MGASES---TEVP-GGGSEGYHVLR-VQENSPGYKAGLE
PFFDFIISIENTRL----DQDNETLKEILKANAE--KPVK----------------MLVY
SSKTQKVREASITPS---------------NMWGGQGL----------------------
---LGVSIRFCSFDGANENVWHVLDVQ-PNSPADIAGLRSNTDYIIGA-DSVLHESED--
----LFQLIESH-ENK----PLKLYVYNCETDGCREITITPNSNWGGEGSLGCGIGYGY-
-LHRIPKK----------------------------------------------------
------------------------------------------------------------
------------------------------------------------------------
------------------------------------------------------------
------------------------------------------------------------
------------------------------------------------------------
--------------------------
>MASK
---------------------IIIIII---IIII-IIIIIIIIIII-IIIIIIIIIIIII
IIIIIIIIIIIIII----IIIIIIIIIIIIIIII--IIII----------------IIII
IIIIIIIIIIIIIII---------------IIIIIIII----------------------
---IIIIIIIIIIIIIIIIIIIIIIII-IIIIIIIIIIIIIIIIIIII-IIIIIIIII--
----IIIIIIII-III----IIIIIIIIIIIIIIIIIIIIIIIIIIIIIIIIIIIIIII-
-IIIIIIIIIIIII--III-----------------------------------------
------------------------------------------------------------
------------------------------------------------------------
------------------------------------------------------------
------------------------------------------------------------
------------------------------------------------------------
--------------------------
